# Supplementary material for: Replication stress generates distinctive landscapes of DNA copy number alterations and chromosome scale losses
Source: Genome Biol. 2022 Oct 20;23:223. doi: 10.1186/s13059-022-02781-0 (PMC9583511; doi:10.1186/s13059-022-02781-0)
Supplement: Supplementary file 2 — Additional file 2. Contains CNAs for RPE1 after treatment with DMSO, Aphidicolin or siRNA. [file 13059_2022_2781_MOESM2_ESM.xlsx]

## Sheet: RPE_DMSO
track	name="CNV	state	for	SM190620_I_037.bam"	description="CNV	state	for	SM190620_I_037.bam"	visibility=1	itemRgb=On	priority=54
chr1	0	248956422	2-somy	0	.	0	248956422	0,238,118
chr2	0	90850744	2-somy	0	.	0	90850744	0,238,118
chr2	90850744	98998732	3-somy	0	.	90850744	98998732	205,0,0
chr2	98998732	242193529	2-somy	0	.	98998732	242193529	0,238,118
chr3	0	198295559	2-somy	0	.	0	198295559	0,238,118
chr4	0	190214555	2-somy	0	.	0	190214555	0,238,118
chr5	0	181538259	2-somy	0	.	0	181538259	0,238,118
chr6	0	58161280	2-somy	0	.	0	58161280	0,238,118
chr6	58161280	58448369	3-somy	0	.	58161280	58448369	205,0,0
chr6	58448369	170805979	2-somy	0	.	58448369	170805979	0,238,118
chr7	0	159345973	2-somy	0	.	0	159345973	0,238,118
chr8	0	145138636	2-somy	0	.	0	145138636	0,238,118
chr9	0	37796988	2-somy	0	.	0	37796988	0,238,118
chr9	37796988	69303105	3-somy	0	.	37796988	69303105	205,0,0
chr9	69303105	138394717	2-somy	0	.	69303105	138394717	0,238,118
chr10	0	60407018	2-somy	0	.	0	60407018	0,238,118
chr10	60407018	133797422	3-somy	0	.	60407018	133797422	205,0,0
chr11	0	135086622	2-somy	0	.	0	135086622	0,238,118
chr12	0	133275309	3-somy	0	.	0	133275309	205,0,0
chr13	0	114364328	2-somy	0	.	0	114364328	0,238,118
chr14	0	107043718	2-somy	0	.	0	107043718	0,238,118
chr15	0	101991189	2-somy	0	.	0	101991189	0,238,118
chr16	0	90338345	2-somy	0	.	0	90338345	0,238,118
chr17	0	83257441	2-somy	0	.	0	83257441	0,238,118
chr18	0	80373285	2-somy	0	.	0	80373285	0,238,118
chr19	0	58617616	2-somy	0	.	0	58617616	0,238,118
chr20	0	24563535	2-somy	0	.	0	24563535	0,238,118
chr20	24563535	31185628	3-somy	0	.	24563535	31185628	205,0,0
chr20	31185628	64444167	2-somy	0	.	31185628	64444167	0,238,118
chr21	0	46709983	2-somy	0	.	0	46709983	0,238,118
chr22	0	50818468	2-somy	0	.	0	50818468	0,238,118
chrX	0	156040895	2-somy	0	.	0	156040895	0,238,118
track	name="CNV	state	for	SM190620_I_018.bam"	description="CNV	state	for	SM190620_I_018.bam"	visibility=1	itemRgb=On	priority=57
chr1	0	248956422	2-somy	0	.	0	248956422	0,238,118
chr2	0	90848697	2-somy	0	.	0	90848697	0,238,118
chr2	90848697	98270064	3-somy	0	.	90848697	98270064	205,0,0
chr2	98270064	242193529	2-somy	0	.	98270064	242193529	0,238,118
chr3	0	198295559	2-somy	0	.	0	198295559	0,238,118
chr4	0	190214555	2-somy	0	.	0	190214555	0,238,118
chr5	0	181538259	2-somy	0	.	0	181538259	0,238,118
chr6	0	170805979	2-somy	0	.	0	170805979	0,238,118
chr7	0	159345973	2-somy	0	.	0	159345973	0,238,118
chr8	0	145138636	2-somy	0	.	0	145138636	0,238,118
chr9	0	138394717	2-somy	0	.	0	138394717	0,238,118
chr10	0	60787376	2-somy	0	.	0	60787376	0,238,118
chr10	60787376	133797422	3-somy	0	.	60787376	133797422	205,0,0
chr11	0	135086622	2-somy	0	.	0	135086622	0,238,118
chr12	0	133275309	3-somy	0	.	0	133275309	205,0,0
chr13	0	114364328	2-somy	0	.	0	114364328	0,238,118
chr14	0	107043718	2-somy	0	.	0	107043718	0,238,118
chr15	0	101991189	2-somy	0	.	0	101991189	0,238,118
chr16	0	90338345	2-somy	0	.	0	90338345	0,238,118
chr17	0	83257441	2-somy	0	.	0	83257441	0,238,118
chr18	0	80373285	2-somy	0	.	0	80373285	0,238,118
chr19	0	58617616	2-somy	0	.	0	58617616	0,238,118
chr20	0	27445684	2-somy	0	.	0	27445684	0,238,118
chr20	27445684	36212188	3-somy	0	.	27445684	36212188	205,0,0
chr20	36212188	64444167	2-somy	0	.	36212188	64444167	0,238,118
chr21	0	46709983	2-somy	0	.	0	46709983	0,238,118
chr22	0	50818468	2-somy	0	.	0	50818468	0,238,118
chrX	0	156040895	2-somy	0	.	0	156040895	0,238,118
track	name="CNV	state	for	SM190620_I_045.bam"	description="CNV	state	for	SM190620_I_045.bam"	visibility=1	itemRgb=On	priority=60
chr1	0	248956422	2-somy	0	.	0	248956422	0,238,118
chr2	0	242193529	2-somy	0	.	0	242193529	0,238,118
chr3	0	60696968	2-somy	0	.	0	60696968	0,238,118
chr3	60696968	63098067	3-somy	0	.	60696968	63098067	205,0,0
chr3	63098067	198295559	2-somy	0	.	63098067	198295559	0,238,118
chr4	0	190214555	2-somy	0	.	0	190214555	0,238,118
chr5	0	181538259	2-somy	0	.	0	181538259	0,238,118
chr6	0	170805979	2-somy	0	.	0	170805979	0,238,118
chr7	0	159345973	2-somy	0	.	0	159345973	0,238,118
chr8	0	145138636	2-somy	0	.	0	145138636	0,238,118
chr9	0	138394717	2-somy	0	.	0	138394717	0,238,118
chr10	0	60644782	2-somy	0	.	0	60644782	0,238,118
chr10	60644782	133797422	3-somy	0	.	60644782	133797422	205,0,0
chr11	0	135086622	2-somy	0	.	0	135086622	0,238,118
chr12	0	133275309	3-somy	0	.	0	133275309	205,0,0
chr13	0	114364328	2-somy	0	.	0	114364328	0,238,118
chr14	0	107043718	2-somy	0	.	0	107043718	0,238,118
chr15	0	101991189	2-somy	0	.	0	101991189	0,238,118
chr16	0	90338345	2-somy	0	.	0	90338345	0,238,118
chr17	0	83257441	2-somy	0	.	0	83257441	0,238,118
chr18	0	80373285	2-somy	0	.	0	80373285	0,238,118
chr19	0	58617616	2-somy	0	.	0	58617616	0,238,118
chr20	0	25337194	2-somy	0	.	0	25337194	0,238,118
chr20	25337194	31190329	3-somy	0	.	25337194	31190329	205,0,0
chr20	31190329	64444167	2-somy	0	.	31190329	64444167	0,238,118
chr21	0	46709983	2-somy	0	.	0	46709983	0,238,118
chr22	0	50818468	2-somy	0	.	0	50818468	0,238,118
chrX	0	156040895	2-somy	0	.	0	156040895	0,238,118
track	name="CNV	state	for	SM190620_I_024.bam"	description="CNV	state	for	SM190620_I_024.bam"	visibility=1	itemRgb=On	priority=63
chr1	0	248956422	2-somy	0	.	0	248956422	0,238,118
chr2	0	242193529	2-somy	0	.	0	242193529	0,238,118
chr3	0	60736855	2-somy	0	.	0	60736855	0,238,118
chr3	60736855	63144407	3-somy	0	.	60736855	63144407	205,0,0
chr3	63144407	198295559	2-somy	0	.	63144407	198295559	0,238,118
chr4	0	190214555	2-somy	0	.	0	190214555	0,238,118
chr5	0	181538259	2-somy	0	.	0	181538259	0,238,118
chr6	0	170805979	2-somy	0	.	0	170805979	0,238,118
chr7	0	159345973	2-somy	0	.	0	159345973	0,238,118
chr8	0	145138636	2-somy	0	.	0	145138636	0,238,118
chr9	0	138394717	2-somy	0	.	0	138394717	0,238,118
chr10	0	60386180	2-somy	0	.	0	60386180	0,238,118
chr10	60386180	133797422	3-somy	0	.	60386180	133797422	205,0,0
chr11	0	135086622	2-somy	0	.	0	135086622	0,238,118
chr12	0	133275309	3-somy	0	.	0	133275309	205,0,0
chr13	0	114364328	2-somy	0	.	0	114364328	0,238,118
chr14	0	107043718	2-somy	0	.	0	107043718	0,238,118
chr15	0	101991189	2-somy	0	.	0	101991189	0,238,118
chr16	0	90338345	2-somy	0	.	0	90338345	0,238,118
chr17	0	83257441	2-somy	0	.	0	83257441	0,238,118
chr18	0	80373285	2-somy	0	.	0	80373285	0,238,118
chr19	0	58617616	2-somy	0	.	0	58617616	0,238,118
chr20	0	27444874	2-somy	0	.	0	27444874	0,238,118
chr20	27444874	33214799	3-somy	0	.	27444874	33214799	205,0,0
chr20	33214799	64444167	2-somy	0	.	33214799	64444167	0,238,118
chr21	0	46709983	2-somy	0	.	0	46709983	0,238,118
chr22	0	50818468	2-somy	0	.	0	50818468	0,238,118
chrX	0	156040895	2-somy	0	.	0	156040895	0,238,118
track	name="CNV	state	for	SM190620_I_029.bam"	description="CNV	state	for	SM190620_I_029.bam"	visibility=1	itemRgb=On	priority=66
chr1	0	248956422	2-somy	0	.	0	248956422	0,238,118
chr2	0	242193529	2-somy	0	.	0	242193529	0,238,118
chr3	0	60446894	2-somy	0	.	0	60446894	0,238,118
chr3	60446894	63730362	3-somy	0	.	60446894	63730362	205,0,0
chr3	63730362	198295559	2-somy	0	.	63730362	198295559	0,238,118
chr4	0	190214555	2-somy	0	.	0	190214555	0,238,118
chr5	0	181538259	2-somy	0	.	0	181538259	0,238,118
chr6	0	170805979	2-somy	0	.	0	170805979	0,238,118
chr7	0	159345973	2-somy	0	.	0	159345973	0,238,118
chr8	0	145138636	2-somy	0	.	0	145138636	0,238,118
chr9	0	138394717	2-somy	0	.	0	138394717	0,238,118
chr10	0	60725330	2-somy	0	.	0	60725330	0,238,118
chr10	60725330	133797422	3-somy	0	.	60725330	133797422	205,0,0
chr11	0	135086622	2-somy	0	.	0	135086622	0,238,118
chr12	0	133275309	3-somy	0	.	0	133275309	205,0,0
chr13	0	114364328	2-somy	0	.	0	114364328	0,238,118
chr14	0	107043718	2-somy	0	.	0	107043718	0,238,118
chr15	0	101991189	2-somy	0	.	0	101991189	0,238,118
chr16	0	90338345	2-somy	0	.	0	90338345	0,238,118
chr17	0	83257441	2-somy	0	.	0	83257441	0,238,118
chr18	0	80373285	2-somy	0	.	0	80373285	0,238,118
chr19	0	58617616	2-somy	0	.	0	58617616	0,238,118
chr20	0	26250623	2-somy	0	.	0	26250623	0,238,118
chr20	26250623	31281202	3-somy	0	.	26250623	31281202	205,0,0
chr20	31281202	64444167	2-somy	0	.	31281202	64444167	0,238,118
chr21	0	46709983	2-somy	0	.	0	46709983	0,238,118
chr22	0	50818468	2-somy	0	.	0	50818468	0,238,118
chrX	0	90222665	2-somy	0	.	0	90222665	0,238,118
chrX	90222665	91141008	3-somy	0	.	90222665	91141008	205,0,0
chrX	91141008	156040895	2-somy	0	.	91141008	156040895	0,238,118
track	name="CNV	state	for	SM190620_I_028.bam"	description="CNV	state	for	SM190620_I_028.bam"	visibility=1	itemRgb=On	priority=69
chr1	0	248956422	2-somy	0	.	0	248956422	0,238,118
chr2	0	242193529	2-somy	0	.	0	242193529	0,238,118
chr3	0	60124845	2-somy	0	.	0	60124845	0,238,118
chr3	60124845	63424483	3-somy	0	.	60124845	63424483	205,0,0
chr3	63424483	198295559	2-somy	0	.	63424483	198295559	0,238,118
chr4	0	190214555	2-somy	0	.	0	190214555	0,238,118
chr5	0	181538259	2-somy	0	.	0	181538259	0,238,118
chr6	0	170805979	2-somy	0	.	0	170805979	0,238,118
chr7	0	159345973	2-somy	0	.	0	159345973	0,238,118
chr8	0	145138636	2-somy	0	.	0	145138636	0,238,118
chr9	0	21339470	2-somy	0	.	0	21339470	0,238,118
chr9	21339470	23511856	1-somy	0	.	21339470	23511856	154,50,205
chr9	23511856	138394717	2-somy	0	.	23511856	138394717	0,238,118
chr10	0	60577063	2-somy	0	.	0	60577063	0,238,118
chr10	60577063	133797422	3-somy	0	.	60577063	133797422	205,0,0
chr11	0	135086622	2-somy	0	.	0	135086622	0,238,118
chr12	0	133275309	3-somy	0	.	0	133275309	205,0,0
chr13	0	114364328	2-somy	0	.	0	114364328	0,238,118
chr14	0	107043718	2-somy	0	.	0	107043718	0,238,118
chr15	0	101991189	2-somy	0	.	0	101991189	0,238,118
chr16	0	90338345	2-somy	0	.	0	90338345	0,238,118
chr17	0	83257441	2-somy	0	.	0	83257441	0,238,118
chr18	0	80373285	2-somy	0	.	0	80373285	0,238,118
chr19	0	58617616	2-somy	0	.	0	58617616	0,238,118
chr20	0	25103623	2-somy	0	.	0	25103623	0,238,118
chr20	25103623	31647661	3-somy	0	.	25103623	31647661	205,0,0
chr20	31647661	64444167	2-somy	0	.	31647661	64444167	0,238,118
chr21	0	46709983	2-somy	0	.	0	46709983	0,238,118
chr22	0	50818468	2-somy	0	.	0	50818468	0,238,118
chrX	0	156040895	2-somy	0	.	0	156040895	0,238,118
track	name="CNV	state	for	SM190620_I_010.bam"	description="CNV	state	for	SM190620_I_010.bam"	visibility=1	itemRgb=On	priority=72
chr1	0	248956422	2-somy	0	.	0	248956422	0,238,118
chr2	0	90199260	2-somy	0	.	0	90199260	0,238,118
chr2	90199260	90851040	3-somy	0	.	90199260	90851040	205,0,0
chr2	90851040	242193529	2-somy	0	.	90851040	242193529	0,238,118
chr3	0	60650611	2-somy	0	.	0	60650611	0,238,118
chr3	60650611	62711696	3-somy	0	.	60650611	62711696	205,0,0
chr3	62711696	198295559	2-somy	0	.	62711696	198295559	0,238,118
chr4	0	190214555	2-somy	0	.	0	190214555	0,238,118
chr5	0	181538259	2-somy	0	.	0	181538259	0,238,118
chr6	0	170805979	2-somy	0	.	0	170805979	0,238,118
chr7	0	159345973	2-somy	0	.	0	159345973	0,238,118
chr8	0	4282565	3-somy	0	.	0	4282565	205,0,0
chr8	4282565	145138636	2-somy	0	.	4282565	145138636	0,238,118
chr9	0	138394717	2-somy	0	.	0	138394717	0,238,118
chr10	0	60256938	2-somy	0	.	0	60256938	0,238,118
chr10	60256938	133797422	3-somy	0	.	60256938	133797422	205,0,0
chr11	0	135086622	2-somy	0	.	0	135086622	0,238,118
chr12	0	133275309	3-somy	0	.	0	133275309	205,0,0
chr13	0	114364328	2-somy	0	.	0	114364328	0,238,118
chr14	0	107043718	2-somy	0	.	0	107043718	0,238,118
chr15	0	101991189	2-somy	0	.	0	101991189	0,238,118
chr16	0	90338345	2-somy	0	.	0	90338345	0,238,118
chr17	0	83257441	2-somy	0	.	0	83257441	0,238,118
chr18	0	80373285	2-somy	0	.	0	80373285	0,238,118
chr19	0	58617616	2-somy	0	.	0	58617616	0,238,118
chr20	0	64444167	2-somy	0	.	0	64444167	0,238,118
chr21	0	46709983	2-somy	0	.	0	46709983	0,238,118
chr22	0	50818468	2-somy	0	.	0	50818468	0,238,118
chrX	0	156040895	2-somy	0	.	0	156040895	0,238,118
track	name="CNV	state	for	SM190620_I_008.bam"	description="CNV	state	for	SM190620_I_008.bam"	visibility=1	itemRgb=On	priority=75
chr1	0	248956422	2-somy	0	.	0	248956422	0,238,118
chr2	0	242193529	2-somy	0	.	0	242193529	0,238,118
chr3	0	60478847	2-somy	0	.	0	60478847	0,238,118
chr3	60478847	63032546	3-somy	0	.	60478847	63032546	205,0,0
chr3	63032546	198295559	2-somy	0	.	63032546	198295559	0,238,118
chr4	0	190214555	2-somy	0	.	0	190214555	0,238,118
chr5	0	181538259	2-somy	0	.	0	181538259	0,238,118
chr6	0	56570412	2-somy	0	.	0	56570412	0,238,118
chr6	56570412	58421102	3-somy	0	.	56570412	58421102	205,0,0
chr6	58421102	170805979	2-somy	0	.	58421102	170805979	0,238,118
chr7	0	159345973	2-somy	0	.	0	159345973	0,238,118
chr8	0	4772937	3-somy	0	.	0	4772937	205,0,0
chr8	4772937	145138636	2-somy	0	.	4772937	145138636	0,238,118
chr9	0	138394717	2-somy	0	.	0	138394717	0,238,118
chr10	0	60685363	2-somy	0	.	0	60685363	0,238,118
chr10	60685363	133797422	3-somy	0	.	60685363	133797422	205,0,0
chr11	0	135086622	2-somy	0	.	0	135086622	0,238,118
chr12	0	133275309	3-somy	0	.	0	133275309	205,0,0
chr13	0	114364328	2-somy	0	.	0	114364328	0,238,118
chr14	0	107043718	2-somy	0	.	0	107043718	0,238,118
chr15	0	101991189	2-somy	0	.	0	101991189	0,238,118
chr16	0	90338345	2-somy	0	.	0	90338345	0,238,118
chr17	0	83257441	2-somy	0	.	0	83257441	0,238,118
chr18	0	80373285	2-somy	0	.	0	80373285	0,238,118
chr19	0	58617616	2-somy	0	.	0	58617616	0,238,118
chr20	0	25068756	2-somy	0	.	0	25068756	0,238,118
chr20	25068756	31179358	3-somy	0	.	25068756	31179358	205,0,0
chr20	31179358	64444167	2-somy	0	.	31179358	64444167	0,238,118
chr21	0	46709983	2-somy	0	.	0	46709983	0,238,118
chr22	0	50818468	2-somy	0	.	0	50818468	0,238,118
chrX	0	156040895	2-somy	0	.	0	156040895	0,238,118
track	name="CNV	state	for	SM190620_I_026.bam"	description="CNV	state	for	SM190620_I_026.bam"	visibility=1	itemRgb=On	priority=78
chr1	0	248956422	2-somy	0	.	0	248956422	0,238,118
chr2	0	242193529	2-somy	0	.	0	242193529	0,238,118
chr3	0	198295559	2-somy	0	.	0	198295559	0,238,118
chr4	0	190214555	2-somy	0	.	0	190214555	0,238,118
chr5	0	181538259	2-somy	0	.	0	181538259	0,238,118
chr6	0	170805979	2-somy	0	.	0	170805979	0,238,118
chr7	0	159345973	2-somy	0	.	0	159345973	0,238,118
chr8	0	145138636	2-somy	0	.	0	145138636	0,238,118
chr9	0	138394717	2-somy	0	.	0	138394717	0,238,118
chr10	0	60169255	2-somy	0	.	0	60169255	0,238,118
chr10	60169255	133797422	3-somy	0	.	60169255	133797422	205,0,0
chr11	0	135086622	2-somy	0	.	0	135086622	0,238,118
chr12	0	133275309	3-somy	0	.	0	133275309	205,0,0
chr13	0	114364328	2-somy	0	.	0	114364328	0,238,118
chr14	0	107043718	2-somy	0	.	0	107043718	0,238,118
chr15	0	101991189	2-somy	0	.	0	101991189	0,238,118
chr16	0	90338345	2-somy	0	.	0	90338345	0,238,118
chr17	0	83257441	2-somy	0	.	0	83257441	0,238,118
chr18	0	80373285	2-somy	0	.	0	80373285	0,238,118
chr19	0	58617616	2-somy	0	.	0	58617616	0,238,118
chr20	0	64444167	2-somy	0	.	0	64444167	0,238,118
chr21	0	46709983	2-somy	0	.	0	46709983	0,238,118
chr22	0	50818468	2-somy	0	.	0	50818468	0,238,118
chrX	0	156040895	2-somy	0	.	0	156040895	0,238,118
track	name="CNV	state	for	SM190620_I_021.bam"	description="CNV	state	for	SM190620_I_021.bam"	visibility=1	itemRgb=On	priority=81
chr1	0	248956422	2-somy	0	.	0	248956422	0,238,118
chr2	0	242193529	2-somy	0	.	0	242193529	0,238,118
chr3	0	198295559	2-somy	0	.	0	198295559	0,238,118
chr4	0	190214555	2-somy	0	.	0	190214555	0,238,118
chr5	0	181538259	2-somy	0	.	0	181538259	0,238,118
chr6	0	170805979	2-somy	0	.	0	170805979	0,238,118
chr7	0	159345973	2-somy	0	.	0	159345973	0,238,118
chr8	0	145138636	2-somy	0	.	0	145138636	0,238,118
chr9	0	138394717	2-somy	0	.	0	138394717	0,238,118
chr10	0	60235388	2-somy	0	.	0	60235388	0,238,118
chr10	60235388	133797422	3-somy	0	.	60235388	133797422	205,0,0
chr11	0	135086622	2-somy	0	.	0	135086622	0,238,118
chr12	0	133275309	3-somy	0	.	0	133275309	205,0,0
chr13	0	114364328	2-somy	0	.	0	114364328	0,238,118
chr14	0	107043718	2-somy	0	.	0	107043718	0,238,118
chr15	0	101991189	2-somy	0	.	0	101991189	0,238,118
chr16	0	90338345	2-somy	0	.	0	90338345	0,238,118
chr17	0	83257441	2-somy	0	.	0	83257441	0,238,118
chr18	0	80373285	2-somy	0	.	0	80373285	0,238,118
chr19	0	58617616	2-somy	0	.	0	58617616	0,238,118
chr20	0	26384694	2-somy	0	.	0	26384694	0,238,118
chr20	26384694	31275311	3-somy	0	.	26384694	31275311	205,0,0
chr20	31275311	64444167	2-somy	0	.	31275311	64444167	0,238,118
chr21	0	46709983	2-somy	0	.	0	46709983	0,238,118
chr22	0	50818468	2-somy	0	.	0	50818468	0,238,118
chrX	0	156040895	2-somy	0	.	0	156040895	0,238,118
track	name="CNV	state	for	SM190620_I_041.bam"	description="CNV	state	for	SM190620_I_041.bam"	visibility=1	itemRgb=On	priority=84
chr1	0	248956422	2-somy	0	.	0	248956422	0,238,118
chr2	0	242193529	2-somy	0	.	0	242193529	0,238,118
chr3	0	60690206	2-somy	0	.	0	60690206	0,238,118
chr3	60690206	62949816	3-somy	0	.	60690206	62949816	205,0,0
chr3	62949816	198295559	2-somy	0	.	62949816	198295559	0,238,118
chr4	0	190214555	2-somy	0	.	0	190214555	0,238,118
chr5	0	181538259	2-somy	0	.	0	181538259	0,238,118
chr6	0	56455318	2-somy	0	.	0	56455318	0,238,118
chr6	56455318	58444112	3-somy	0	.	56455318	58444112	205,0,0
chr6	58444112	170805979	2-somy	0	.	58444112	170805979	0,238,118
chr7	0	159345973	2-somy	0	.	0	159345973	0,238,118
chr8	0	145138636	2-somy	0	.	0	145138636	0,238,118
chr9	0	138394717	2-somy	0	.	0	138394717	0,238,118
chr10	0	59970750	2-somy	0	.	0	59970750	0,238,118
chr10	59970750	133797422	3-somy	0	.	59970750	133797422	205,0,0
chr11	0	49905500	2-somy	0	.	0	49905500	0,238,118
chr11	49905500	55675826	3-somy	0	.	49905500	55675826	205,0,0
chr11	55675826	135086622	2-somy	0	.	55675826	135086622	0,238,118
chr12	0	133275309	3-somy	0	.	0	133275309	205,0,0
chr13	0	114364328	2-somy	0	.	0	114364328	0,238,118
chr14	0	107043718	2-somy	0	.	0	107043718	0,238,118
chr15	0	101991189	2-somy	0	.	0	101991189	0,238,118
chr16	0	90338345	2-somy	0	.	0	90338345	0,238,118
chr17	0	83257441	2-somy	0	.	0	83257441	0,238,118
chr18	0	80373285	2-somy	0	.	0	80373285	0,238,118
chr19	0	58617616	2-somy	0	.	0	58617616	0,238,118
chr20	0	25117311	2-somy	0	.	0	25117311	0,238,118
chr20	25117311	31320227	3-somy	0	.	25117311	31320227	205,0,0
chr20	31320227	64444167	2-somy	0	.	31320227	64444167	0,238,118
chr21	0	46709983	2-somy	0	.	0	46709983	0,238,118
chr22	0	50818468	2-somy	0	.	0	50818468	0,238,118
chrX	0	156040895	2-somy	0	.	0	156040895	0,238,118
track	name="CNV	state	for	SM190620_I_039.bam"	description="CNV	state	for	SM190620_I_039.bam"	visibility=1	itemRgb=On	priority=87
chr1	0	5782696	3-somy	0	.	0	5782696	205,0,0
chr1	5782696	248956422	2-somy	0	.	5782696	248956422	0,238,118
chr2	0	91986831	2-somy	0	.	0	91986831	0,238,118
chr2	91986831	99804147	3-somy	0	.	91986831	99804147	205,0,0
chr2	99804147	242193529	2-somy	0	.	99804147	242193529	0,238,118
chr3	0	198295559	2-somy	0	.	0	198295559	0,238,118
chr4	0	190214555	2-somy	0	.	0	190214555	0,238,118
chr5	0	181538259	2-somy	0	.	0	181538259	0,238,118
chr6	0	56671865	2-somy	0	.	0	56671865	0,238,118
chr6	56671865	63181411	3-somy	0	.	56671865	63181411	205,0,0
chr6	63181411	170805979	2-somy	0	.	63181411	170805979	0,238,118
chr7	0	159345973	2-somy	0	.	0	159345973	0,238,118
chr8	0	145138636	2-somy	0	.	0	145138636	0,238,118
chr9	0	138394717	2-somy	0	.	0	138394717	0,238,118
chr10	0	60030600	2-somy	0	.	0	60030600	0,238,118
chr10	60030600	133797422	3-somy	0	.	60030600	133797422	205,0,0
chr11	0	135086622	2-somy	0	.	0	135086622	0,238,118
chr12	0	133275309	3-somy	0	.	0	133275309	205,0,0
chr13	0	114364328	2-somy	0	.	0	114364328	0,238,118
chr14	0	107043718	2-somy	0	.	0	107043718	0,238,118
chr15	0	101991189	2-somy	0	.	0	101991189	0,238,118
chr16	0	90338345	2-somy	0	.	0	90338345	0,238,118
chr17	0	83257441	2-somy	0	.	0	83257441	0,238,118
chr18	0	80373285	2-somy	0	.	0	80373285	0,238,118
chr19	0	58617616	2-somy	0	.	0	58617616	0,238,118
chr20	0	23999307	2-somy	0	.	0	23999307	0,238,118
chr20	23999307	31207329	3-somy	0	.	23999307	31207329	205,0,0
chr20	31207329	64444167	2-somy	0	.	31207329	64444167	0,238,118
chr21	0	6258245	3-somy	0	.	0	6258245	205,0,0
chr21	6258245	46709983	2-somy	0	.	6258245	46709983	0,238,118
chr22	0	50818468	2-somy	0	.	0	50818468	0,238,118
chrX	0	156040895	2-somy	0	.	0	156040895	0,238,118
track	name="CNV	state	for	SM190620_I_040.bam"	description="CNV	state	for	SM190620_I_040.bam"	visibility=1	itemRgb=On	priority=90
chr1	0	4242790	3-somy	0	.	0	4242790	205,0,0
chr1	4242790	248956422	2-somy	0	.	4242790	248956422	0,238,118
chr2	0	90849403	2-somy	0	.	0	90849403	0,238,118
chr2	90849403	99411413	3-somy	0	.	90849403	99411413	205,0,0
chr2	99411413	242193529	2-somy	0	.	99411413	242193529	0,238,118
chr3	0	60579214	2-somy	0	.	0	60579214	0,238,118
chr3	60579214	62910671	3-somy	0	.	60579214	62910671	205,0,0
chr3	62910671	198295559	2-somy	0	.	62910671	198295559	0,238,118
chr4	0	190214555	2-somy	0	.	0	190214555	0,238,118
chr5	0	181538259	2-somy	0	.	0	181538259	0,238,118
chr6	0	170805979	2-somy	0	.	0	170805979	0,238,118
chr7	0	159345973	2-somy	0	.	0	159345973	0,238,118
chr8	0	145138636	2-somy	0	.	0	145138636	0,238,118
chr9	0	138394717	2-somy	0	.	0	138394717	0,238,118
chr10	0	59948974	2-somy	0	.	0	59948974	0,238,118
chr10	59948974	67149865	3-somy	0	.	59948974	67149865	205,0,0
chr10	67149865	78362864	4-somy	0	.	67149865	78362864	238,201,0
chr10	78362864	133797422	3-somy	0	.	78362864	133797422	205,0,0
chr11	0	135086622	2-somy	0	.	0	135086622	0,238,118
chr12	0	133275309	3-somy	0	.	0	133275309	205,0,0
chr13	0	114364328	2-somy	0	.	0	114364328	0,238,118
chr14	0	107043718	2-somy	0	.	0	107043718	0,238,118
chr15	0	101991189	2-somy	0	.	0	101991189	0,238,118
chr16	0	90338345	2-somy	0	.	0	90338345	0,238,118
chr17	0	83257441	2-somy	0	.	0	83257441	0,238,118
chr18	0	80373285	2-somy	0	.	0	80373285	0,238,118
chr19	0	58617616	2-somy	0	.	0	58617616	0,238,118
chr20	0	26382840	2-somy	0	.	0	26382840	0,238,118
chr20	26382840	32020972	3-somy	0	.	26382840	32020972	205,0,0
chr20	32020972	64444167	2-somy	0	.	32020972	64444167	0,238,118
chr21	0	46709983	2-somy	0	.	0	46709983	0,238,118
chr22	0	50818468	2-somy	0	.	0	50818468	0,238,118
chrX	0	156040895	2-somy	0	.	0	156040895	0,238,118
track	name="CNV	state	for	SM190620_I_013.bam"	description="CNV	state	for	SM190620_I_013.bam"	visibility=1	itemRgb=On	priority=93
chr1	0	248956422	2-somy	0	.	0	248956422	0,238,118
chr2	0	242193529	2-somy	0	.	0	242193529	0,238,118
chr3	0	47564789	2-somy	0	.	0	47564789	0,238,118
chr3	47564789	53351806	3-somy	0	.	47564789	53351806	205,0,0
chr3	53351806	198295559	2-somy	0	.	53351806	198295559	0,238,118
chr4	0	190214555	2-somy	0	.	0	190214555	0,238,118
chr5	0	181538259	2-somy	0	.	0	181538259	0,238,118
chr6	0	170805979	2-somy	0	.	0	170805979	0,238,118
chr7	0	159345973	2-somy	0	.	0	159345973	0,238,118
chr8	0	145138636	2-somy	0	.	0	145138636	0,238,118
chr9	0	138394717	2-somy	0	.	0	138394717	0,238,118
chr10	0	60065284	2-somy	0	.	0	60065284	0,238,118
chr10	60065284	133797422	3-somy	0	.	60065284	133797422	205,0,0
chr11	0	62104574	2-somy	0	.	0	62104574	0,238,118
chr11	62104574	68854877	3-somy	0	.	62104574	68854877	205,0,0
chr11	68854877	135086622	2-somy	0	.	68854877	135086622	0,238,118
chr12	0	133275309	3-somy	0	.	0	133275309	205,0,0
chr13	0	114364328	2-somy	0	.	0	114364328	0,238,118
chr14	0	107043718	2-somy	0	.	0	107043718	0,238,118
chr15	0	101991189	2-somy	0	.	0	101991189	0,238,118
chr16	0	66263661	2-somy	0	.	0	66263661	0,238,118
chr16	66263661	71262173	3-somy	0	.	66263661	71262173	205,0,0
chr16	71262173	90338345	2-somy	0	.	71262173	90338345	0,238,118
chr17	0	83257441	2-somy	0	.	0	83257441	0,238,118
chr18	0	80373285	2-somy	0	.	0	80373285	0,238,118
chr19	0	58617616	2-somy	0	.	0	58617616	0,238,118
chr20	0	25183088	2-somy	0	.	0	25183088	0,238,118
chr20	25183088	31978083	3-somy	0	.	25183088	31978083	205,0,0
chr20	31978083	64444167	2-somy	0	.	31978083	64444167	0,238,118
chr21	0	46709983	2-somy	0	.	0	46709983	0,238,118
chr22	0	50818468	2-somy	0	.	0	50818468	0,238,118
chrX	0	156040895	2-somy	0	.	0	156040895	0,238,118
track	name="CNV	state	for	SM190620_I_031.bam"	description="CNV	state	for	SM190620_I_031.bam"	visibility=1	itemRgb=On	priority=96
chr1	0	121599933	2-somy	0	.	0	121599933	0,238,118
chr1	121599933	152227219	3-somy	0	.	121599933	152227219	205,0,0
chr1	152227219	248956422	2-somy	0	.	152227219	248956422	0,238,118
chr2	0	242193529	2-somy	0	.	0	242193529	0,238,118
chr3	0	198295559	2-somy	0	.	0	198295559	0,238,118
chr4	0	190214555	2-somy	0	.	0	190214555	0,238,118
chr5	0	138936767	2-somy	0	.	0	138936767	0,238,118
chr5	138936767	143428937	3-somy	0	.	138936767	143428937	205,0,0
chr5	143428937	181538259	2-somy	0	.	143428937	181538259	0,238,118
chr6	0	170805979	2-somy	0	.	0	170805979	0,238,118
chr7	0	159345973	2-somy	0	.	0	159345973	0,238,118
chr8	0	145138636	2-somy	0	.	0	145138636	0,238,118
chr9	0	138394717	2-somy	0	.	0	138394717	0,238,118
chr10	0	60337272	2-somy	0	.	0	60337272	0,238,118
chr10	60337272	131348711	3-somy	0	.	60337272	131348711	205,0,0
chr10	131348711	133797422	2-somy	0	.	131348711	133797422	0,238,118
chr11	0	44974458	2-somy	0	.	0	44974458	0,238,118
chr11	44319709	48936464	3-somy	0	.	44319709	48936464	205,0,0
chr11	48936464	60981082	2-somy	0	.	48936464	60981082	0,238,118
chr11	60981082	70365573	3-somy	0	.	60981082	70365573	205,0,0
chr11	70365573	135086622	2-somy	0	.	70365573	135086622	0,238,118
chr12	0	133275309	3-somy	0	.	0	133275309	205,0,0
chr13	0	114364328	2-somy	0	.	0	114364328	0,238,118
chr14	0	107043718	2-somy	0	.	0	107043718	0,238,118
chr15	0	101991189	2-somy	0	.	0	101991189	0,238,118
chr16	0	90338345	2-somy	0	.	0	90338345	0,238,118
chr17	0	33633882	2-somy	0	.	0	33633882	0,238,118
chr17	33633882	50931721	3-somy	0	.	33633882	50931721	205,0,0
chr17	50931721	83257441	2-somy	0	.	50931721	83257441	0,238,118
chr18	0	80373285	2-somy	0	.	0	80373285	0,238,118
chr19	0	58617616	2-somy	0	.	0	58617616	0,238,118
chr20	0	64444167	2-somy	0	.	0	64444167	0,238,118
chr21	0	46709983	2-somy	0	.	0	46709983	0,238,118
chr22	0	50818468	2-somy	0	.	0	50818468	0,238,118
chrX	0	90101768	2-somy	0	.	0	90101768	0,238,118
chrX	90101768	90643795	3-somy	0	.	90101768	90643795	205,0,0
chrX	90643795	156040895	2-somy	0	.	90643795	156040895	0,238,118
track	name="CNV	state	for	SM190620_I_012.bam"	description="CNV	state	for	SM190620_I_012.bam"	visibility=1	itemRgb=On	priority=105
chr1	0	248956422	2-somy	0	.	0	248956422	0,238,118
chr2	0	242193529	2-somy	0	.	0	242193529	0,238,118
chr3	0	60203675	2-somy	0	.	0	60203675	0,238,118
chr3	60203675	63032700	3-somy	0	.	60203675	63032700	205,0,0
chr3	63032700	198295559	2-somy	0	.	63032700	198295559	0,238,118
chr4	0	190214555	2-somy	0	.	0	190214555	0,238,118
chr5	0	181538259	2-somy	0	.	0	181538259	0,238,118
chr6	0	56678704	2-somy	0	.	0	56678704	0,238,118
chr6	56678704	170805979	3-somy	0	.	56678704	170805979	205,0,0
chr7	0	159345973	2-somy	0	.	0	159345973	0,238,118
chr8	0	145138636	2-somy	0	.	0	145138636	0,238,118
chr9	0	39085558	2-somy	0	.	0	39085558	0,238,118
chr9	39085558	68974790	3-somy	0	.	39085558	68974790	205,0,0
chr9	68974790	138394717	2-somy	0	.	68974790	138394717	0,238,118
chr10	0	59469996	2-somy	0	.	0	59469996	0,238,118
chr10	59469996	133797422	3-somy	0	.	59469996	133797422	205,0,0
chr11	0	135086622	2-somy	0	.	0	135086622	0,238,118
chr12	0	133275309	3-somy	0	.	0	133275309	205,0,0
chr13	0	114364328	2-somy	0	.	0	114364328	0,238,118
chr14	0	107043718	2-somy	0	.	0	107043718	0,238,118
chr15	0	101991189	2-somy	0	.	0	101991189	0,238,118
chr16	0	90338345	2-somy	0	.	0	90338345	0,238,118
chr17	0	83257441	2-somy	0	.	0	83257441	0,238,118
chr18	0	80373285	2-somy	0	.	0	80373285	0,238,118
chr19	0	6303016	2-somy	0	.	0	6303016	0,238,118
chr19	6303016	17125310	3-somy	0	.	6303016	17125310	205,0,0
chr19	17125310	30186217	2-somy	0	.	17125310	30186217	0,238,118
chr19	30186217	39862692	3-somy	0	.	30186217	39862692	205,0,0
chr19	39862692	58617616	2-somy	0	.	39862692	58617616	0,238,118
chr20	0	64444167	2-somy	0	.	0	64444167	0,238,118
chr21	0	46709983	2-somy	0	.	0	46709983	0,238,118
chr22	0	50818468	2-somy	0	.	0	50818468	0,238,118
chrX	0	156040895	2-somy	0	.	0	156040895	0,238,118
track	name="CNV	state	for	SM190620_I_023.bam"	description="CNV	state	for	SM190620_I_023.bam"	visibility=1	itemRgb=On	priority=108
chr1	0	5368724	3-somy	0	.	0	5368724	205,0,0
chr1	5368724	125184450	2-somy	0	.	5368724	125184450	0,238,118
chr1	125184450	152014746	3-somy	0	.	125184450	152014746	205,0,0
chr1	152014746	248956422	2-somy	0	.	152014746	248956422	0,238,118
chr2	0	242193529	2-somy	0	.	0	242193529	0,238,118
chr3	0	198295559	2-somy	0	.	0	198295559	0,238,118
chr4	0	190214555	2-somy	0	.	0	190214555	0,238,118
chr5	0	181538259	2-somy	0	.	0	181538259	0,238,118
chr6	0	170805979	2-somy	0	.	0	170805979	0,238,118
chr7	0	159345973	2-somy	0	.	0	159345973	0,238,118
chr8	0	145138636	2-somy	0	.	0	145138636	0,238,118
chr9	0	138394717	2-somy	0	.	0	138394717	0,238,118
chr10	0	60060076	2-somy	0	.	0	60060076	0,238,118
chr10	60060076	133797422	3-somy	0	.	60060076	133797422	205,0,0
chr11	0	135086622	2-somy	0	.	0	135086622	0,238,118
chr12	0	133275309	2-somy	0	.	0	133275309	0,238,118
chr13	0	114364328	2-somy	0	.	0	114364328	0,238,118
chr14	0	107043718	2-somy	0	.	0	107043718	0,238,118
chr15	0	101991189	2-somy	0	.	0	101991189	0,238,118
chr16	0	90338345	2-somy	0	.	0	90338345	0,238,118
chr17	0	83257441	2-somy	0	.	0	83257441	0,238,118
chr18	0	80373285	2-somy	0	.	0	80373285	0,238,118
chr19	0	58617616	2-somy	0	.	0	58617616	0,238,118
chr20	0	23867766	2-somy	0	.	0	23867766	0,238,118
chr20	23867766	32854565	3-somy	0	.	23867766	32854565	205,0,0
chr20	32854565	64444167	2-somy	0	.	32854565	64444167	0,238,118
chr21	0	46709983	2-somy	0	.	0	46709983	0,238,118
chr22	0	50818468	2-somy	0	.	0	50818468	0,238,118
chrX	0	156040895	2-somy	0	.	0	156040895	0,238,118
track	name="CNV	state	for	SM190620_I_020.bam"	description="CNV	state	for	SM190620_I_020.bam"	visibility=1	itemRgb=On	priority=111
chr1	0	121591977	2-somy	0	.	0	121591977	0,238,118
chr1	121591977	151920256	3-somy	0	.	121591977	151920256	205,0,0
chr1	151920256	248956422	2-somy	0	.	151920256	248956422	0,238,118
chr2	0	242193529	2-somy	0	.	0	242193529	0,238,118
chr3	0	198295559	2-somy	0	.	0	198295559	0,238,118
chr4	0	190214555	2-somy	0	.	0	190214555	0,238,118
chr5	0	181538259	2-somy	0	.	0	181538259	0,238,118
chr6	0	170805979	2-somy	0	.	0	170805979	0,238,118
chr7	0	159345973	2-somy	0	.	0	159345973	0,238,118
chr8	0	145138636	2-somy	0	.	0	145138636	0,238,118
chr9	0	138394717	2-somy	0	.	0	138394717	0,238,118
chr10	0	60689561	2-somy	0	.	0	60689561	0,238,118
chr10	60689561	133797422	3-somy	0	.	60689561	133797422	205,0,0
chr11	0	135086622	2-somy	0	.	0	135086622	0,238,118
chr12	0	133275309	2-somy	0	.	0	133275309	0,238,118
chr13	0	114364328	2-somy	0	.	0	114364328	0,238,118
chr14	0	107043718	2-somy	0	.	0	107043718	0,238,118
chr15	0	101991189	2-somy	0	.	0	101991189	0,238,118
chr16	0	90338345	2-somy	0	.	0	90338345	0,238,118
chr17	0	83257441	2-somy	0	.	0	83257441	0,238,118
chr18	0	80373285	2-somy	0	.	0	80373285	0,238,118
chr19	0	58617616	2-somy	0	.	0	58617616	0,238,118
chr20	0	26377634	2-somy	0	.	0	26377634	0,238,118
chr20	26377634	33755498	3-somy	0	.	26377634	33755498	205,0,0
chr20	33755498	64444167	2-somy	0	.	33755498	64444167	0,238,118
chr21	0	46709983	2-somy	0	.	0	46709983	0,238,118
chr22	0	50818468	2-somy	0	.	0	50818468	0,238,118
chrX	0	156040895	2-somy	0	.	0	156040895	0,238,118
track	name="CNV	state	for	SM190620_I_047.bam"	description="CNV	state	for	SM190620_I_047.bam"	visibility=1	itemRgb=On	priority=114
chr1	0	248956422	2-somy	0	.	0	248956422	0,238,118
chr2	0	91998254	2-somy	0	.	0	91998254	0,238,118
chr2	91998254	99761934	3-somy	0	.	91998254	99761934	205,0,0
chr2	99761934	242193529	2-somy	0	.	99761934	242193529	0,238,118
chr3	0	198295559	2-somy	0	.	0	198295559	0,238,118
chr4	0	190214555	2-somy	0	.	0	190214555	0,238,118
chr5	0	181538259	2-somy	0	.	0	181538259	0,238,118
chr6	0	170805979	2-somy	0	.	0	170805979	0,238,118
chr7	0	159345973	2-somy	0	.	0	159345973	0,238,118
chr8	0	145138636	2-somy	0	.	0	145138636	0,238,118
chr9	0	138394717	2-somy	0	.	0	138394717	0,238,118
chr10	0	59495043	2-somy	0	.	0	59495043	0,238,118
chr10	59495043	133797422	3-somy	0	.	59495043	133797422	205,0,0
chr11	0	135086622	2-somy	0	.	0	135086622	0,238,118
chr12	0	133275309	2-somy	0	.	0	133275309	0,238,118
chr13	0	114364328	2-somy	0	.	0	114364328	0,238,118
chr14	0	107043718	2-somy	0	.	0	107043718	0,238,118
chr15	0	101991189	2-somy	0	.	0	101991189	0,238,118
chr16	0	90338345	2-somy	0	.	0	90338345	0,238,118
chr17	0	83257441	2-somy	0	.	0	83257441	0,238,118
chr18	0	80373285	2-somy	0	.	0	80373285	0,238,118
chr19	0	58617616	2-somy	0	.	0	58617616	0,238,118
chr20	0	24739119	2-somy	0	.	0	24739119	0,238,118
chr20	24739119	26349861	3-somy	0	.	24739119	26349861	205,0,0
chr20	26349861	64444167	2-somy	0	.	26349861	64444167	0,238,118
chr21	0	46709983	2-somy	0	.	0	46709983	0,238,118
chr22	0	50818468	2-somy	0	.	0	50818468	0,238,118
chrX	0	156040895	2-somy	0	.	0	156040895	0,238,118
track	name="CNV	state	for	SM190620_I_002.bam"	description="CNV	state	for	SM190620_I_002.bam"	visibility=1	itemRgb=On	priority=117
chr1	0	248956422	2-somy	0	.	0	248956422	0,238,118
chr2	0	91998076	2-somy	0	.	0	91998076	0,238,118
chr2	91998076	101290106	3-somy	0	.	91998076	101290106	205,0,0
chr2	101290106	242193529	2-somy	0	.	101290106	242193529	0,238,118
chr3	0	198295559	2-somy	0	.	0	198295559	0,238,118
chr4	0	190214555	2-somy	0	.	0	190214555	0,238,118
chr5	0	181538259	2-somy	0	.	0	181538259	0,238,118
chr6	0	170805979	2-somy	0	.	0	170805979	0,238,118
chr7	0	159345973	2-somy	0	.	0	159345973	0,238,118
chr8	0	145138636	2-somy	0	.	0	145138636	0,238,118
chr9	0	138394717	2-somy	0	.	0	138394717	0,238,118
chr10	0	60661759	2-somy	0	.	0	60661759	0,238,118
chr10	60661759	133797422	3-somy	0	.	60661759	133797422	205,0,0
chr11	0	135086622	2-somy	0	.	0	135086622	0,238,118
chr12	0	133275309	2-somy	0	.	0	133275309	0,238,118
chr13	0	114364328	2-somy	0	.	0	114364328	0,238,118
chr14	0	107043718	2-somy	0	.	0	107043718	0,238,118
chr15	0	101991189	2-somy	0	.	0	101991189	0,238,118
chr16	0	90338345	2-somy	0	.	0	90338345	0,238,118
chr17	0	83257441	2-somy	0	.	0	83257441	0,238,118
chr18	0	80373285	2-somy	0	.	0	80373285	0,238,118
chr19	0	58617616	2-somy	0	.	0	58617616	0,238,118
chr20	0	24141348	2-somy	0	.	0	24141348	0,238,118
chr20	24141348	33788982	3-somy	0	.	24141348	33788982	205,0,0
chr20	33788982	64444167	2-somy	0	.	33788982	64444167	0,238,118
chr21	0	46709983	2-somy	0	.	0	46709983	0,238,118
chr22	0	50818468	2-somy	0	.	0	50818468	0,238,118
chrX	0	156040895	2-somy	0	.	0	156040895	0,238,118
track	name="CNV	state	for	SM190620_I_006.bam"	description="CNV	state	for	SM190620_I_006.bam"	visibility=1	itemRgb=On	priority=120
chr1	0	3838125	3-somy	0	.	0	3838125	205,0,0
chr1	3838125	248956422	2-somy	0	.	3838125	248956422	0,238,118
chr2	0	90850811	2-somy	0	.	0	90850811	0,238,118
chr2	90850811	98639415	3-somy	0	.	90850811	98639415	205,0,0
chr2	98639415	242193529	2-somy	0	.	98639415	242193529	0,238,118
chr3	0	198295559	2-somy	0	.	0	198295559	0,238,118
chr4	0	190214555	2-somy	0	.	0	190214555	0,238,118
chr5	0	181538259	2-somy	0	.	0	181538259	0,238,118
chr6	0	170805979	2-somy	0	.	0	170805979	0,238,118
chr7	0	159345973	2-somy	0	.	0	159345973	0,238,118
chr8	0	145138636	2-somy	0	.	0	145138636	0,238,118
chr9	0	138394717	2-somy	0	.	0	138394717	0,238,118
chr10	0	60685142	2-somy	0	.	0	60685142	0,238,118
chr10	60685142	133797422	3-somy	0	.	60685142	133797422	205,0,0
chr11	0	135086622	2-somy	0	.	0	135086622	0,238,118
chr12	0	133275309	2-somy	0	.	0	133275309	0,238,118
chr13	0	114364328	2-somy	0	.	0	114364328	0,238,118
chr14	0	107043718	2-somy	0	.	0	107043718	0,238,118
chr15	0	101991189	2-somy	0	.	0	101991189	0,238,118
chr16	0	90338345	2-somy	0	.	0	90338345	0,238,118
chr17	0	83257441	2-somy	0	.	0	83257441	0,238,118
chr18	0	80373285	2-somy	0	.	0	80373285	0,238,118
chr19	0	58617616	2-somy	0	.	0	58617616	0,238,118
chr20	0	25286772	2-somy	0	.	0	25286772	0,238,118
chr20	25286772	31392514	3-somy	0	.	25286772	31392514	205,0,0
chr20	31392514	64444167	2-somy	0	.	31392514	64444167	0,238,118
chr21	0	46709983	2-somy	0	.	0	46709983	0,238,118
chr22	0	50818468	2-somy	0	.	0	50818468	0,238,118
chrX	0	156040895	2-somy	0	.	0	156040895	0,238,118
track	name="CNV	state	for	SM190620_I_009.bam"	description="CNV	state	for	SM190620_I_009.bam"	visibility=1	itemRgb=On	priority=123
chr1	0	248956422	2-somy	0	.	0	248956422	0,238,118
chr2	0	90850571	2-somy	0	.	0	90850571	0,238,118
chr2	90850571	99460608	3-somy	0	.	90850571	99460608	205,0,0
chr2	99460608	242193529	2-somy	0	.	99460608	242193529	0,238,118
chr3	0	198295559	2-somy	0	.	0	198295559	0,238,118
chr4	0	190214555	2-somy	0	.	0	190214555	0,238,118
chr5	0	181538259	2-somy	0	.	0	181538259	0,238,118
chr6	0	58249155	2-somy	0	.	0	58249155	0,238,118
chr6	58249155	58445643	3-somy	0	.	58249155	58445643	205,0,0
chr6	58445643	170805979	2-somy	0	.	58445643	170805979	0,238,118
chr7	0	159345973	2-somy	0	.	0	159345973	0,238,118
chr8	0	4733492	3-somy	0	.	0	4733492	205,0,0
chr8	4733492	145138636	2-somy	0	.	4733492	145138636	0,238,118
chr9	0	138394717	2-somy	0	.	0	138394717	0,238,118
chr10	0	60686099	2-somy	0	.	0	60686099	0,238,118
chr10	60686099	133797422	3-somy	0	.	60686099	133797422	205,0,0
chr11	0	135086622	2-somy	0	.	0	135086622	0,238,118
chr12	0	133275309	2-somy	0	.	0	133275309	0,238,118
chr13	0	114364328	2-somy	0	.	0	114364328	0,238,118
chr14	0	107043718	2-somy	0	.	0	107043718	0,238,118
chr15	0	101991189	2-somy	0	.	0	101991189	0,238,118
chr16	0	90338345	2-somy	0	.	0	90338345	0,238,118
chr17	0	21173956	2-somy	0	.	0	21173956	0,238,118
chr17	21173956	33445228	3-somy	0	.	21173956	33445228	205,0,0
chr17	33445228	83257441	2-somy	0	.	33445228	83257441	0,238,118
chr18	0	80373285	2-somy	0	.	0	80373285	0,238,118
chr19	0	58617616	2-somy	0	.	0	58617616	0,238,118
chr20	0	23692199	2-somy	0	.	0	23692199	0,238,118
chr20	23692199	33887078	3-somy	0	.	23692199	33887078	205,0,0
chr20	33887078	64444167	2-somy	0	.	33887078	64444167	0,238,118
chr21	0	46709983	2-somy	0	.	0	46709983	0,238,118
chr22	0	50818468	2-somy	0	.	0	50818468	0,238,118
chrX	0	156040895	2-somy	0	.	0	156040895	0,238,118
track	name="CNV	state	for	SM190620_I_044.bam"	description="CNV	state	for	SM190620_I_044.bam"	visibility=1	itemRgb=On	priority=126
chr1	0	248956422	2-somy	0	.	0	248956422	0,238,118
chr2	0	242193529	2-somy	0	.	0	242193529	0,238,118
chr3	0	60641162	2-somy	0	.	0	60641162	0,238,118
chr3	60641162	62865521	3-somy	0	.	60641162	62865521	205,0,0
chr3	62865521	198295559	2-somy	0	.	62865521	198295559	0,238,118
chr4	0	190214555	2-somy	0	.	0	190214555	0,238,118
chr5	0	181538259	2-somy	0	.	0	181538259	0,238,118
chr6	0	170805979	2-somy	0	.	0	170805979	0,238,118
chr7	0	159345973	2-somy	0	.	0	159345973	0,238,118
chr8	0	4252758	3-somy	0	.	0	4252758	205,0,0
chr8	4252758	145138636	2-somy	0	.	4252758	145138636	0,238,118
chr9	0	138394717	2-somy	0	.	0	138394717	0,238,118
chr10	0	60698995	2-somy	0	.	0	60698995	0,238,118
chr10	60698995	133797422	3-somy	0	.	60698995	133797422	205,0,0
chr11	0	135086622	2-somy	0	.	0	135086622	0,238,118
chr12	0	133275309	2-somy	0	.	0	133275309	0,238,118
chr13	0	114364328	2-somy	0	.	0	114364328	0,238,118
chr14	0	107043718	2-somy	0	.	0	107043718	0,238,118
chr15	0	101991189	2-somy	0	.	0	101991189	0,238,118
chr16	0	90338345	2-somy	0	.	0	90338345	0,238,118
chr17	0	28671877	2-somy	0	.	0	28671877	0,238,118
chr17	28671877	30815405	1-somy	0	.	28671877	30815405	154,50,205
chr17	30815405	83257441	2-somy	0	.	30815405	83257441	0,238,118
chr18	0	80373285	2-somy	0	.	0	80373285	0,238,118
chr19	0	58617616	2-somy	0	.	0	58617616	0,238,118
chr20	0	64444167	2-somy	0	.	0	64444167	0,238,118
chr21	0	46709983	2-somy	0	.	0	46709983	0,238,118
chr22	0	50818468	2-somy	0	.	0	50818468	0,238,118
chrX	0	156040895	2-somy	0	.	0	156040895	0,238,118
track	name="CNV	state	for	SM190620_I_036.bam"	description="CNV	state	for	SM190620_I_036.bam"	visibility=1	itemRgb=On	priority=129
chr1	0	248956422	2-somy	0	.	0	248956422	0,238,118
chr2	0	90197848	2-somy	0	.	0	90197848	0,238,118
chr2	90197848	91984978	3-somy	0	.	90197848	91984978	205,0,0
chr2	91984978	242193529	2-somy	0	.	91984978	242193529	0,238,118
chr3	0	60522532	2-somy	0	.	0	60522532	0,238,118
chr3	60522532	63202360	3-somy	0	.	60522532	63202360	205,0,0
chr3	63202360	198295559	2-somy	0	.	63202360	198295559	0,238,118
chr4	0	190214555	2-somy	0	.	0	190214555	0,238,118
chr5	0	181538259	2-somy	0	.	0	181538259	0,238,118
chr6	0	170805979	2-somy	0	.	0	170805979	0,238,118
chr7	0	159345973	2-somy	0	.	0	159345973	0,238,118
chr8	0	4154634	3-somy	0	.	0	4154634	205,0,0
chr8	4154634	145138636	2-somy	0	.	4154634	145138636	0,238,118
chr9	0	37763124	2-somy	0	.	0	37763124	0,238,118
chr9	37763124	69134862	3-somy	0	.	37763124	69134862	205,0,0
chr9	69134862	138394717	2-somy	0	.	69134862	138394717	0,238,118
chr10	0	60681392	2-somy	0	.	0	60681392	0,238,118
chr10	60681392	133797422	3-somy	0	.	60681392	133797422	205,0,0
chr11	0	135086622	2-somy	0	.	0	135086622	0,238,118
chr12	0	133275309	2-somy	0	.	0	133275309	0,238,118
chr13	0	114364328	2-somy	0	.	0	114364328	0,238,118
chr14	0	107043718	2-somy	0	.	0	107043718	0,238,118
chr15	0	101991189	2-somy	0	.	0	101991189	0,238,118
chr16	0	90338345	2-somy	0	.	0	90338345	0,238,118
chr17	0	83257441	2-somy	0	.	0	83257441	0,238,118
chr18	0	80373285	2-somy	0	.	0	80373285	0,238,118
chr19	0	58617616	2-somy	0	.	0	58617616	0,238,118
chr20	0	64444167	2-somy	0	.	0	64444167	0,238,118
chr21	0	46709983	2-somy	0	.	0	46709983	0,238,118
chr22	0	50818468	2-somy	0	.	0	50818468	0,238,118
chrX	0	156040895	2-somy	0	.	0	156040895	0,238,118
track	name="CNV	state	for	SM190620_I_022.bam"	description="CNV	state	for	SM190620_I_022.bam"	visibility=1	itemRgb=On	priority=132
chr1	0	248956422	2-somy	0	.	0	248956422	0,238,118
chr2	0	242193529	2-somy	0	.	0	242193529	0,238,118
chr3	0	198295559	2-somy	0	.	0	198295559	0,238,118
chr4	0	190214555	2-somy	0	.	0	190214555	0,238,118
chr5	0	181538259	2-somy	0	.	0	181538259	0,238,118
chr6	0	170805979	2-somy	0	.	0	170805979	0,238,118
chr7	0	159345973	2-somy	0	.	0	159345973	0,238,118
chr8	0	145138636	2-somy	0	.	0	145138636	0,238,118
chr9	0	41097295	2-somy	0	.	0	41097295	0,238,118
chr9	41097295	69396006	3-somy	0	.	41097295	69396006	205,0,0
chr9	69396006	138394717	2-somy	0	.	69396006	138394717	0,238,118
chr10	0	37438070	2-somy	0	.	0	37438070	0,238,118
chr10	37438070	39557027	3-somy	0	.	37438070	39557027	205,0,0
chr10	39557027	60667774	2-somy	0	.	39557027	60667774	0,238,118
chr10	60667774	133797422	3-somy	0	.	60667774	133797422	205,0,0
chr11	0	135086622	2-somy	0	.	0	135086622	0,238,118
chr12	0	133275309	2-somy	0	.	0	133275309	0,238,118
chr13	0	114364328	2-somy	0	.	0	114364328	0,238,118
chr14	0	107043718	2-somy	0	.	0	107043718	0,238,118
chr15	0	101991189	2-somy	0	.	0	101991189	0,238,118
chr16	0	90338345	2-somy	0	.	0	90338345	0,238,118
chr17	0	83257441	2-somy	0	.	0	83257441	0,238,118
chr18	0	80373285	2-somy	0	.	0	80373285	0,238,118
chr19	0	58617616	2-somy	0	.	0	58617616	0,238,118
chr20	0	64444167	2-somy	0	.	0	64444167	0,238,118
chr21	0	46709983	2-somy	0	.	0	46709983	0,238,118
chr22	0	50818468	2-somy	0	.	0	50818468	0,238,118
chrX	0	156040895	2-somy	0	.	0	156040895	0,238,118
track	name="CNV	state	for	SM190620_I_038.bam"	description="CNV	state	for	SM190620_I_038.bam"	visibility=1	itemRgb=On	priority=135
chr1	0	248956422	2-somy	0	.	0	248956422	0,238,118
chr2	0	242193529	2-somy	0	.	0	242193529	0,238,118
chr3	0	60739606	2-somy	0	.	0	60739606	0,238,118
chr3	60739606	62800849	3-somy	0	.	60739606	62800849	205,0,0
chr3	62800849	198295559	2-somy	0	.	62800849	198295559	0,238,118
chr4	0	190214555	2-somy	0	.	0	190214555	0,238,118
chr5	0	181538259	2-somy	0	.	0	181538259	0,238,118
chr6	0	57064375	2-somy	0	.	0	57064375	0,238,118
chr6	57064375	58443577	3-somy	0	.	57064375	58443577	205,0,0
chr6	58443577	170805979	2-somy	0	.	58443577	170805979	0,238,118
chr7	0	159345973	2-somy	0	.	0	159345973	0,238,118
chr8	0	145138636	2-somy	0	.	0	145138636	0,238,118
chr9	0	138394717	2-somy	0	.	0	138394717	0,238,118
chr10	0	60648140	2-somy	0	.	0	60648140	0,238,118
chr10	60648140	133797422	3-somy	0	.	60648140	133797422	205,0,0
chr11	0	135086622	2-somy	0	.	0	135086622	0,238,118
chr12	0	133275309	2-somy	0	.	0	133275309	0,238,118
chr13	0	114364328	2-somy	0	.	0	114364328	0,238,118
chr14	0	107043718	2-somy	0	.	0	107043718	0,238,118
chr15	0	101991189	2-somy	0	.	0	101991189	0,238,118
chr16	0	90338345	2-somy	0	.	0	90338345	0,238,118
chr17	0	83257441	2-somy	0	.	0	83257441	0,238,118
chr18	0	80373285	2-somy	0	.	0	80373285	0,238,118
chr19	0	58617616	2-somy	0	.	0	58617616	0,238,118
chr20	0	24440593	2-somy	0	.	0	24440593	0,238,118
chr20	24440593	31350966	3-somy	0	.	24440593	31350966	205,0,0
chr20	31350966	64444167	2-somy	0	.	31350966	64444167	0,238,118
chr21	0	46709983	2-somy	0	.	0	46709983	0,238,118
chr22	0	50818468	2-somy	0	.	0	50818468	0,238,118
chrX	0	156040895	2-somy	0	.	0	156040895	0,238,118
track	name="CNV	state	for	SM190620_I_033.bam"	description="CNV	state	for	SM190620_I_033.bam"	visibility=1	itemRgb=On	priority=138
chr1	0	248956422	2-somy	0	.	0	248956422	0,238,118
chr2	0	242193529	2-somy	0	.	0	242193529	0,238,118
chr3	0	60688977	2-somy	0	.	0	60688977	0,238,118
chr3	60688977	63113337	3-somy	0	.	60688977	63113337	205,0,0
chr3	63113337	198295559	2-somy	0	.	63113337	198295559	0,238,118
chr4	0	190214555	2-somy	0	.	0	190214555	0,238,118
chr5	0	181538259	2-somy	0	.	0	181538259	0,238,118
chr6	0	170805979	2-somy	0	.	0	170805979	0,238,118
chr7	0	159345973	2-somy	0	.	0	159345973	0,238,118
chr8	0	145138636	2-somy	0	.	0	145138636	0,238,118
chr9	0	138394717	2-somy	0	.	0	138394717	0,238,118
chr10	0	60005408	2-somy	0	.	0	60005408	0,238,118
chr10	60005408	133797422	3-somy	0	.	60005408	133797422	205,0,0
chr11	0	135086622	2-somy	0	.	0	135086622	0,238,118
chr12	0	133275309	2-somy	0	.	0	133275309	0,238,118
chr13	0	114364328	2-somy	0	.	0	114364328	0,238,118
chr14	0	107043718	2-somy	0	.	0	107043718	0,238,118
chr15	0	101991189	2-somy	0	.	0	101991189	0,238,118
chr16	0	90338345	2-somy	0	.	0	90338345	0,238,118
chr17	0	83257441	2-somy	0	.	0	83257441	0,238,118
chr18	0	80373285	2-somy	0	.	0	80373285	0,238,118
chr19	0	58617616	2-somy	0	.	0	58617616	0,238,118
chr20	0	25323039	2-somy	0	.	0	25323039	0,238,118
chr20	25323039	31359766	3-somy	0	.	25323039	31359766	205,0,0
chr20	31359766	64444167	2-somy	0	.	31359766	64444167	0,238,118
chr21	0	46709983	2-somy	0	.	0	46709983	0,238,118
chr22	0	50818468	2-somy	0	.	0	50818468	0,238,118
chrX	0	156040895	2-somy	0	.	0	156040895	0,238,118
track	name="CNV	state	for	SM190620_I_035.bam"	description="CNV	state	for	SM190620_I_035.bam"	visibility=1	itemRgb=On	priority=141
chr1	0	248956422	2-somy	0	.	0	248956422	0,238,118
chr2	0	242193529	2-somy	0	.	0	242193529	0,238,118
chr3	0	60652972	2-somy	0	.	0	60652972	0,238,118
chr3	60652972	63079739	3-somy	0	.	60652972	63079739	205,0,0
chr3	63079739	198295559	2-somy	0	.	63079739	198295559	0,238,118
chr4	0	190214555	2-somy	0	.	0	190214555	0,238,118
chr5	0	181538259	2-somy	0	.	0	181538259	0,238,118
chr6	0	170805979	2-somy	0	.	0	170805979	0,238,118
chr7	0	159345973	2-somy	0	.	0	159345973	0,238,118
chr8	0	145138636	2-somy	0	.	0	145138636	0,238,118
chr9	0	138394717	2-somy	0	.	0	138394717	0,238,118
chr10	0	60722780	2-somy	0	.	0	60722780	0,238,118
chr10	60722780	133797422	3-somy	0	.	60722780	133797422	205,0,0
chr11	0	135086622	2-somy	0	.	0	135086622	0,238,118
chr12	0	133275309	2-somy	0	.	0	133275309	0,238,118
chr13	0	114364328	2-somy	0	.	0	114364328	0,238,118
chr14	0	107043718	2-somy	0	.	0	107043718	0,238,118
chr15	0	101991189	2-somy	0	.	0	101991189	0,238,118
chr16	0	90338345	2-somy	0	.	0	90338345	0,238,118
chr17	0	83257441	2-somy	0	.	0	83257441	0,238,118
chr18	0	80373285	2-somy	0	.	0	80373285	0,238,118
chr19	0	58617616	2-somy	0	.	0	58617616	0,238,118
chr20	0	24213845	2-somy	0	.	0	24213845	0,238,118
chr20	24213845	31452015	3-somy	0	.	24213845	31452015	205,0,0
chr20	31452015	64444167	2-somy	0	.	31452015	64444167	0,238,118
chr21	0	46709983	2-somy	0	.	0	46709983	0,238,118
chr22	0	50818468	2-somy	0	.	0	50818468	0,238,118
chrX	0	156040895	2-somy	0	.	0	156040895	0,238,118
track	name="CNV	state	for	SM190620_I_027.bam"	description="CNV	state	for	SM190620_I_027.bam"	visibility=1	itemRgb=On	priority=144
chr1	0	248956422	2-somy	0	.	0	248956422	0,238,118
chr2	0	242193529	2-somy	0	.	0	242193529	0,238,118
chr3	0	198295559	2-somy	0	.	0	198295559	0,238,118
chr4	0	190214555	2-somy	0	.	0	190214555	0,238,118
chr5	0	181538259	2-somy	0	.	0	181538259	0,238,118
chr6	0	170805979	2-somy	0	.	0	170805979	0,238,118
chr7	0	159345973	2-somy	0	.	0	159345973	0,238,118
chr8	0	145138636	2-somy	0	.	0	145138636	0,238,118
chr9	0	138394717	2-somy	0	.	0	138394717	0,238,118
chr10	0	60302254	2-somy	0	.	0	60302254	0,238,118
chr10	60302254	133797422	3-somy	0	.	60302254	133797422	205,0,0
chr11	0	135086622	2-somy	0	.	0	135086622	0,238,118
chr12	0	133275309	2-somy	0	.	0	133275309	0,238,118
chr13	0	114364328	2-somy	0	.	0	114364328	0,238,118
chr14	0	107043718	2-somy	0	.	0	107043718	0,238,118
chr15	0	101991189	2-somy	0	.	0	101991189	0,238,118
chr16	0	90338345	2-somy	0	.	0	90338345	0,238,118
chr17	0	83257441	2-somy	0	.	0	83257441	0,238,118
chr18	0	80373285	2-somy	0	.	0	80373285	0,238,118
chr19	0	58617616	2-somy	0	.	0	58617616	0,238,118
chr20	0	25280549	2-somy	0	.	0	25280549	0,238,118
chr20	25280549	31328593	3-somy	0	.	25280549	31328593	205,0,0
chr20	31328593	64444167	2-somy	0	.	31328593	64444167	0,238,118
chr21	0	46709983	2-somy	0	.	0	46709983	0,238,118
chr22	0	50818468	2-somy	0	.	0	50818468	0,238,118
chrX	0	156040895	2-somy	0	.	0	156040895	0,238,118
track	name="CNV	state	for	SM190620_I_019.bam"	description="CNV	state	for	SM190620_I_019.bam"	visibility=1	itemRgb=On	priority=147
chr1	0	248956422	2-somy	0	.	0	248956422	0,238,118
chr2	0	242193529	2-somy	0	.	0	242193529	0,238,118
chr3	0	198295559	2-somy	0	.	0	198295559	0,238,118
chr4	0	190214555	2-somy	0	.	0	190214555	0,238,118
chr5	0	181538259	2-somy	0	.	0	181538259	0,238,118
chr6	0	170805979	2-somy	0	.	0	170805979	0,238,118
chr7	0	159345973	2-somy	0	.	0	159345973	0,238,118
chr8	0	145138636	2-somy	0	.	0	145138636	0,238,118
chr9	0	138394717	2-somy	0	.	0	138394717	0,238,118
chr10	0	60765501	2-somy	0	.	0	60765501	0,238,118
chr10	60765501	133797422	3-somy	0	.	60765501	133797422	205,0,0
chr11	0	135086622	2-somy	0	.	0	135086622	0,238,118
chr12	0	133275309	2-somy	0	.	0	133275309	0,238,118
chr13	0	114364328	2-somy	0	.	0	114364328	0,238,118
chr14	0	107043718	2-somy	0	.	0	107043718	0,238,118
chr15	0	101991189	2-somy	0	.	0	101991189	0,238,118
chr16	0	90338345	2-somy	0	.	0	90338345	0,238,118
chr17	0	83257441	2-somy	0	.	0	83257441	0,238,118
chr18	0	80373285	2-somy	0	.	0	80373285	0,238,118
chr19	0	58617616	2-somy	0	.	0	58617616	0,238,118
chr20	0	26104522	2-somy	0	.	0	26104522	0,238,118
chr20	26104522	31585870	3-somy	0	.	26104522	31585870	205,0,0
chr20	31585870	64444167	2-somy	0	.	31585870	64444167	0,238,118
chr21	0	46709983	2-somy	0	.	0	46709983	0,238,118
chr22	0	50818468	2-somy	0	.	0	50818468	0,238,118
chrX	0	156040895	2-somy	0	.	0	156040895	0,238,118
track	name="CNV	state	for	SM190620_I_001.bam"	description="CNV	state	for	SM190620_I_001.bam"	visibility=1	itemRgb=On	priority=150
chr1	0	248956422	2-somy	0	.	0	248956422	0,238,118
chr2	0	242193529	2-somy	0	.	0	242193529	0,238,118
chr3	0	198295559	2-somy	0	.	0	198295559	0,238,118
chr4	0	190214555	2-somy	0	.	0	190214555	0,238,118
chr5	0	181538259	2-somy	0	.	0	181538259	0,238,118
chr6	0	170805979	2-somy	0	.	0	170805979	0,238,118
chr7	0	159345973	2-somy	0	.	0	159345973	0,238,118
chr8	0	145138636	2-somy	0	.	0	145138636	0,238,118
chr9	0	138394717	2-somy	0	.	0	138394717	0,238,118
chr10	0	60438269	2-somy	0	.	0	60438269	0,238,118
chr10	60438269	133797422	3-somy	0	.	60438269	133797422	205,0,0
chr11	0	135086622	2-somy	0	.	0	135086622	0,238,118
chr12	0	133275309	2-somy	0	.	0	133275309	0,238,118
chr13	0	114364328	2-somy	0	.	0	114364328	0,238,118
chr14	0	107043718	2-somy	0	.	0	107043718	0,238,118
chr15	0	101991189	2-somy	0	.	0	101991189	0,238,118
chr16	0	90338345	2-somy	0	.	0	90338345	0,238,118
chr17	0	83257441	2-somy	0	.	0	83257441	0,238,118
chr18	0	80373285	2-somy	0	.	0	80373285	0,238,118
chr19	0	58617616	2-somy	0	.	0	58617616	0,238,118
chr20	0	25301174	2-somy	0	.	0	25301174	0,238,118
chr20	25301174	33039725	3-somy	0	.	25301174	33039725	205,0,0
chr20	33039725	64444167	2-somy	0	.	33039725	64444167	0,238,118
chr21	0	46709983	2-somy	0	.	0	46709983	0,238,118
chr22	0	50818468	2-somy	0	.	0	50818468	0,238,118
chrX	0	156040895	2-somy	0	.	0	156040895	0,238,118
track	name="CNV	state	for	SM190620_I_011.bam"	description="CNV	state	for	SM190620_I_011.bam"	visibility=1	itemRgb=On	priority=153
chr1	0	248956422	2-somy	0	.	0	248956422	0,238,118
chr2	0	242193529	2-somy	0	.	0	242193529	0,238,118
chr3	0	60499397	2-somy	0	.	0	60499397	0,238,118
chr3	60499397	63090183	3-somy	0	.	60499397	63090183	205,0,0
chr3	63090183	198295559	2-somy	0	.	63090183	198295559	0,238,118
chr4	0	190214555	2-somy	0	.	0	190214555	0,238,118
chr5	0	181538259	2-somy	0	.	0	181538259	0,238,118
chr6	0	170805979	2-somy	0	.	0	170805979	0,238,118
chr7	0	159345973	2-somy	0	.	0	159345973	0,238,118
chr8	0	5085665	3-somy	0	.	0	5085665	205,0,0
chr8	5085665	145138636	2-somy	0	.	5085665	145138636	0,238,118
chr9	0	138394717	2-somy	0	.	0	138394717	0,238,118
chr10	0	37252869	2-somy	0	.	0	37252869	0,238,118
chr10	37252869	39288369	3-somy	0	.	37252869	39288369	205,0,0
chr10	39288369	60627342	2-somy	0	.	39288369	60627342	0,238,118
chr10	60627342	133797422	3-somy	0	.	60627342	133797422	205,0,0
chr11	0	135086622	2-somy	0	.	0	135086622	0,238,118
chr12	0	133275309	2-somy	0	.	0	133275309	0,238,118
chr13	0	114364328	2-somy	0	.	0	114364328	0,238,118
chr14	0	107043718	2-somy	0	.	0	107043718	0,238,118
chr15	0	101991189	2-somy	0	.	0	101991189	0,238,118
chr16	0	90338345	2-somy	0	.	0	90338345	0,238,118
chr17	0	83257441	2-somy	0	.	0	83257441	0,238,118
chr18	0	80373285	2-somy	0	.	0	80373285	0,238,118
chr19	0	58617616	2-somy	0	.	0	58617616	0,238,118
chr20	0	26381773	2-somy	0	.	0	26381773	0,238,118
chr20	26381773	31867150	3-somy	0	.	26381773	31867150	205,0,0
chr20	31867150	64444167	2-somy	0	.	31867150	64444167	0,238,118
chr21	0	46709983	2-somy	0	.	0	46709983	0,238,118
chr22	0	50818468	2-somy	0	.	0	50818468	0,238,118
chrX	0	90268925	2-somy	0	.	0	90268925	0,238,118
chrX	90268925	90759865	3-somy	0	.	90268925	90759865	205,0,0
chrX	90759865	156040895	2-somy	0	.	90759865	156040895	0,238,118
track	name="CNV	state	for	SM190620_I_025.bam"	description="CNV	state	for	SM190620_I_025.bam"	visibility=1	itemRgb=On	priority=156
chr1	0	248956422	2-somy	0	.	0	248956422	0,238,118
chr2	0	242193529	2-somy	0	.	0	242193529	0,238,118
chr3	0	60635754	2-somy	0	.	0	60635754	0,238,118
chr3	60635754	63046327	3-somy	0	.	60635754	63046327	205,0,0
chr3	63046327	198295559	2-somy	0	.	63046327	198295559	0,238,118
chr4	0	190214555	2-somy	0	.	0	190214555	0,238,118
chr5	0	181538259	2-somy	0	.	0	181538259	0,238,118
chr6	0	170805979	2-somy	0	.	0	170805979	0,238,118
chr7	0	159345973	2-somy	0	.	0	159345973	0,238,118
chr8	0	145138636	2-somy	0	.	0	145138636	0,238,118
chr9	0	138394717	2-somy	0	.	0	138394717	0,238,118
chr10	0	60735602	2-somy	0	.	0	60735602	0,238,118
chr10	60735602	133797422	3-somy	0	.	60735602	133797422	205,0,0
chr11	0	135086622	2-somy	0	.	0	135086622	0,238,118
chr12	0	133275309	2-somy	0	.	0	133275309	0,238,118
chr13	0	114364328	2-somy	0	.	0	114364328	0,238,118
chr14	0	107043718	2-somy	0	.	0	107043718	0,238,118
chr15	0	101991189	2-somy	0	.	0	101991189	0,238,118
chr16	0	90338345	2-somy	0	.	0	90338345	0,238,118
chr17	0	83257441	2-somy	0	.	0	83257441	0,238,118
chr18	0	80373285	2-somy	0	.	0	80373285	0,238,118
chr19	0	58617616	2-somy	0	.	0	58617616	0,238,118
chr20	0	64444167	2-somy	0	.	0	64444167	0,238,118
chr21	0	46709983	2-somy	0	.	0	46709983	0,238,118
chr22	0	50818468	2-somy	0	.	0	50818468	0,238,118
chrX	0	156040895	2-somy	0	.	0	156040895	0,238,118
track	name="CNV	state	for	SM190620_I_004.bam"	description="CNV	state	for	SM190620_I_004.bam"	visibility=1	itemRgb=On	priority=159
chr1	0	248956422	2-somy	0	.	0	248956422	0,238,118
chr2	0	242193529	2-somy	0	.	0	242193529	0,238,118
chr3	0	60250692	2-somy	0	.	0	60250692	0,238,118
chr3	60250692	62465392	3-somy	0	.	60250692	62465392	205,0,0
chr3	62465392	198295559	2-somy	0	.	62465392	198295559	0,238,118
chr4	0	190214555	2-somy	0	.	0	190214555	0,238,118
chr5	0	181538259	2-somy	0	.	0	181538259	0,238,118
chr6	0	170805979	2-somy	0	.	0	170805979	0,238,118
chr7	0	159345973	2-somy	0	.	0	159345973	0,238,118
chr8	0	145138636	2-somy	0	.	0	145138636	0,238,118
chr9	0	138394717	2-somy	0	.	0	138394717	0,238,118
chr10	0	60720609	2-somy	0	.	0	60720609	0,238,118
chr10	60720609	133797422	3-somy	0	.	60720609	133797422	205,0,0
chr11	0	135086622	2-somy	0	.	0	135086622	0,238,118
chr12	0	133275309	2-somy	0	.	0	133275309	0,238,118
chr13	0	114364328	2-somy	0	.	0	114364328	0,238,118
chr14	0	107043718	2-somy	0	.	0	107043718	0,238,118
chr15	0	101991189	2-somy	0	.	0	101991189	0,238,118
chr16	0	90338345	2-somy	0	.	0	90338345	0,238,118
chr17	0	83257441	2-somy	0	.	0	83257441	0,238,118
chr18	0	80373285	2-somy	0	.	0	80373285	0,238,118
chr19	0	58617616	2-somy	0	.	0	58617616	0,238,118
chr20	0	64444167	2-somy	0	.	0	64444167	0,238,118
chr21	0	46709983	2-somy	0	.	0	46709983	0,238,118
chr22	0	50818468	2-somy	0	.	0	50818468	0,238,118
chrX	0	156040895	2-somy	0	.	0	156040895	0,238,118
track	name="CNV	state	for	SM190620_I_005.bam"	description="CNV	state	for	SM190620_I_005.bam"	visibility=1	itemRgb=On	priority=162
chr1	0	248956422	2-somy	0	.	0	248956422	0,238,118
chr2	0	242193529	2-somy	0	.	0	242193529	0,238,118
chr3	0	60505389	2-somy	0	.	0	60505389	0,238,118
chr3	60505389	62923676	3-somy	0	.	60505389	62923676	205,0,0
chr3	62923676	198295559	2-somy	0	.	62923676	198295559	0,238,118
chr4	0	190214555	2-somy	0	.	0	190214555	0,238,118
chr5	0	181538259	2-somy	0	.	0	181538259	0,238,118
chr6	0	170805979	2-somy	0	.	0	170805979	0,238,118
chr7	0	159345973	2-somy	0	.	0	159345973	0,238,118
chr8	0	145138636	2-somy	0	.	0	145138636	0,238,118
chr9	0	138394717	2-somy	0	.	0	138394717	0,238,118
chr10	0	60351175	2-somy	0	.	0	60351175	0,238,118
chr10	60351175	133797422	3-somy	0	.	60351175	133797422	205,0,0
chr11	0	135086622	2-somy	0	.	0	135086622	0,238,118
chr12	0	133275309	2-somy	0	.	0	133275309	0,238,118
chr13	0	114364328	2-somy	0	.	0	114364328	0,238,118
chr14	0	107043718	2-somy	0	.	0	107043718	0,238,118
chr15	0	101991189	2-somy	0	.	0	101991189	0,238,118
chr16	0	90338345	2-somy	0	.	0	90338345	0,238,118
chr17	0	83257441	2-somy	0	.	0	83257441	0,238,118
chr18	0	80373285	2-somy	0	.	0	80373285	0,238,118
chr19	0	58617616	2-somy	0	.	0	58617616	0,238,118
chr20	0	64444167	2-somy	0	.	0	64444167	0,238,118
chr21	0	46709983	2-somy	0	.	0	46709983	0,238,118
chr22	0	50818468	2-somy	0	.	0	50818468	0,238,118
chrX	0	156040895	2-somy	0	.	0	156040895	0,238,118
track	name="CNV	state	for	SM190620_I_034.bam"	description="CNV	state	for	SM190620_I_034.bam"	visibility=1	itemRgb=On	priority=165
chr1	0	248956422	2-somy	0	.	0	248956422	0,238,118
chr2	0	242193529	2-somy	0	.	0	242193529	0,238,118
chr3	0	59610098	2-somy	0	.	0	59610098	0,238,118
chr3	59610098	62992265	3-somy	0	.	59610098	62992265	205,0,0
chr3	62992265	198295559	2-somy	0	.	62992265	198295559	0,238,118
chr4	0	190214555	2-somy	0	.	0	190214555	0,238,118
chr5	0	181538259	2-somy	0	.	0	181538259	0,238,118
chr6	0	170805979	2-somy	0	.	0	170805979	0,238,118
chr7	0	159345973	2-somy	0	.	0	159345973	0,238,118
chr8	0	145138636	2-somy	0	.	0	145138636	0,238,118
chr9	0	138394717	2-somy	0	.	0	138394717	0,238,118
chr10	0	60165540	2-somy	0	.	0	60165540	0,238,118
chr10	60165540	133797422	3-somy	0	.	60165540	133797422	205,0,0
chr11	0	135086622	2-somy	0	.	0	135086622	0,238,118
chr12	0	133275309	2-somy	0	.	0	133275309	0,238,118
chr13	0	114364328	2-somy	0	.	0	114364328	0,238,118
chr14	0	107043718	2-somy	0	.	0	107043718	0,238,118
chr15	0	101991189	2-somy	0	.	0	101991189	0,238,118
chr16	0	90338345	2-somy	0	.	0	90338345	0,238,118
chr17	0	83257441	2-somy	0	.	0	83257441	0,238,118
chr18	0	80373285	2-somy	0	.	0	80373285	0,238,118
chr19	0	58617616	2-somy	0	.	0	58617616	0,238,118
chr20	0	64444167	2-somy	0	.	0	64444167	0,238,118
chr21	0	46709983	2-somy	0	.	0	46709983	0,238,118
chr22	0	50818468	2-somy	0	.	0	50818468	0,238,118
chrX	0	156040895	2-somy	0	.	0	156040895	0,238,118
track	name="CNV	state	for	SM190620_I_032.bam"	description="CNV	state	for	SM190620_I_032.bam"	visibility=1	itemRgb=On	priority=168
chr1	0	248956422	2-somy	0	.	0	248956422	0,238,118
chr2	0	242193529	2-somy	0	.	0	242193529	0,238,118
chr3	0	60539754	2-somy	0	.	0	60539754	0,238,118
chr3	60539754	62970454	3-somy	0	.	60539754	62970454	205,0,0
chr3	62970454	198295559	2-somy	0	.	62970454	198295559	0,238,118
chr4	0	190214555	2-somy	0	.	0	190214555	0,238,118
chr5	0	181538259	2-somy	0	.	0	181538259	0,238,118
chr6	0	58449976	2-somy	0	.	0	58449976	0,238,118
chr6	58449976	62572986	3-somy	0	.	58449976	62572986	205,0,0
chr6	62572986	170805979	2-somy	0	.	62572986	170805979	0,238,118
chr7	0	159345973	2-somy	0	.	0	159345973	0,238,118
chr8	0	145138636	2-somy	0	.	0	145138636	0,238,118
chr9	0	138394717	2-somy	0	.	0	138394717	0,238,118
chr10	0	60053333	2-somy	0	.	0	60053333	0,238,118
chr10	60053333	133797422	3-somy	0	.	60053333	133797422	205,0,0
chr11	0	135086622	2-somy	0	.	0	135086622	0,238,118
chr12	0	133275309	2-somy	0	.	0	133275309	0,238,118
chr13	0	114364328	2-somy	0	.	0	114364328	0,238,118
chr14	0	107043718	2-somy	0	.	0	107043718	0,238,118
chr15	0	101991189	2-somy	0	.	0	101991189	0,238,118
chr16	0	90338345	2-somy	0	.	0	90338345	0,238,118
chr17	0	83257441	2-somy	0	.	0	83257441	0,238,118
chr18	0	80373285	2-somy	0	.	0	80373285	0,238,118
chr19	0	35327778	2-somy	0	.	0	35327778	0,238,118
chr19	35327778	37756536	3-somy	0	.	35327778	37756536	205,0,0
chr19	37756536	58617616	2-somy	0	.	37756536	58617616	0,238,118
chr20	0	64444167	2-somy	0	.	0	64444167	0,238,118
chr21	0	46709983	2-somy	0	.	0	46709983	0,238,118
chr22	0	50818468	2-somy	0	.	0	50818468	0,238,118
chrX	0	156040895	2-somy	0	.	0	156040895	0,238,118
track	name="CNV	state	for	SM190620_I_042.bam"	description="CNV	state	for	SM190620_I_042.bam"	visibility=1	itemRgb=On	priority=171
chr1	0	248956422	2-somy	0	.	0	248956422	0,238,118
chr2	0	88162570	2-somy	0	.	0	88162570	0,238,118
chr2	88162570	96766873	3-somy	0	.	88162570	96766873	205,0,0
chr2	96766873	242193529	2-somy	0	.	96766873	242193529	0,238,118
chr3	0	60708817	2-somy	0	.	0	60708817	0,238,118
chr3	60708817	63145553	3-somy	0	.	60708817	63145553	205,0,0
chr3	63145553	198295559	2-somy	0	.	63145553	198295559	0,238,118
chr4	0	190214555	2-somy	0	.	0	190214555	0,238,118
chr5	0	181538259	2-somy	0	.	0	181538259	0,238,118
chr6	0	170805979	2-somy	0	.	0	170805979	0,238,118
chr7	0	159345973	2-somy	0	.	0	159345973	0,238,118
chr8	0	145138636	2-somy	0	.	0	145138636	0,238,118
chr9	0	138394717	2-somy	0	.	0	138394717	0,238,118
chr10	0	60729437	2-somy	0	.	0	60729437	0,238,118
chr10	60729437	72151570	3-somy	0	.	60729437	72151570	205,0,0
chr10	72151570	76543068	4-somy	0	.	72151570	76543068	238,201,0
chr10	76543068	133797422	3-somy	0	.	76543068	133797422	205,0,0
chr11	0	135086622	2-somy	0	.	0	135086622	0,238,118
chr12	0	133275309	2-somy	0	.	0	133275309	0,238,118
chr13	0	114364328	2-somy	0	.	0	114364328	0,238,118
chr14	0	107043718	2-somy	0	.	0	107043718	0,238,118
chr15	0	101991189	2-somy	0	.	0	101991189	0,238,118
chr16	0	90338345	2-somy	0	.	0	90338345	0,238,118
chr17	0	83257441	2-somy	0	.	0	83257441	0,238,118
chr18	0	80373285	2-somy	0	.	0	80373285	0,238,118
chr19	0	58617616	2-somy	0	.	0	58617616	0,238,118
chr20	0	64444167	2-somy	0	.	0	64444167	0,238,118
chr21	0	46709983	2-somy	0	.	0	46709983	0,238,118
chr22	0	50818468	2-somy	0	.	0	50818468	0,238,118
chrX	0	156040895	2-somy	0	.	0	156040895	0,238,118
track	name="CNV	state	for	SM190620_I_048.bam"	description="CNV	state	for	SM190620_I_048.bam"	visibility=1	itemRgb=On	priority=174
chr1	0	248956422	2-somy	0	.	0	248956422	0,238,118
chr2	0	242193529	2-somy	0	.	0	242193529	0,238,118
chr3	0	198295559	2-somy	0	.	0	198295559	0,238,118
chr4	0	190214555	2-somy	0	.	0	190214555	0,238,118
chr5	0	181538259	2-somy	0	.	0	181538259	0,238,118
chr6	0	170805979	2-somy	0	.	0	170805979	0,238,118
chr7	0	159345973	2-somy	0	.	0	159345973	0,238,118
chr8	0	4707263	3-somy	0	.	0	4707263	205,0,0
chr8	4707263	145138636	2-somy	0	.	4707263	145138636	0,238,118
chr9	0	138394717	2-somy	0	.	0	138394717	0,238,118
chr10	0	60149766	2-somy	0	.	0	60149766	0,238,118
chr10	60149766	68905754	3-somy	0	.	60149766	68905754	205,0,0
chr10	68905754	75025906	4-somy	0	.	68905754	75025906	238,201,0
chr10	75025906	133797422	3-somy	0	.	75025906	133797422	205,0,0
chr11	0	135086622	2-somy	0	.	0	135086622	0,238,118
chr12	0	133275309	2-somy	0	.	0	133275309	0,238,118
chr13	0	114364328	2-somy	0	.	0	114364328	0,238,118
chr14	0	107043718	2-somy	0	.	0	107043718	0,238,118
chr15	0	101991189	2-somy	0	.	0	101991189	0,238,118
chr16	0	90338345	2-somy	0	.	0	90338345	0,238,118
chr17	0	83257441	2-somy	0	.	0	83257441	0,238,118
chr18	0	80373285	2-somy	0	.	0	80373285	0,238,118
chr19	0	58617616	2-somy	0	.	0	58617616	0,238,118
chr20	0	25360480	2-somy	0	.	0	25360480	0,238,118
chr20	25360480	31287373	3-somy	0	.	25360480	31287373	205,0,0
chr20	31287373	64444167	2-somy	0	.	31287373	64444167	0,238,118
chr21	0	46709983	2-somy	0	.	0	46709983	0,238,118
chr22	0	50818468	2-somy	0	.	0	50818468	0,238,118
chrX	0	156040895	2-somy	0	.	0	156040895	0,238,118
track	name="CNV	state	for	SM190620_I_046.bam"	description="CNV	state	for	SM190620_I_046.bam"	visibility=1	itemRgb=On	priority=177
chr1	0	248956422	2-somy	0	.	0	248956422	0,238,118
chr2	0	242193529	2-somy	0	.	0	242193529	0,238,118
chr3	0	198295559	2-somy	0	.	0	198295559	0,238,118
chr4	0	190214555	2-somy	0	.	0	190214555	0,238,118
chr5	0	181538259	2-somy	0	.	0	181538259	0,238,118
chr6	0	170805979	2-somy	0	.	0	170805979	0,238,118
chr7	0	159345973	2-somy	0	.	0	159345973	0,238,118
chr8	0	4583190	3-somy	0	.	0	4583190	205,0,0
chr8	4583190	145138636	2-somy	0	.	4583190	145138636	0,238,118
chr9	0	138394717	2-somy	0	.	0	138394717	0,238,118
chr10	0	60719020	2-somy	0	.	0	60719020	0,238,118
chr10	60719020	72233248	3-somy	0	.	60719020	72233248	205,0,0
chr10	72233248	75132619	4-somy	0	.	72233248	75132619	238,201,0
chr10	75132619	75867291	2-somy	0	.	75132619	75867291	0,238,118
chr10	75867291	133797422	3-somy	0	.	75867291	133797422	205,0,0
chr11	0	135086622	2-somy	0	.	0	135086622	0,238,118
chr12	0	133275309	2-somy	0	.	0	133275309	0,238,118
chr13	0	114364328	2-somy	0	.	0	114364328	0,238,118
chr14	0	107043718	2-somy	0	.	0	107043718	0,238,118
chr15	0	101991189	2-somy	0	.	0	101991189	0,238,118
chr16	0	90338345	2-somy	0	.	0	90338345	0,238,118
chr17	0	83257441	2-somy	0	.	0	83257441	0,238,118
chr18	0	80373285	2-somy	0	.	0	80373285	0,238,118
chr19	0	58617616	2-somy	0	.	0	58617616	0,238,118
chr20	0	24751095	2-somy	0	.	0	24751095	0,238,118
chr20	24751095	31191928	3-somy	0	.	24751095	31191928	205,0,0
chr20	31191928	64444167	2-somy	0	.	31191928	64444167	0,238,118
chr21	0	46709983	2-somy	0	.	0	46709983	0,238,118
chr22	0	50818468	2-somy	0	.	0	50818468	0,238,118
chrX	0	156040895	2-somy	0	.	0	156040895	0,238,118
track	name="CNV	state	for	SM190620_I_017.bam"	description="CNV	state	for	SM190620_I_017.bam"	visibility=1	itemRgb=On	priority=180
chr1	0	6103902	3-somy	0	.	0	6103902	205,0,0
chr1	6103902	248956422	2-somy	0	.	6103902	248956422	0,238,118
chr2	0	242193529	2-somy	0	.	0	242193529	0,238,118
chr3	0	60238041	2-somy	0	.	0	60238041	0,238,118
chr3	60238041	62788601	3-somy	0	.	60238041	62788601	205,0,0
chr3	62788601	198295559	2-somy	0	.	62788601	198295559	0,238,118
chr4	0	190214555	2-somy	0	.	0	190214555	0,238,118
chr5	0	181538259	2-somy	0	.	0	181538259	0,238,118
chr6	0	170805979	2-somy	0	.	0	170805979	0,238,118
chr7	0	159345973	2-somy	0	.	0	159345973	0,238,118
chr8	0	145138636	2-somy	0	.	0	145138636	0,238,118
chr9	0	138394717	2-somy	0	.	0	138394717	0,238,118
chr10	0	60883478	2-somy	0	.	0	60883478	0,238,118
chr10	60883478	69015401	3-somy	0	.	60883478	69015401	205,0,0
chr10	69015401	75062506	4-somy	0	.	69015401	75062506	238,201,0
chr10	75062506	133797422	3-somy	0	.	75062506	133797422	205,0,0
chr11	0	135086622	2-somy	0	.	0	135086622	0,238,118
chr12	0	133275309	2-somy	0	.	0	133275309	0,238,118
chr13	0	114364328	2-somy	0	.	0	114364328	0,238,118
chr14	0	107043718	2-somy	0	.	0	107043718	0,238,118
chr15	0	101991189	2-somy	0	.	0	101991189	0,238,118
chr16	0	90338345	2-somy	0	.	0	90338345	0,238,118
chr17	0	83257441	2-somy	0	.	0	83257441	0,238,118
chr18	0	80373285	2-somy	0	.	0	80373285	0,238,118
chr19	0	36417963	2-somy	0	.	0	36417963	0,238,118
chr19	36417963	39777015	3-somy	0	.	36417963	39777015	205,0,0
chr19	39777015	56430048	2-somy	0	.	39777015	56430048	0,238,118
chr19	56430048	58617616	3-somy	0	.	56430048	58617616	205,0,0
chr20	0	24799483	2-somy	0	.	0	24799483	0,238,118
chr20	24799483	31182753	3-somy	0	.	24799483	31182753	205,0,0
chr20	31182753	64444167	2-somy	0	.	31182753	64444167	0,238,118
chr21	0	46709983	2-somy	0	.	0	46709983	0,238,118
chr22	0	50818468	2-somy	0	.	0	50818468	0,238,118
chrX	0	156040895	2-somy	0	.	0	156040895	0,238,118
track	name="CNV	state	for	SM190620_I_007.bam"	description="CNV	state	for	SM190620_I_007.bam"	visibility=1	itemRgb=On	priority=183
chr1	0	248956422	2-somy	0	.	0	248956422	0,238,118
chr2	0	41456603	2-somy	0	.	0	41456603	0,238,118
chr2	41456603	105521215	3-somy	0	.	41456603	105521215	205,0,0
chr2	105521215	119282193	2-somy	0	.	105521215	119282193	0,238,118
chr2	119282193	212779880	3-somy	0	.	119282193	212779880	205,0,0
chr2	212779880	242193529	2-somy	0	.	212779880	242193529	0,238,118
chr3	0	198295559	2-somy	0	.	0	198295559	0,238,118
chr4	0	190214555	2-somy	0	.	0	190214555	0,238,118
chr5	0	181538259	2-somy	0	.	0	181538259	0,238,118
chr6	0	170805979	2-somy	0	.	0	170805979	0,238,118
chr7	0	159345973	2-somy	0	.	0	159345973	0,238,118
chr8	0	145138636	2-somy	0	.	0	145138636	0,238,118
chr9	0	138394717	2-somy	0	.	0	138394717	0,238,118
chr10	0	59696984	2-somy	0	.	0	59696984	0,238,118
chr10	59696984	133797422	3-somy	0	.	59696984	133797422	205,0,0
chr11	0	135086622	2-somy	0	.	0	135086622	0,238,118
chr12	0	133275309	2-somy	0	.	0	133275309	0,238,118
chr13	0	114364328	2-somy	0	.	0	114364328	0,238,118
chr14	0	107043718	2-somy	0	.	0	107043718	0,238,118
chr15	0	101991189	2-somy	0	.	0	101991189	0,238,118
chr16	0	90338345	2-somy	0	.	0	90338345	0,238,118
chr17	0	83257441	2-somy	0	.	0	83257441	0,238,118
chr18	0	80373285	2-somy	0	.	0	80373285	0,238,118
chr19	0	4427217	2-somy	0	.	0	4427217	0,238,118
chr19	4427217	35778954	3-somy	0	.	4427217	35778954	205,0,0
chr19	35778954	58617616	2-somy	0	.	35778954	58617616	0,238,118
chr20	0	12839783	2-somy	0	.	0	12839783	0,238,118
chr20	12839783	39132118	3-somy	0	.	12839783	39132118	205,0,0
chr20	39132118	64444167	2-somy	0	.	39132118	64444167	0,238,118
chr21	0	46709983	2-somy	0	.	0	46709983	0,238,118
chr22	0	50818468	2-somy	0	.	0	50818468	0,238,118
chrX	0	156040895	2-somy	0	.	0	156040895	0,238,118
track	name="CNV	state	for	SM190620_I_015.bam"	description="CNV	state	for	SM190620_I_015.bam"	visibility=1	itemRgb=On	priority=186
chr1	0	248956422	2-somy	0	.	0	248956422	0,238,118
chr2	0	88118084	4-somy	0	.	0	88118084	238,201,0
chr2	88118084	242193529	2-somy	0	.	88118084	242193529	0,238,118
chr3	0	60625641	2-somy	0	.	0	60625641	0,238,118
chr3	60625641	62973365	3-somy	0	.	60625641	62973365	205,0,0
chr3	62973365	198295559	2-somy	0	.	62973365	198295559	0,238,118
chr4	0	190214555	2-somy	0	.	0	190214555	0,238,118
chr5	0	181538259	2-somy	0	.	0	181538259	0,238,118
chr6	0	56200341	2-somy	0	.	0	56200341	0,238,118
chr6	56200341	58209127	3-somy	0	.	56200341	58209127	205,0,0
chr6	58209127	170805979	2-somy	0	.	58209127	170805979	0,238,118
chr7	0	159345973	2-somy	0	.	0	159345973	0,238,118
chr8	0	145138636	2-somy	0	.	0	145138636	0,238,118
chr9	0	138394717	2-somy	0	.	0	138394717	0,238,118
chr10	0	60033752	2-somy	0	.	0	60033752	0,238,118
chr10	60033752	133797422	3-somy	0	.	60033752	133797422	205,0,0
chr11	0	135086622	2-somy	0	.	0	135086622	0,238,118
chr12	0	110330175	3-somy	0	.	0	110330175	205,0,0
chr12	110330175	125892709	4-somy	0	.	110330175	125892709	238,201,0
chr12	125892709	133275309	3-somy	0	.	125892709	133275309	205,0,0
chr13	0	114364328	2-somy	0	.	0	114364328	0,238,118
chr14	0	107043718	2-somy	0	.	0	107043718	0,238,118
chr15	0	101991189	2-somy	0	.	0	101991189	0,238,118
chr16	0	90338345	2-somy	0	.	0	90338345	0,238,118
chr17	0	83257441	2-somy	0	.	0	83257441	0,238,118
chr18	0	80373285	2-somy	0	.	0	80373285	0,238,118
chr19	0	58617616	2-somy	0	.	0	58617616	0,238,118
chr20	0	26380103	2-somy	0	.	0	26380103	0,238,118
chr20	26380103	32059167	3-somy	0	.	26380103	32059167	205,0,0
chr20	32059167	64444167	2-somy	0	.	32059167	64444167	0,238,118
chr21	0	46709983	2-somy	0	.	0	46709983	0,238,118
chr22	0	50818468	2-somy	0	.	0	50818468	0,238,118
chrX	0	156040895	2-somy	0	.	0	156040895	0,238,118
track	name="CNV	state	for	SM190620_I_003.bam"	description="CNV	state	for	SM190620_I_003.bam"	visibility=1	itemRgb=On	priority=189
chr1	0	248956422	2-somy	0	.	0	248956422	0,238,118
chr2	0	242193529	1-somy	0	.	0	242193529	154,50,205
chr3	0	198295559	2-somy	0	.	0	198295559	0,238,118
chr4	0	190214555	2-somy	0	.	0	190214555	0,238,118
chr5	0	181538259	2-somy	0	.	0	181538259	0,238,118
chr6	0	170805979	2-somy	0	.	0	170805979	0,238,118
chr7	0	159345973	2-somy	0	.	0	159345973	0,238,118
chr8	0	145138636	2-somy	0	.	0	145138636	0,238,118
chr9	0	138394717	2-somy	0	.	0	138394717	0,238,118
chr10	0	60721329	2-somy	0	.	0	60721329	0,238,118
chr10	60721329	133797422	3-somy	0	.	60721329	133797422	205,0,0
chr11	0	135086622	2-somy	0	.	0	135086622	0,238,118
chr12	0	133275309	2-somy	0	.	0	133275309	0,238,118
chr13	0	114364328	2-somy	0	.	0	114364328	0,238,118
chr14	0	107043718	2-somy	0	.	0	107043718	0,238,118
chr15	0	101991189	2-somy	0	.	0	101991189	0,238,118
chr16	0	90338345	2-somy	0	.	0	90338345	0,238,118
chr17	0	83257441	2-somy	0	.	0	83257441	0,238,118
chr18	0	80373285	2-somy	0	.	0	80373285	0,238,118
chr19	0	58617616	2-somy	0	.	0	58617616	0,238,118
chr20	0	64444167	2-somy	0	.	0	64444167	0,238,118
chr21	0	15433754	3-somy	0	.	0	15433754	205,0,0
chr21	15433754	46709983	2-somy	0	.	15433754	46709983	0,238,118
chr22	0	50818468	2-somy	0	.	0	50818468	0,238,118
chrX	0	156040895	2-somy	0	.	0	156040895	0,238,118
track	name="CNV	state	for	SM190520_I_020.bam"	description="CNV	state	for	SM190520_I_020.bam"	visibility=1	itemRgb=On	priority=54
chr1	0	248956422	2-somy	0	.	0	248956422	0,238,118
chr2	0	242193529	2-somy	0	.	0	242193529	0,238,118
chr3	0	60668527	2-somy	0	.	0	60668527	0,238,118
chr3	60668527	63047902	3-somy	0	.	60668527	63047902	205,0,0
chr3	63047902	198295559	2-somy	0	.	63047902	198295559	0,238,118
chr4	0	190214555	2-somy	0	.	0	190214555	0,238,118
chr5	0	181538259	2-somy	0	.	0	181538259	0,238,118
chr6	0	170805979	2-somy	0	.	0	170805979	0,238,118
chr7	0	159345973	2-somy	0	.	0	159345973	0,238,118
chr8	0	145138636	2-somy	0	.	0	145138636	0,238,118
chr9	0	138394717	2-somy	0	.	0	138394717	0,238,118
chr10	0	60885723	2-somy	0	.	0	60885723	0,238,118
chr10	60885723	133797422	3-somy	0	.	60885723	133797422	205,0,0
chr11	0	135086622	2-somy	0	.	0	135086622	0,238,118
chr12	0	133275309	3-somy	0	.	0	133275309	205,0,0
chr13	0	114364328	2-somy	0	.	0	114364328	0,238,118
chr14	0	107043718	2-somy	0	.	0	107043718	0,238,118
chr15	0	101991189	2-somy	0	.	0	101991189	0,238,118
chr16	0	90338345	2-somy	0	.	0	90338345	0,238,118
chr17	0	83257441	2-somy	0	.	0	83257441	0,238,118
chr18	0	80373285	2-somy	0	.	0	80373285	0,238,118
chr19	0	58617616	2-somy	0	.	0	58617616	0,238,118
chr20	0	25301049	2-somy	0	.	0	25301049	0,238,118
chr20	25301049	31242307	3-somy	0	.	25301049	31242307	205,0,0
chr20	31242307	64444167	2-somy	0	.	31242307	64444167	0,238,118
chr21	0	46709983	2-somy	0	.	0	46709983	0,238,118
chr22	0	50818468	2-somy	0	.	0	50818468	0,238,118
chrX	0	156040895	2-somy	0	.	0	156040895	0,238,118
track	name="CNV	state	for	SM190520_I_005.bam"	description="CNV	state	for	SM190520_I_005.bam"	visibility=1	itemRgb=On	priority=57
chr1	0	248956422	2-somy	0	.	0	248956422	0,238,118
chr2	0	242193529	2-somy	0	.	0	242193529	0,238,118
chr3	0	60524680	2-somy	0	.	0	60524680	0,238,118
chr3	60524680	62994217	3-somy	0	.	60524680	62994217	205,0,0
chr3	62994217	198295559	2-somy	0	.	62994217	198295559	0,238,118
chr4	0	190214555	2-somy	0	.	0	190214555	0,238,118
chr5	0	181538259	2-somy	0	.	0	181538259	0,238,118
chr6	0	170805979	2-somy	0	.	0	170805979	0,238,118
chr7	0	159345973	2-somy	0	.	0	159345973	0,238,118
chr8	0	145138636	2-somy	0	.	0	145138636	0,238,118
chr9	0	138394717	2-somy	0	.	0	138394717	0,238,118
chr10	0	60705047	2-somy	0	.	0	60705047	0,238,118
chr10	60705047	133797422	3-somy	0	.	60705047	133797422	205,0,0
chr11	0	135086622	2-somy	0	.	0	135086622	0,238,118
chr12	0	133275309	3-somy	0	.	0	133275309	205,0,0
chr13	0	114364328	2-somy	0	.	0	114364328	0,238,118
chr14	0	107043718	2-somy	0	.	0	107043718	0,238,118
chr15	0	101991189	2-somy	0	.	0	101991189	0,238,118
chr16	0	90338345	2-somy	0	.	0	90338345	0,238,118
chr17	0	83257441	2-somy	0	.	0	83257441	0,238,118
chr18	0	80373285	2-somy	0	.	0	80373285	0,238,118
chr19	0	58617616	2-somy	0	.	0	58617616	0,238,118
chr20	0	25413857	2-somy	0	.	0	25413857	0,238,118
chr20	25413857	31344447	3-somy	0	.	25413857	31344447	205,0,0
chr20	31344447	64444167	2-somy	0	.	31344447	64444167	0,238,118
chr21	0	46709983	2-somy	0	.	0	46709983	0,238,118
chr22	0	50818468	2-somy	0	.	0	50818468	0,238,118
chrX	0	156040895	2-somy	0	.	0	156040895	0,238,118
track	name="CNV	state	for	SM190520_I_038.bam"	description="CNV	state	for	SM190520_I_038.bam"	visibility=1	itemRgb=On	priority=60
chr1	0	248956422	2-somy	0	.	0	248956422	0,238,118
chr2	0	242193529	2-somy	0	.	0	242193529	0,238,118
chr3	0	60561163	2-somy	0	.	0	60561163	0,238,118
chr3	60561163	62695554	3-somy	0	.	60561163	62695554	205,0,0
chr3	62695554	198295559	2-somy	0	.	62695554	198295559	0,238,118
chr4	0	190214555	2-somy	0	.	0	190214555	0,238,118
chr5	0	181538259	2-somy	0	.	0	181538259	0,238,118
chr6	0	170805979	2-somy	0	.	0	170805979	0,238,118
chr7	0	159345973	2-somy	0	.	0	159345973	0,238,118
chr8	0	145138636	2-somy	0	.	0	145138636	0,238,118
chr9	0	138394717	2-somy	0	.	0	138394717	0,238,118
chr10	0	59908043	2-somy	0	.	0	59908043	0,238,118
chr10	59908043	133797422	3-somy	0	.	59908043	133797422	205,0,0
chr11	0	135086622	2-somy	0	.	0	135086622	0,238,118
chr12	0	133275309	3-somy	0	.	0	133275309	205,0,0
chr13	0	114364328	2-somy	0	.	0	114364328	0,238,118
chr14	0	107043718	2-somy	0	.	0	107043718	0,238,118
chr15	0	101991189	2-somy	0	.	0	101991189	0,238,118
chr16	0	90338345	2-somy	0	.	0	90338345	0,238,118
chr17	0	83257441	2-somy	0	.	0	83257441	0,238,118
chr18	0	80373285	2-somy	0	.	0	80373285	0,238,118
chr19	0	58617616	2-somy	0	.	0	58617616	0,238,118
chr20	0	26371420	2-somy	0	.	0	26371420	0,238,118
chr20	26371420	31247576	3-somy	0	.	26371420	31247576	205,0,0
chr20	31247576	64444167	2-somy	0	.	31247576	64444167	0,238,118
chr21	0	46709983	2-somy	0	.	0	46709983	0,238,118
chr22	0	50818468	2-somy	0	.	0	50818468	0,238,118
chrX	0	156040895	2-somy	0	.	0	156040895	0,238,118
track	name="CNV	state	for	SM190520_I_028.bam"	description="CNV	state	for	SM190520_I_028.bam"	visibility=1	itemRgb=On	priority=63
chr1	0	248956422	2-somy	0	.	0	248956422	0,238,118
chr2	0	242193529	2-somy	0	.	0	242193529	0,238,118
chr3	0	60570209	2-somy	0	.	0	60570209	0,238,118
chr3	60570209	63155171	3-somy	0	.	60570209	63155171	205,0,0
chr3	63155171	198295559	2-somy	0	.	63155171	198295559	0,238,118
chr4	0	190214555	2-somy	0	.	0	190214555	0,238,118
chr5	0	181538259	2-somy	0	.	0	181538259	0,238,118
chr6	0	170805979	2-somy	0	.	0	170805979	0,238,118
chr7	0	159345973	2-somy	0	.	0	159345973	0,238,118
chr8	0	145138636	2-somy	0	.	0	145138636	0,238,118
chr9	0	138394717	2-somy	0	.	0	138394717	0,238,118
chr10	0	60661138	2-somy	0	.	0	60661138	0,238,118
chr10	60661138	133797422	3-somy	0	.	60661138	133797422	205,0,0
chr11	0	135086622	2-somy	0	.	0	135086622	0,238,118
chr12	0	133275309	3-somy	0	.	0	133275309	205,0,0
chr13	0	114364328	2-somy	0	.	0	114364328	0,238,118
chr14	0	107043718	2-somy	0	.	0	107043718	0,238,118
chr15	0	101991189	2-somy	0	.	0	101991189	0,238,118
chr16	0	90338345	2-somy	0	.	0	90338345	0,238,118
chr17	0	83257441	2-somy	0	.	0	83257441	0,238,118
chr18	0	80373285	2-somy	0	.	0	80373285	0,238,118
chr19	0	58617616	2-somy	0	.	0	58617616	0,238,118
chr20	0	25063304	2-somy	0	.	0	25063304	0,238,118
chr20	25063304	31273611	3-somy	0	.	25063304	31273611	205,0,0
chr20	31273611	64444167	2-somy	0	.	31273611	64444167	0,238,118
chr21	0	46709983	2-somy	0	.	0	46709983	0,238,118
chr22	0	50818468	2-somy	0	.	0	50818468	0,238,118
chrX	0	156040895	2-somy	0	.	0	156040895	0,238,118
track	name="CNV	state	for	SM190520_I_034.bam"	description="CNV	state	for	SM190520_I_034.bam"	visibility=1	itemRgb=On	priority=66
chr1	0	3437103	3-somy	0	.	0	3437103	205,0,0
chr1	3437103	248956422	2-somy	0	.	3437103	248956422	0,238,118
chr2	0	242193529	2-somy	0	.	0	242193529	0,238,118
chr3	0	60532357	2-somy	0	.	0	60532357	0,238,118
chr3	60532357	63015651	3-somy	0	.	60532357	63015651	205,0,0
chr3	63015651	198295559	2-somy	0	.	63015651	198295559	0,238,118
chr4	0	190214555	2-somy	0	.	0	190214555	0,238,118
chr5	0	181538259	2-somy	0	.	0	181538259	0,238,118
chr6	0	170805979	2-somy	0	.	0	170805979	0,238,118
chr7	0	159345973	2-somy	0	.	0	159345973	0,238,118
chr8	0	145138636	2-somy	0	.	0	145138636	0,238,118
chr9	0	138394717	2-somy	0	.	0	138394717	0,238,118
chr10	0	60665739	2-somy	0	.	0	60665739	0,238,118
chr10	60665739	133797422	3-somy	0	.	60665739	133797422	205,0,0
chr11	0	135086622	2-somy	0	.	0	135086622	0,238,118
chr12	0	133275309	3-somy	0	.	0	133275309	205,0,0
chr13	0	114364328	2-somy	0	.	0	114364328	0,238,118
chr14	0	107043718	2-somy	0	.	0	107043718	0,238,118
chr15	0	101991189	2-somy	0	.	0	101991189	0,238,118
chr16	0	90338345	2-somy	0	.	0	90338345	0,238,118
chr17	0	83257441	2-somy	0	.	0	83257441	0,238,118
chr18	0	80373285	2-somy	0	.	0	80373285	0,238,118
chr19	0	58617616	2-somy	0	.	0	58617616	0,238,118
chr20	0	25302369	2-somy	0	.	0	25302369	0,238,118
chr20	25302369	31284710	3-somy	0	.	25302369	31284710	205,0,0
chr20	31284710	64444167	2-somy	0	.	31284710	64444167	0,238,118
chr21	0	46709983	2-somy	0	.	0	46709983	0,238,118
chr22	0	50818468	2-somy	0	.	0	50818468	0,238,118
chrX	0	156040895	2-somy	0	.	0	156040895	0,238,118
track	name="CNV	state	for	SM190520_I_039.bam"	description="CNV	state	for	SM190520_I_039.bam"	visibility=1	itemRgb=On	priority=69
chr1	0	248956422	2-somy	0	.	0	248956422	0,238,118
chr2	0	242193529	2-somy	0	.	0	242193529	0,238,118
chr3	0	60550574	2-somy	0	.	0	60550574	0,238,118
chr3	60550574	63026384	3-somy	0	.	60550574	63026384	205,0,0
chr3	63026384	198295559	2-somy	0	.	63026384	198295559	0,238,118
chr4	0	190214555	2-somy	0	.	0	190214555	0,238,118
chr5	0	181538259	2-somy	0	.	0	181538259	0,238,118
chr6	0	170805979	2-somy	0	.	0	170805979	0,238,118
chr7	0	159345973	2-somy	0	.	0	159345973	0,238,118
chr8	0	145138636	2-somy	0	.	0	145138636	0,238,118
chr9	0	138394717	2-somy	0	.	0	138394717	0,238,118
chr10	0	60631410	2-somy	0	.	0	60631410	0,238,118
chr10	60631410	133797422	3-somy	0	.	60631410	133797422	205,0,0
chr11	0	135086622	2-somy	0	.	0	135086622	0,238,118
chr12	0	133275309	3-somy	0	.	0	133275309	205,0,0
chr13	0	114364328	2-somy	0	.	0	114364328	0,238,118
chr14	0	107043718	2-somy	0	.	0	107043718	0,238,118
chr15	0	101991189	2-somy	0	.	0	101991189	0,238,118
chr16	0	90338345	2-somy	0	.	0	90338345	0,238,118
chr17	0	83257441	2-somy	0	.	0	83257441	0,238,118
chr18	0	80373285	2-somy	0	.	0	80373285	0,238,118
chr19	0	58617616	2-somy	0	.	0	58617616	0,238,118
chr20	0	27447688	2-somy	0	.	0	27447688	0,238,118
chr20	27447688	32118397	3-somy	0	.	27447688	32118397	205,0,0
chr20	32118397	64444167	2-somy	0	.	32118397	64444167	0,238,118
chr21	0	46709983	2-somy	0	.	0	46709983	0,238,118
chr22	0	50818468	2-somy	0	.	0	50818468	0,238,118
chrX	0	156040895	2-somy	0	.	0	156040895	0,238,118
track	name="CNV	state	for	SM190520_I_035.bam"	description="CNV	state	for	SM190520_I_035.bam"	visibility=1	itemRgb=On	priority=72
chr1	0	248956422	2-somy	0	.	0	248956422	0,238,118
chr2	0	242193529	2-somy	0	.	0	242193529	0,238,118
chr3	0	60484706	2-somy	0	.	0	60484706	0,238,118
chr3	60484706	63021290	3-somy	0	.	60484706	63021290	205,0,0
chr3	63021290	198295559	2-somy	0	.	63021290	198295559	0,238,118
chr4	0	190214555	2-somy	0	.	0	190214555	0,238,118
chr5	0	181538259	2-somy	0	.	0	181538259	0,238,118
chr6	0	58446428	2-somy	0	.	0	58446428	0,238,118
chr6	58446428	59341478	3-somy	0	.	58446428	59341478	205,0,0
chr6	59341478	170805979	2-somy	0	.	59341478	170805979	0,238,118
chr7	0	159345973	2-somy	0	.	0	159345973	0,238,118
chr8	0	145138636	2-somy	0	.	0	145138636	0,238,118
chr9	0	138394717	2-somy	0	.	0	138394717	0,238,118
chr10	0	60753577	2-somy	0	.	0	60753577	0,238,118
chr10	60753577	133797422	3-somy	0	.	60753577	133797422	205,0,0
chr11	0	135086622	2-somy	0	.	0	135086622	0,238,118
chr12	0	133275309	3-somy	0	.	0	133275309	205,0,0
chr13	0	114364328	2-somy	0	.	0	114364328	0,238,118
chr14	0	107043718	2-somy	0	.	0	107043718	0,238,118
chr15	0	101991189	2-somy	0	.	0	101991189	0,238,118
chr16	0	90338345	2-somy	0	.	0	90338345	0,238,118
chr17	0	83257441	2-somy	0	.	0	83257441	0,238,118
chr18	0	80373285	2-somy	0	.	0	80373285	0,238,118
chr19	0	58617616	2-somy	0	.	0	58617616	0,238,118
chr20	0	27449059	2-somy	0	.	0	27449059	0,238,118
chr20	27449059	32803368	3-somy	0	.	27449059	32803368	205,0,0
chr20	32803368	64444167	2-somy	0	.	32803368	64444167	0,238,118
chr21	0	46709983	2-somy	0	.	0	46709983	0,238,118
chr22	0	50818468	2-somy	0	.	0	50818468	0,238,118
chrX	0	156040895	2-somy	0	.	0	156040895	0,238,118
track	name="CNV	state	for	SM190520_I_044.bam"	description="CNV	state	for	SM190520_I_044.bam"	visibility=1	itemRgb=On	priority=75
chr1	0	248956422	2-somy	0	.	0	248956422	0,238,118
chr2	0	242193529	2-somy	0	.	0	242193529	0,238,118
chr3	0	60257909	2-somy	0	.	0	60257909	0,238,118
chr3	60257909	62720997	3-somy	0	.	60257909	62720997	205,0,0
chr3	62720997	198295559	2-somy	0	.	62720997	198295559	0,238,118
chr4	0	190214555	2-somy	0	.	0	190214555	0,238,118
chr5	0	181538259	2-somy	0	.	0	181538259	0,238,118
chr6	0	58128949	2-somy	0	.	0	58128949	0,238,118
chr6	58128949	62569878	3-somy	0	.	58128949	62569878	205,0,0
chr6	62569878	170805979	2-somy	0	.	62569878	170805979	0,238,118
chr7	0	159345973	2-somy	0	.	0	159345973	0,238,118
chr8	0	145138636	2-somy	0	.	0	145138636	0,238,118
chr9	0	138394717	2-somy	0	.	0	138394717	0,238,118
chr10	0	60726882	2-somy	0	.	0	60726882	0,238,118
chr10	60726882	133797422	3-somy	0	.	60726882	133797422	205,0,0
chr11	0	135086622	2-somy	0	.	0	135086622	0,238,118
chr12	0	133275309	3-somy	0	.	0	133275309	205,0,0
chr13	0	114364328	2-somy	0	.	0	114364328	0,238,118
chr14	0	107043718	2-somy	0	.	0	107043718	0,238,118
chr15	0	101991189	2-somy	0	.	0	101991189	0,238,118
chr16	0	90338345	2-somy	0	.	0	90338345	0,238,118
chr17	0	83257441	2-somy	0	.	0	83257441	0,238,118
chr18	0	80373285	2-somy	0	.	0	80373285	0,238,118
chr19	0	58617616	2-somy	0	.	0	58617616	0,238,118
chr20	0	25114224	2-somy	0	.	0	25114224	0,238,118
chr20	25114224	31384258	3-somy	0	.	25114224	31384258	205,0,0
chr20	31384258	64444167	2-somy	0	.	31384258	64444167	0,238,118
chr21	0	46709983	2-somy	0	.	0	46709983	0,238,118
chr22	0	50818468	2-somy	0	.	0	50818468	0,238,118
chrX	0	89027515	2-somy	0	.	0	89027515	0,238,118
chrX	89027515	90897466	3-somy	0	.	89027515	90897466	205,0,0
chrX	90897466	156040895	2-somy	0	.	90897466	156040895	0,238,118
track	name="CNV	state	for	SM190520_I_040.bam"	description="CNV	state	for	SM190520_I_040.bam"	visibility=1	itemRgb=On	priority=78
chr1	0	248956422	2-somy	0	.	0	248956422	0,238,118
chr2	0	242193529	2-somy	0	.	0	242193529	0,238,118
chr3	0	60628109	2-somy	0	.	0	60628109	0,238,118
chr3	60628109	64231068	3-somy	0	.	60628109	64231068	205,0,0
chr3	64231068	198295559	2-somy	0	.	64231068	198295559	0,238,118
chr4	0	190214555	2-somy	0	.	0	190214555	0,238,118
chr5	0	181538259	2-somy	0	.	0	181538259	0,238,118
chr6	0	170805979	2-somy	0	.	0	170805979	0,238,118
chr7	0	159345973	2-somy	0	.	0	159345973	0,238,118
chr8	0	145138636	2-somy	0	.	0	145138636	0,238,118
chr9	0	138394717	2-somy	0	.	0	138394717	0,238,118
chr10	0	59996586	2-somy	0	.	0	59996586	0,238,118
chr10	59996586	133797422	3-somy	0	.	59996586	133797422	205,0,0
chr11	0	135086622	2-somy	0	.	0	135086622	0,238,118
chr12	0	133275309	3-somy	0	.	0	133275309	205,0,0
chr13	0	114364328	2-somy	0	.	0	114364328	0,238,118
chr14	0	107043718	2-somy	0	.	0	107043718	0,238,118
chr15	0	101991189	2-somy	0	.	0	101991189	0,238,118
chr16	0	90338345	2-somy	0	.	0	90338345	0,238,118
chr17	0	83257441	2-somy	0	.	0	83257441	0,238,118
chr18	0	80373285	2-somy	0	.	0	80373285	0,238,118
chr19	0	58617616	2-somy	0	.	0	58617616	0,238,118
chr20	0	25212016	2-somy	0	.	0	25212016	0,238,118
chr20	25212016	31479197	3-somy	0	.	25212016	31479197	205,0,0
chr20	31479197	64444167	2-somy	0	.	31479197	64444167	0,238,118
chr21	0	5294958	4-somy	0	.	0	5294958	238,201,0
chr21	5294958	46709983	2-somy	0	.	5294958	46709983	0,238,118
chr22	0	50818468	2-somy	0	.	0	50818468	0,238,118
chrX	0	156040895	2-somy	0	.	0	156040895	0,238,118
track	name="CNV	state	for	SM190520_I_016.bam"	description="CNV	state	for	SM190520_I_016.bam"	visibility=1	itemRgb=On	priority=81
chr1	0	248956422	2-somy	0	.	0	248956422	0,238,118
chr2	0	242193529	2-somy	0	.	0	242193529	0,238,118
chr3	0	60365359	2-somy	0	.	0	60365359	0,238,118
chr3	60365359	63625703	3-somy	0	.	60365359	63625703	205,0,0
chr3	63625703	198295559	2-somy	0	.	63625703	198295559	0,238,118
chr4	0	190214555	2-somy	0	.	0	190214555	0,238,118
chr5	0	181538259	2-somy	0	.	0	181538259	0,238,118
chr6	0	170805979	2-somy	0	.	0	170805979	0,238,118
chr7	0	159345973	2-somy	0	.	0	159345973	0,238,118
chr8	0	145138636	2-somy	0	.	0	145138636	0,238,118
chr9	0	138394717	2-somy	0	.	0	138394717	0,238,118
chr10	0	59959596	2-somy	0	.	0	59959596	0,238,118
chr10	59959596	133797422	3-somy	0	.	59959596	133797422	205,0,0
chr11	0	135086622	2-somy	0	.	0	135086622	0,238,118
chr12	0	133275309	3-somy	0	.	0	133275309	205,0,0
chr13	0	114364328	2-somy	0	.	0	114364328	0,238,118
chr14	0	107043718	2-somy	0	.	0	107043718	0,238,118
chr15	0	101991189	2-somy	0	.	0	101991189	0,238,118
chr16	0	90338345	2-somy	0	.	0	90338345	0,238,118
chr17	0	83257441	2-somy	0	.	0	83257441	0,238,118
chr18	0	80373285	2-somy	0	.	0	80373285	0,238,118
chr19	0	58617616	2-somy	0	.	0	58617616	0,238,118
chr20	0	23883476	2-somy	0	.	0	23883476	0,238,118
chr20	23883476	31185692	3-somy	0	.	23883476	31185692	205,0,0
chr20	31185692	64444167	2-somy	0	.	31185692	64444167	0,238,118
chr21	0	14153513	3-somy	0	.	0	14153513	205,0,0
chr21	14153513	46709983	2-somy	0	.	14153513	46709983	0,238,118
chr22	0	50818468	2-somy	0	.	0	50818468	0,238,118
chrX	0	90373024	2-somy	0	.	0	90373024	0,238,118
chrX	90373024	90743152	3-somy	0	.	90373024	90743152	205,0,0
chrX	90743152	156040895	2-somy	0	.	90743152	156040895	0,238,118
track	name="CNV	state	for	SM190520_I_032.bam"	description="CNV	state	for	SM190520_I_032.bam"	visibility=1	itemRgb=On	priority=84
chr1	0	248956422	2-somy	0	.	0	248956422	0,238,118
chr2	0	242193529	2-somy	0	.	0	242193529	0,238,118
chr3	0	60508538	2-somy	0	.	0	60508538	0,238,118
chr3	60508538	63993361	3-somy	0	.	60508538	63993361	205,0,0
chr3	63993361	198295559	2-somy	0	.	63993361	198295559	0,238,118
chr4	0	190214555	2-somy	0	.	0	190214555	0,238,118
chr5	0	181538259	2-somy	0	.	0	181538259	0,238,118
chr6	0	58299627	2-somy	0	.	0	58299627	0,238,118
chr6	58299627	62048073	3-somy	0	.	58299627	62048073	205,0,0
chr6	62048073	170805979	2-somy	0	.	62048073	170805979	0,238,118
chr7	0	159345973	2-somy	0	.	0	159345973	0,238,118
chr8	0	5253169	3-somy	0	.	0	5253169	205,0,0
chr8	5253169	145138636	2-somy	0	.	5253169	145138636	0,238,118
chr9	0	138394717	2-somy	0	.	0	138394717	0,238,118
chr10	0	59548216	2-somy	0	.	0	59548216	0,238,118
chr10	59548216	133797422	3-somy	0	.	59548216	133797422	205,0,0
chr11	0	135086622	2-somy	0	.	0	135086622	0,238,118
chr12	0	133275309	3-somy	0	.	0	133275309	205,0,0
chr13	0	114364328	2-somy	0	.	0	114364328	0,238,118
chr14	0	107043718	2-somy	0	.	0	107043718	0,238,118
chr15	0	101991189	2-somy	0	.	0	101991189	0,238,118
chr16	0	90338345	2-somy	0	.	0	90338345	0,238,118
chr17	0	83257441	2-somy	0	.	0	83257441	0,238,118
chr18	0	80373285	2-somy	0	.	0	80373285	0,238,118
chr19	0	58617616	2-somy	0	.	0	58617616	0,238,118
chr20	0	24899357	2-somy	0	.	0	24899357	0,238,118
chr20	24899357	31234672	3-somy	0	.	24899357	31234672	205,0,0
chr20	31234672	64444167	2-somy	0	.	31234672	64444167	0,238,118
chr21	0	46709983	2-somy	0	.	0	46709983	0,238,118
chr22	0	50818468	2-somy	0	.	0	50818468	0,238,118
chrX	0	156040895	2-somy	0	.	0	156040895	0,238,118
track	name="CNV	state	for	SM190520_I_022.bam"	description="CNV	state	for	SM190520_I_022.bam"	visibility=1	itemRgb=On	priority=87
chr1	0	248956422	2-somy	0	.	0	248956422	0,238,118
chr2	0	242193529	2-somy	0	.	0	242193529	0,238,118
chr3	0	198295559	2-somy	0	.	0	198295559	0,238,118
chr4	0	190214555	2-somy	0	.	0	190214555	0,238,118
chr5	0	181538259	2-somy	0	.	0	181538259	0,238,118
chr6	0	170805979	2-somy	0	.	0	170805979	0,238,118
chr7	0	159345973	2-somy	0	.	0	159345973	0,238,118
chr8	0	145138636	2-somy	0	.	0	145138636	0,238,118
chr9	0	138394717	2-somy	0	.	0	138394717	0,238,118
chr10	0	60556324	2-somy	0	.	0	60556324	0,238,118
chr10	60556324	133797422	3-somy	0	.	60556324	133797422	205,0,0
chr11	0	135086622	2-somy	0	.	0	135086622	0,238,118
chr12	0	133275309	3-somy	0	.	0	133275309	205,0,0
chr13	0	114364328	2-somy	0	.	0	114364328	0,238,118
chr14	0	107043718	2-somy	0	.	0	107043718	0,238,118
chr15	0	101991189	2-somy	0	.	0	101991189	0,238,118
chr16	0	90338345	2-somy	0	.	0	90338345	0,238,118
chr17	0	83257441	2-somy	0	.	0	83257441	0,238,118
chr18	0	80373285	2-somy	0	.	0	80373285	0,238,118
chr19	0	58617616	2-somy	0	.	0	58617616	0,238,118
chr20	0	25281889	2-somy	0	.	0	25281889	0,238,118
chr20	25281889	31308815	3-somy	0	.	25281889	31308815	205,0,0
chr20	31308815	64444167	2-somy	0	.	31308815	64444167	0,238,118
chr21	0	46709983	2-somy	0	.	0	46709983	0,238,118
chr22	0	50818468	2-somy	0	.	0	50818468	0,238,118
chrX	0	156040895	2-somy	0	.	0	156040895	0,238,118
track	name="CNV	state	for	SM190520_I_006.bam"	description="CNV	state	for	SM190520_I_006.bam"	visibility=1	itemRgb=On	priority=90
chr1	0	248956422	2-somy	0	.	0	248956422	0,238,118
chr2	0	242193529	2-somy	0	.	0	242193529	0,238,118
chr3	0	198295559	2-somy	0	.	0	198295559	0,238,118
chr4	0	190214555	2-somy	0	.	0	190214555	0,238,118
chr5	0	181538259	2-somy	0	.	0	181538259	0,238,118
chr6	0	170805979	2-somy	0	.	0	170805979	0,238,118
chr7	0	159345973	2-somy	0	.	0	159345973	0,238,118
chr8	0	145138636	2-somy	0	.	0	145138636	0,238,118
chr9	0	138394717	2-somy	0	.	0	138394717	0,238,118
chr10	0	60692959	2-somy	0	.	0	60692959	0,238,118
chr10	60692959	133797422	3-somy	0	.	60692959	133797422	205,0,0
chr11	0	135086622	2-somy	0	.	0	135086622	0,238,118
chr12	0	133275309	3-somy	0	.	0	133275309	205,0,0
chr13	0	114364328	2-somy	0	.	0	114364328	0,238,118
chr14	0	107043718	2-somy	0	.	0	107043718	0,238,118
chr15	0	101991189	2-somy	0	.	0	101991189	0,238,118
chr16	0	90338345	2-somy	0	.	0	90338345	0,238,118
chr17	0	83257441	2-somy	0	.	0	83257441	0,238,118
chr18	0	80373285	2-somy	0	.	0	80373285	0,238,118
chr19	0	58617616	2-somy	0	.	0	58617616	0,238,118
chr20	0	25216791	2-somy	0	.	0	25216791	0,238,118
chr20	25216791	31365895	3-somy	0	.	25216791	31365895	205,0,0
chr20	31365895	64444167	2-somy	0	.	31365895	64444167	0,238,118
chr21	0	46709983	2-somy	0	.	0	46709983	0,238,118
chr22	0	50818468	2-somy	0	.	0	50818468	0,238,118
chrX	0	90261872	2-somy	0	.	0	90261872	0,238,118
chrX	90261872	90823683	3-somy	0	.	90261872	90823683	205,0,0
chrX	90823683	156040895	2-somy	0	.	90823683	156040895	0,238,118
track	name="CNV	state	for	SM190520_I_009.bam"	description="CNV	state	for	SM190520_I_009.bam"	visibility=1	itemRgb=On	priority=93
chr1	0	248956422	2-somy	0	.	0	248956422	0,238,118
chr2	0	242193529	2-somy	0	.	0	242193529	0,238,118
chr3	0	198295559	2-somy	0	.	0	198295559	0,238,118
chr4	0	190214555	2-somy	0	.	0	190214555	0,238,118
chr5	0	181538259	2-somy	0	.	0	181538259	0,238,118
chr6	0	170805979	2-somy	0	.	0	170805979	0,238,118
chr7	0	159345973	2-somy	0	.	0	159345973	0,238,118
chr8	0	145138636	2-somy	0	.	0	145138636	0,238,118
chr9	0	138394717	2-somy	0	.	0	138394717	0,238,118
chr10	0	60143759	2-somy	0	.	0	60143759	0,238,118
chr10	60143759	133797422	3-somy	0	.	60143759	133797422	205,0,0
chr11	0	135086622	2-somy	0	.	0	135086622	0,238,118
chr12	0	133275309	3-somy	0	.	0	133275309	205,0,0
chr13	0	114364328	2-somy	0	.	0	114364328	0,238,118
chr14	0	107043718	2-somy	0	.	0	107043718	0,238,118
chr15	0	101991189	2-somy	0	.	0	101991189	0,238,118
chr16	0	90338345	2-somy	0	.	0	90338345	0,238,118
chr17	0	83257441	2-somy	0	.	0	83257441	0,238,118
chr18	0	80373285	2-somy	0	.	0	80373285	0,238,118
chr19	0	58617616	2-somy	0	.	0	58617616	0,238,118
chr20	0	27447025	2-somy	0	.	0	27447025	0,238,118
chr20	27447025	31672896	3-somy	0	.	27447025	31672896	205,0,0
chr20	31672896	64444167	2-somy	0	.	31672896	64444167	0,238,118
chr21	0	14304189	3-somy	0	.	0	14304189	205,0,0
chr21	14304189	46709983	2-somy	0	.	14304189	46709983	0,238,118
chr22	0	50818468	2-somy	0	.	0	50818468	0,238,118
chrX	0	90337577	2-somy	0	.	0	90337577	0,238,118
chrX	90337577	91169206	3-somy	0	.	90337577	91169206	205,0,0
chrX	91169206	156040895	2-somy	0	.	91169206	156040895	0,238,118
track	name="CNV	state	for	SM190520_I_008.bam"	description="CNV	state	for	SM190520_I_008.bam"	visibility=1	itemRgb=On	priority=96
chr1	0	248956422	2-somy	0	.	0	248956422	0,238,118
chr2	0	242193529	2-somy	0	.	0	242193529	0,238,118
chr3	0	198295559	2-somy	0	.	0	198295559	0,238,118
chr4	0	190214555	2-somy	0	.	0	190214555	0,238,118
chr5	0	181538259	2-somy	0	.	0	181538259	0,238,118
chr6	0	57757026	2-somy	0	.	0	57757026	0,238,118
chr6	57757026	58441117	3-somy	0	.	57757026	58441117	205,0,0
chr6	58441117	170805979	2-somy	0	.	58441117	170805979	0,238,118
chr7	0	159345973	2-somy	0	.	0	159345973	0,238,118
chr8	0	4453924	3-somy	0	.	0	4453924	205,0,0
chr8	4453924	145138636	2-somy	0	.	4453924	145138636	0,238,118
chr9	0	138394717	2-somy	0	.	0	138394717	0,238,118
chr10	0	60581942	2-somy	0	.	0	60581942	0,238,118
chr10	60581942	133797422	3-somy	0	.	60581942	133797422	205,0,0
chr11	0	135086622	2-somy	0	.	0	135086622	0,238,118
chr12	0	133275309	3-somy	0	.	0	133275309	205,0,0
chr13	0	114364328	2-somy	0	.	0	114364328	0,238,118
chr14	0	107043718	2-somy	0	.	0	107043718	0,238,118
chr15	0	101991189	2-somy	0	.	0	101991189	0,238,118
chr16	0	90338345	2-somy	0	.	0	90338345	0,238,118
chr17	0	83257441	2-somy	0	.	0	83257441	0,238,118
chr18	0	80373285	2-somy	0	.	0	80373285	0,238,118
chr19	0	58617616	2-somy	0	.	0	58617616	0,238,118
chr20	0	24958037	2-somy	0	.	0	24958037	0,238,118
chr20	24958037	31291391	3-somy	0	.	24958037	31291391	205,0,0
chr20	31291391	64444167	2-somy	0	.	31291391	64444167	0,238,118
chr21	0	46709983	2-somy	0	.	0	46709983	0,238,118
chr22	0	50818468	2-somy	0	.	0	50818468	0,238,118
chrX	0	90565147	2-somy	0	.	0	90565147	0,238,118
chrX	90565147	93556555	3-somy	0	.	90565147	93556555	205,0,0
chrX	93556555	156040895	2-somy	0	.	93556555	156040895	0,238,118
track	name="CNV	state	for	SM190520_I_027.bam"	description="CNV	state	for	SM190520_I_027.bam"	visibility=1	itemRgb=On	priority=99
chr1	0	248956422	2-somy	0	.	0	248956422	0,238,118
chr2	0	242193529	2-somy	0	.	0	242193529	0,238,118
chr3	0	198295559	2-somy	0	.	0	198295559	0,238,118
chr4	0	190214555	2-somy	0	.	0	190214555	0,238,118
chr5	0	181538259	2-somy	0	.	0	181538259	0,238,118
chr6	0	170805979	2-somy	0	.	0	170805979	0,238,118
chr7	0	159345973	2-somy	0	.	0	159345973	0,238,118
chr8	0	145138636	2-somy	0	.	0	145138636	0,238,118
chr9	0	138394717	2-somy	0	.	0	138394717	0,238,118
chr10	0	60702529	2-somy	0	.	0	60702529	0,238,118
chr10	60702529	133797422	3-somy	0	.	60702529	133797422	205,0,0
chr11	0	135086622	2-somy	0	.	0	135086622	0,238,118
chr12	0	133275309	3-somy	0	.	0	133275309	205,0,0
chr13	0	114364328	2-somy	0	.	0	114364328	0,238,118
chr14	0	107043718	2-somy	0	.	0	107043718	0,238,118
chr15	0	101991189	2-somy	0	.	0	101991189	0,238,118
chr16	0	90338345	2-somy	0	.	0	90338345	0,238,118
chr17	0	28490195	2-somy	0	.	0	28490195	0,238,118
chr17	28490195	32635308	3-somy	0	.	28490195	32635308	205,0,0
chr17	32635308	83257441	2-somy	0	.	32635308	83257441	0,238,118
chr18	0	80373285	2-somy	0	.	0	80373285	0,238,118
chr19	0	58617616	2-somy	0	.	0	58617616	0,238,118
chr20	0	64444167	2-somy	0	.	0	64444167	0,238,118
chr21	0	46709983	2-somy	0	.	0	46709983	0,238,118
chr22	0	50818468	2-somy	0	.	0	50818468	0,238,118
chrX	0	156040895	2-somy	0	.	0	156040895	0,238,118
track	name="CNV	state	for	SM190520_I_012.bam"	description="CNV	state	for	SM190520_I_012.bam"	visibility=1	itemRgb=On	priority=102
chr1	0	248956422	2-somy	0	.	0	248956422	0,238,118
chr2	0	242193529	2-somy	0	.	0	242193529	0,238,118
chr3	0	198295559	2-somy	0	.	0	198295559	0,238,118
chr4	0	190214555	2-somy	0	.	0	190214555	0,238,118
chr5	0	181538259	2-somy	0	.	0	181538259	0,238,118
chr6	0	170805979	2-somy	0	.	0	170805979	0,238,118
chr7	0	159345973	2-somy	0	.	0	159345973	0,238,118
chr8	0	145138636	2-somy	0	.	0	145138636	0,238,118
chr9	0	138394717	2-somy	0	.	0	138394717	0,238,118
chr10	0	60289177	2-somy	0	.	0	60289177	0,238,118
chr10	60289177	69895969	3-somy	0	.	60289177	69895969	205,0,0
chr10	69895969	75831934	4-somy	0	.	69895969	75831934	238,201,0
chr10	75831934	133797422	3-somy	0	.	75831934	133797422	205,0,0
chr11	0	135086622	2-somy	0	.	0	135086622	0,238,118
chr12	0	133275309	3-somy	0	.	0	133275309	205,0,0
chr13	0	114364328	2-somy	0	.	0	114364328	0,238,118
chr14	0	107043718	2-somy	0	.	0	107043718	0,238,118
chr15	0	101991189	2-somy	0	.	0	101991189	0,238,118
chr16	0	90338345	2-somy	0	.	0	90338345	0,238,118
chr17	0	83257441	2-somy	0	.	0	83257441	0,238,118
chr18	0	80373285	2-somy	0	.	0	80373285	0,238,118
chr19	0	58617616	2-somy	0	.	0	58617616	0,238,118
chr20	0	64444167	2-somy	0	.	0	64444167	0,238,118
chr21	0	46709983	2-somy	0	.	0	46709983	0,238,118
chr22	0	50818468	2-somy	0	.	0	50818468	0,238,118
chrX	0	156040895	2-somy	0	.	0	156040895	0,238,118
track	name="CNV	state	for	SM190520_I_023.bam"	description="CNV	state	for	SM190520_I_023.bam"	visibility=1	itemRgb=On	priority=105
chr1	0	248956422	2-somy	0	.	0	248956422	0,238,118
chr2	0	242193529	2-somy	0	.	0	242193529	0,238,118
chr3	0	60629902	2-somy	0	.	0	60629902	0,238,118
chr3	60629902	62806051	3-somy	0	.	60629902	62806051	205,0,0
chr3	62806051	198295559	2-somy	0	.	62806051	198295559	0,238,118
chr4	0	190214555	2-somy	0	.	0	190214555	0,238,118
chr5	0	181538259	2-somy	0	.	0	181538259	0,238,118
chr6	0	58289269	2-somy	0	.	0	58289269	0,238,118
chr6	58289269	58449000	3-somy	0	.	58289269	58449000	205,0,0
chr6	58449000	170805979	2-somy	0	.	58449000	170805979	0,238,118
chr7	0	159345973	2-somy	0	.	0	159345973	0,238,118
chr8	0	4459787	3-somy	0	.	0	4459787	205,0,0
chr8	4459787	145138636	2-somy	0	.	4459787	145138636	0,238,118
chr9	0	138394717	2-somy	0	.	0	138394717	0,238,118
chr10	0	60739601	2-somy	0	.	0	60739601	0,238,118
chr10	60739601	133797422	3-somy	0	.	60739601	133797422	205,0,0
chr11	0	135086622	2-somy	0	.	0	135086622	0,238,118
chr12	0	133275309	3-somy	0	.	0	133275309	205,0,0
chr13	0	114364328	2-somy	0	.	0	114364328	0,238,118
chr14	0	107043718	2-somy	0	.	0	107043718	0,238,118
chr15	0	101991189	2-somy	0	.	0	101991189	0,238,118
chr16	0	90338345	2-somy	0	.	0	90338345	0,238,118
chr17	0	83257441	2-somy	0	.	0	83257441	0,238,118
chr18	0	80373285	2-somy	0	.	0	80373285	0,238,118
chr19	0	58617616	2-somy	0	.	0	58617616	0,238,118
chr20	0	64444167	2-somy	0	.	0	64444167	0,238,118
chr21	0	46709983	2-somy	0	.	0	46709983	0,238,118
chr22	0	50818468	2-somy	0	.	0	50818468	0,238,118
chrX	0	90405715	2-somy	0	.	0	90405715	0,238,118
chrX	90405715	93236618	3-somy	0	.	90405715	93236618	205,0,0
chrX	93236618	156040895	2-somy	0	.	93236618	156040895	0,238,118
track	name="CNV	state	for	SM190520_I_014.bam"	description="CNV	state	for	SM190520_I_014.bam"	visibility=1	itemRgb=On	priority=108
chr1	0	248956422	2-somy	0	.	0	248956422	0,238,118
chr2	0	242193529	2-somy	0	.	0	242193529	0,238,118
chr3	0	60568010	2-somy	0	.	0	60568010	0,238,118
chr3	60568010	63171165	3-somy	0	.	60568010	63171165	205,0,0
chr3	63171165	198295559	2-somy	0	.	63171165	198295559	0,238,118
chr4	0	190214555	2-somy	0	.	0	190214555	0,238,118
chr5	0	181538259	2-somy	0	.	0	181538259	0,238,118
chr6	0	170805979	2-somy	0	.	0	170805979	0,238,118
chr7	0	159345973	2-somy	0	.	0	159345973	0,238,118
chr8	0	145138636	2-somy	0	.	0	145138636	0,238,118
chr9	0	138394717	2-somy	0	.	0	138394717	0,238,118
chr10	0	60716193	2-somy	0	.	0	60716193	0,238,118
chr10	60716193	133797422	3-somy	0	.	60716193	133797422	205,0,0
chr11	0	135086622	2-somy	0	.	0	135086622	0,238,118
chr12	0	133275309	3-somy	0	.	0	133275309	205,0,0
chr13	0	114364328	2-somy	0	.	0	114364328	0,238,118
chr14	0	107043718	2-somy	0	.	0	107043718	0,238,118
chr15	0	101991189	2-somy	0	.	0	101991189	0,238,118
chr16	0	90338345	2-somy	0	.	0	90338345	0,238,118
chr17	0	83257441	2-somy	0	.	0	83257441	0,238,118
chr18	0	80373285	2-somy	0	.	0	80373285	0,238,118
chr19	0	58617616	2-somy	0	.	0	58617616	0,238,118
chr20	0	26361569	2-somy	0	.	0	26361569	0,238,118
chr20	26361569	26375865	3-somy	0	.	26361569	26375865	205,0,0
chr20	26375865	64444167	2-somy	0	.	26375865	64444167	0,238,118
chr21	0	46709983	2-somy	0	.	0	46709983	0,238,118
chr22	0	50818468	2-somy	0	.	0	50818468	0,238,118
chrX	0	156040895	2-somy	0	.	0	156040895	0,238,118
track	name="CNV	state	for	SM190520_I_021.bam"	description="CNV	state	for	SM190520_I_021.bam"	visibility=1	itemRgb=On	priority=111
chr1	0	248956422	2-somy	0	.	0	248956422	0,238,118
chr2	0	90199133	2-somy	0	.	0	90199133	0,238,118
chr2	90199133	90850052	3-somy	0	.	90199133	90850052	205,0,0
chr2	90850052	200211794	2-somy	0	.	90850052	200211794	0,238,118
chr2	200211794	203652245	3-somy	0	.	200211794	203652245	205,0,0
chr2	203652245	242193529	2-somy	0	.	203652245	242193529	0,238,118
chr3	0	60685615	2-somy	0	.	0	60685615	0,238,118
chr3	60685615	63094652	3-somy	0	.	60685615	63094652	205,0,0
chr3	63094652	198295559	2-somy	0	.	63094652	198295559	0,238,118
chr4	0	190214555	2-somy	0	.	0	190214555	0,238,118
chr5	0	181538259	2-somy	0	.	0	181538259	0,238,118
chr6	0	170805979	2-somy	0	.	0	170805979	0,238,118
chr7	0	159345973	2-somy	0	.	0	159345973	0,238,118
chr8	0	145138636	2-somy	0	.	0	145138636	0,238,118
chr9	0	138394717	2-somy	0	.	0	138394717	0,238,118
chr10	0	37211823	2-somy	0	.	0	37211823	0,238,118
chr10	37211823	38733520	3-somy	0	.	37211823	38733520	205,0,0
chr10	38733520	60684794	2-somy	0	.	38733520	60684794	0,238,118
chr10	60684794	133797422	3-somy	0	.	60684794	133797422	205,0,0
chr11	0	135086622	2-somy	0	.	0	135086622	0,238,118
chr12	0	133275309	3-somy	0	.	0	133275309	205,0,0
chr13	0	114364328	2-somy	0	.	0	114364328	0,238,118
chr14	0	107043718	2-somy	0	.	0	107043718	0,238,118
chr15	0	101991189	2-somy	0	.	0	101991189	0,238,118
chr16	0	90338345	2-somy	0	.	0	90338345	0,238,118
chr17	0	83257441	2-somy	0	.	0	83257441	0,238,118
chr18	0	80373285	2-somy	0	.	0	80373285	0,238,118
chr19	0	58617616	2-somy	0	.	0	58617616	0,238,118
chr20	0	64444167	2-somy	0	.	0	64444167	0,238,118
chr21	0	46709983	2-somy	0	.	0	46709983	0,238,118
chr22	0	50818468	2-somy	0	.	0	50818468	0,238,118
chrX	0	156040895	2-somy	0	.	0	156040895	0,238,118
track	name="CNV	state	for	SM190520_I_048.bam"	description="CNV	state	for	SM190520_I_048.bam"	visibility=1	itemRgb=On	priority=114
chr1	0	3760064	3-somy	0	.	0	3760064	205,0,0
chr1	3760064	248956422	2-somy	0	.	3760064	248956422	0,238,118
chr2	0	242193529	2-somy	0	.	0	242193529	0,238,118
chr3	0	60694679	2-somy	0	.	0	60694679	0,238,118
chr3	60694679	62766215	3-somy	0	.	60694679	62766215	205,0,0
chr3	62766215	198295559	2-somy	0	.	62766215	198295559	0,238,118
chr4	0	190214555	2-somy	0	.	0	190214555	0,238,118
chr5	0	181538259	2-somy	0	.	0	181538259	0,238,118
chr6	0	170805979	2-somy	0	.	0	170805979	0,238,118
chr7	0	159345973	2-somy	0	.	0	159345973	0,238,118
chr8	0	145138636	2-somy	0	.	0	145138636	0,238,118
chr9	0	138394717	2-somy	0	.	0	138394717	0,238,118
chr10	0	60741973	2-somy	0	.	0	60741973	0,238,118
chr10	60741973	133797422	3-somy	0	.	60741973	133797422	205,0,0
chr11	0	135086622	2-somy	0	.	0	135086622	0,238,118
chr12	0	133275309	3-somy	0	.	0	133275309	205,0,0
chr13	0	114364328	2-somy	0	.	0	114364328	0,238,118
chr14	0	107043718	2-somy	0	.	0	107043718	0,238,118
chr15	0	101991189	2-somy	0	.	0	101991189	0,238,118
chr16	0	90338345	2-somy	0	.	0	90338345	0,238,118
chr17	0	83257441	2-somy	0	.	0	83257441	0,238,118
chr18	0	80373285	2-somy	0	.	0	80373285	0,238,118
chr19	0	58617616	2-somy	0	.	0	58617616	0,238,118
chr20	0	27444816	2-somy	0	.	0	27444816	0,238,118
chr20	27444816	33644563	3-somy	0	.	27444816	33644563	205,0,0
chr20	33644563	64444167	2-somy	0	.	33644563	64444167	0,238,118
chr21	0	46709983	2-somy	0	.	0	46709983	0,238,118
chr22	0	50818468	2-somy	0	.	0	50818468	0,238,118
chrX	0	156040895	2-somy	0	.	0	156040895	0,238,118
track	name="CNV	state	for	SM190520_I_037.bam"	description="CNV	state	for	SM190520_I_037.bam"	visibility=1	itemRgb=On	priority=117
chr1	0	121598811	2-somy	0	.	0	121598811	0,238,118
chr1	121598811	151441676	3-somy	0	.	121598811	151441676	205,0,0
chr1	151441676	248956422	2-somy	0	.	151441676	248956422	0,238,118
chr2	0	242193529	2-somy	0	.	0	242193529	0,238,118
chr3	0	60615118	2-somy	0	.	0	60615118	0,238,118
chr3	60615118	63176558	3-somy	0	.	60615118	63176558	205,0,0
chr3	63176558	198295559	2-somy	0	.	63176558	198295559	0,238,118
chr4	0	190214555	2-somy	0	.	0	190214555	0,238,118
chr5	0	181538259	2-somy	0	.	0	181538259	0,238,118
chr6	0	59343775	2-somy	0	.	0	59343775	0,238,118
chr6	59343775	63135220	3-somy	0	.	59343775	63135220	205,0,0
chr6	63135220	170805979	2-somy	0	.	63135220	170805979	0,238,118
chr7	0	159345973	2-somy	0	.	0	159345973	0,238,118
chr8	0	145138636	2-somy	0	.	0	145138636	0,238,118
chr9	0	138394717	2-somy	0	.	0	138394717	0,238,118
chr10	0	37302068	2-somy	0	.	0	37302068	0,238,118
chr10	37302068	38788330	3-somy	0	.	37302068	38788330	205,0,0
chr10	38788330	60699752	2-somy	0	.	38788330	60699752	0,238,118
chr10	60699752	133797422	3-somy	0	.	60699752	133797422	205,0,0
chr11	0	135086622	2-somy	0	.	0	135086622	0,238,118
chr12	0	133275309	3-somy	0	.	0	133275309	205,0,0
chr13	0	114364328	2-somy	0	.	0	114364328	0,238,118
chr14	0	107043718	2-somy	0	.	0	107043718	0,238,118
chr15	0	101991189	2-somy	0	.	0	101991189	0,238,118
chr16	0	31499945	2-somy	0	.	0	31499945	0,238,118
chr16	31499945	31993253	3-somy	0	.	31499945	31993253	205,0,0
chr16	31993253	90338345	2-somy	0	.	31993253	90338345	0,238,118
chr17	0	83257441	2-somy	0	.	0	83257441	0,238,118
chr18	0	80373285	2-somy	0	.	0	80373285	0,238,118
chr19	0	58617616	2-somy	0	.	0	58617616	0,238,118
chr20	0	26381153	2-somy	0	.	0	26381153	0,238,118
chr20	26381153	31201567	3-somy	0	.	26381153	31201567	205,0,0
chr20	31201567	64444167	2-somy	0	.	31201567	64444167	0,238,118
chr21	0	46709983	2-somy	0	.	0	46709983	0,238,118
[truncated: 681 more rows]

## Sheet: RPE_Aph
track	name="CNV	state	for	SM190520_IV_081.bam"	description="CNV	state	for	SM190520_IV_081.bam"	visibility=1	itemRgb=On	priority=54
chr1	0	248956422	2-somy	0	.	0	248956422	0,238,118
chr2	0	242193529	2-somy	0	.	0	242193529	0,238,118
chr3	0	46567561	2-somy	0	.	0	46567561	0,238,118
chr3	46567561	52771456	3-somy	0	.	46567561	52771456	205,0,0
chr3	52771456	198295559	2-somy	0	.	52771456	198295559	0,238,118
chr4	0	190214555	2-somy	0	.	0	190214555	0,238,118
chr5	0	181538259	2-somy	0	.	0	181538259	0,238,118
chr6	0	170805979	2-somy	0	.	0	170805979	0,238,118
chr7	0	159345973	2-somy	0	.	0	159345973	0,238,118
chr8	0	145138636	2-somy	0	.	0	145138636	0,238,118
chr9	0	138394717	2-somy	0	.	0	138394717	0,238,118
chr10	0	60353046	2-somy	0	.	0	60353046	0,238,118
chr10	60353046	67491744	3-somy	0	.	60353046	67491744	205,0,0
chr10	67491744	75413650	4-somy	0	.	67491744	75413650	238,201,0
chr10	75413650	128622406	3-somy	0	.	75413650	128622406	205,0,0
chr10	128622406	133797422	2-somy	0	.	128622406	133797422	0,238,118
chr11	0	135086622	2-somy	0	.	0	135086622	0,238,118
chr12	0	45874913	3-somy	0	.	0	45874913	205,0,0
chr12	45874913	58151986	4-somy	0	.	45874913	58151986	238,201,0
chr12	58151986	133275309	3-somy	0	.	58151986	133275309	205,0,0
chr13	0	114364328	2-somy	0	.	0	114364328	0,238,118
chr14	0	107043718	2-somy	0	.	0	107043718	0,238,118
chr15	0	101991189	2-somy	0	.	0	101991189	0,238,118
chr16	0	65961007	2-somy	0	.	0	65961007	0,238,118
chr16	65961007	71738003	3-somy	0	.	65961007	71738003	205,0,0
chr16	71738003	90338345	2-somy	0	.	71738003	90338345	0,238,118
chr17	0	33963543	2-somy	0	.	0	33963543	0,238,118
chr17	33963543	50771381	3-somy	0	.	33963543	50771381	205,0,0
chr17	50771381	83257441	2-somy	0	.	50771381	83257441	0,238,118
chr18	0	80373285	2-somy	0	.	0	80373285	0,238,118
chr19	0	58617616	2-somy	0	.	0	58617616	0,238,118
chr20	0	64444167	2-somy	0	.	0	64444167	0,238,118
chr21	0	46709983	2-somy	0	.	0	46709983	0,238,118
chr22	0	50818468	2-somy	0	.	0	50818468	0,238,118
chrX	0	156040895	2-somy	0	.	0	156040895	0,238,118
track	name="CNV	state	for	SM190520_IV_046.bam"	description="CNV	state	for	SM190520_IV_046.bam"	visibility=1	itemRgb=On	priority=57
chr1	0	248956422	2-somy	0	.	0	248956422	0,238,118
chr2	0	242193529	2-somy	0	.	0	242193529	0,238,118
chr3	0	47799833	2-somy	0	.	0	47799833	0,238,118
chr3	47799833	58797680	3-somy	0	.	47799833	58797680	205,0,0
chr3	58797680	198295559	2-somy	0	.	58797680	198295559	0,238,118
chr4	0	190214555	2-somy	0	.	0	190214555	0,238,118
chr5	0	181538259	2-somy	0	.	0	181538259	0,238,118
chr6	0	56986875	2-somy	0	.	0	56986875	0,238,118
chr6	56986875	58428280	3-somy	0	.	56986875	58428280	205,0,0
chr6	58428280	71091192	2-somy	0	.	58428280	71091192	0,238,118
chr6	71091192	73168566	3-somy	0	.	71091192	73168566	205,0,0
chr6	73168566	170805979	2-somy	0	.	73168566	170805979	0,238,118
chr7	0	128062032	2-somy	0	.	0	128062032	0,238,118
chr7	128062032	132457531	3-somy	0	.	128062032	132457531	205,0,0
chr7	132457531	159345973	2-somy	0	.	132457531	159345973	0,238,118
chr8	0	145138636	2-somy	0	.	0	145138636	0,238,118
chr9	0	138394717	2-somy	0	.	0	138394717	0,238,118
chr10	0	60631216	2-somy	0	.	0	60631216	0,238,118
chr10	60631216	133797422	3-somy	0	.	60631216	133797422	205,0,0
chr11	0	62342417	2-somy	0	.	0	62342417	0,238,118
chr11	62342417	67731939	3-somy	0	.	62342417	67731939	205,0,0
chr11	67731939	135086622	2-somy	0	.	67731939	135086622	0,238,118
chr12	0	133275309	3-somy	0	.	0	133275309	205,0,0
chr13	0	114364328	2-somy	0	.	0	114364328	0,238,118
chr14	0	107043718	2-somy	0	.	0	107043718	0,238,118
chr15	0	101991189	2-somy	0	.	0	101991189	0,238,118
chr16	0	65992393	2-somy	0	.	0	65992393	0,238,118
chr16	65992393	71204066	3-somy	0	.	65992393	71204066	205,0,0
chr16	71204066	90338345	2-somy	0	.	71204066	90338345	0,238,118
chr17	0	28390495	2-somy	0	.	0	28390495	0,238,118
chr17	28390495	33379254	3-somy	0	.	28390495	33379254	205,0,0
chr17	33379254	83257441	2-somy	0	.	33379254	83257441	0,238,118
chr18	0	80373285	2-somy	0	.	0	80373285	0,238,118
chr19	0	58617616	2-somy	0	.	0	58617616	0,238,118
chr20	0	33188481	2-somy	0	.	0	33188481	0,238,118
chr20	33188481	37444178	3-somy	0	.	33188481	37444178	205,0,0
chr20	37444178	64444167	2-somy	0	.	37444178	64444167	0,238,118
chr21	0	46709983	2-somy	0	.	0	46709983	0,238,118
chr22	0	50818468	2-somy	0	.	0	50818468	0,238,118
chrX	0	156040895	2-somy	0	.	0	156040895	0,238,118
track	name="CNV	state	for	SM190520_IV_074.bam"	description="CNV	state	for	SM190520_IV_074.bam"	visibility=1	itemRgb=On	priority=60
chr1	0	248956422	2-somy	0	.	0	248956422	0,238,118
chr2	0	242193529	2-somy	0	.	0	242193529	0,238,118
chr3	0	60709751	2-somy	0	.	0	60709751	0,238,118
chr3	60709751	63137055	3-somy	0	.	60709751	63137055	205,0,0
chr3	63137055	198295559	2-somy	0	.	63137055	198295559	0,238,118
chr4	0	190214555	2-somy	0	.	0	190214555	0,238,118
chr5	0	181538259	2-somy	0	.	0	181538259	0,238,118
chr6	0	170805979	2-somy	0	.	0	170805979	0,238,118
chr7	0	159345973	2-somy	0	.	0	159345973	0,238,118
chr8	0	145138636	2-somy	0	.	0	145138636	0,238,118
chr9	0	138394717	2-somy	0	.	0	138394717	0,238,118
chr10	0	60716208	2-somy	0	.	0	60716208	0,238,118
chr10	60716208	133797422	3-somy	0	.	60716208	133797422	205,0,0
chr11	0	135086622	2-somy	0	.	0	135086622	0,238,118
chr12	0	133275309	3-somy	0	.	0	133275309	205,0,0
chr13	0	114364328	2-somy	0	.	0	114364328	0,238,118
chr14	0	107043718	2-somy	0	.	0	107043718	0,238,118
chr15	0	101991189	2-somy	0	.	0	101991189	0,238,118
chr16	0	90338345	2-somy	0	.	0	90338345	0,238,118
chr17	0	83257441	2-somy	0	.	0	83257441	0,238,118
chr18	0	80373285	2-somy	0	.	0	80373285	0,238,118
chr19	0	58617616	2-somy	0	.	0	58617616	0,238,118
chr20	0	27447293	2-somy	0	.	0	27447293	0,238,118
chr20	27447293	31664759	3-somy	0	.	27447293	31664759	205,0,0
chr20	31664759	64444167	2-somy	0	.	31664759	64444167	0,238,118
chr21	0	46709983	2-somy	0	.	0	46709983	0,238,118
chr22	0	50818468	2-somy	0	.	0	50818468	0,238,118
chrX	0	156040895	2-somy	0	.	0	156040895	0,238,118
track	name="CNV	state	for	SM190520_IV_033.bam"	description="CNV	state	for	SM190520_IV_033.bam"	visibility=1	itemRgb=On	priority=63
chr1	0	248956422	2-somy	0	.	0	248956422	0,238,118
chr2	0	242193529	2-somy	0	.	0	242193529	0,238,118
chr3	0	60492776	2-somy	0	.	0	60492776	0,238,118
chr3	60492776	63163259	3-somy	0	.	60492776	63163259	205,0,0
chr3	63163259	198295559	2-somy	0	.	63163259	198295559	0,238,118
chr4	0	190214555	2-somy	0	.	0	190214555	0,238,118
chr5	0	181538259	2-somy	0	.	0	181538259	0,238,118
chr6	0	170805979	2-somy	0	.	0	170805979	0,238,118
chr7	0	159345973	2-somy	0	.	0	159345973	0,238,118
chr8	0	145138636	2-somy	0	.	0	145138636	0,238,118
chr9	0	138394717	2-somy	0	.	0	138394717	0,238,118
chr10	0	60742129	2-somy	0	.	0	60742129	0,238,118
chr10	60742129	133797422	3-somy	0	.	60742129	133797422	205,0,0
chr11	0	135086622	2-somy	0	.	0	135086622	0,238,118
chr12	0	133275309	3-somy	0	.	0	133275309	205,0,0
chr13	0	114364328	2-somy	0	.	0	114364328	0,238,118
chr14	0	107043718	2-somy	0	.	0	107043718	0,238,118
chr15	0	101991189	2-somy	0	.	0	101991189	0,238,118
chr16	0	90338345	2-somy	0	.	0	90338345	0,238,118
chr17	0	83257441	2-somy	0	.	0	83257441	0,238,118
chr18	0	80373285	2-somy	0	.	0	80373285	0,238,118
chr19	0	58617616	2-somy	0	.	0	58617616	0,238,118
chr20	0	25011419	2-somy	0	.	0	25011419	0,238,118
chr20	25011419	31193239	3-somy	0	.	25011419	31193239	205,0,0
chr20	31193239	64444167	2-somy	0	.	31193239	64444167	0,238,118
chr21	0	46709983	2-somy	0	.	0	46709983	0,238,118
chr22	0	50818468	2-somy	0	.	0	50818468	0,238,118
chrX	0	156040895	2-somy	0	.	0	156040895	0,238,118
track	name="CNV	state	for	SM190520_IV_076.bam"	description="CNV	state	for	SM190520_IV_076.bam"	visibility=1	itemRgb=On	priority=66
chr1	0	248956422	2-somy	0	.	0	248956422	0,238,118
chr2	0	242193529	2-somy	0	.	0	242193529	0,238,118
chr3	0	60772959	2-somy	0	.	0	60772959	0,238,118
chr3	60772959	63099771	3-somy	0	.	60772959	63099771	205,0,0
chr3	63099771	198295559	2-somy	0	.	63099771	198295559	0,238,118
chr4	0	190214555	2-somy	0	.	0	190214555	0,238,118
chr5	0	181538259	2-somy	0	.	0	181538259	0,238,118
chr6	0	57871465	2-somy	0	.	0	57871465	0,238,118
chr6	57871465	58442710	3-somy	0	.	57871465	58442710	205,0,0
chr6	58442710	170805979	2-somy	0	.	58442710	170805979	0,238,118
chr7	0	159345973	2-somy	0	.	0	159345973	0,238,118
chr8	0	145138636	2-somy	0	.	0	145138636	0,238,118
chr9	0	138394717	2-somy	0	.	0	138394717	0,238,118
chr10	0	60748934	2-somy	0	.	0	60748934	0,238,118
chr10	60748934	133797422	3-somy	0	.	60748934	133797422	205,0,0
chr11	0	135086622	2-somy	0	.	0	135086622	0,238,118
chr12	0	133275309	3-somy	0	.	0	133275309	205,0,0
chr13	0	114364328	2-somy	0	.	0	114364328	0,238,118
chr14	0	107043718	2-somy	0	.	0	107043718	0,238,118
chr15	0	101991189	2-somy	0	.	0	101991189	0,238,118
chr16	0	90338345	2-somy	0	.	0	90338345	0,238,118
chr17	0	83257441	2-somy	0	.	0	83257441	0,238,118
chr18	0	80373285	2-somy	0	.	0	80373285	0,238,118
chr19	0	58617616	2-somy	0	.	0	58617616	0,238,118
chr20	0	24560672	2-somy	0	.	0	24560672	0,238,118
chr20	24560672	31589551	3-somy	0	.	24560672	31589551	205,0,0
chr20	31589551	64444167	2-somy	0	.	31589551	64444167	0,238,118
chr21	0	46709983	2-somy	0	.	0	46709983	0,238,118
chr22	0	50818468	2-somy	0	.	0	50818468	0,238,118
chrX	0	90248801	2-somy	0	.	0	90248801	0,238,118
chrX	90248801	90746652	3-somy	0	.	90248801	90746652	205,0,0
chrX	90746652	156040895	2-somy	0	.	90746652	156040895	0,238,118
track	name="CNV	state	for	SM190520_IV_065.bam"	description="CNV	state	for	SM190520_IV_065.bam"	visibility=1	itemRgb=On	priority=69
chr1	0	248956422	2-somy	0	.	0	248956422	0,238,118
chr2	0	242193529	2-somy	0	.	0	242193529	0,238,118
chr3	0	60677072	2-somy	0	.	0	60677072	0,238,118
chr3	60677072	62716379	3-somy	0	.	60677072	62716379	205,0,0
chr3	62716379	198295559	2-somy	0	.	62716379	198295559	0,238,118
chr4	0	190214555	2-somy	0	.	0	190214555	0,238,118
chr5	0	181538259	2-somy	0	.	0	181538259	0,238,118
chr6	0	170805979	2-somy	0	.	0	170805979	0,238,118
chr7	0	159345973	2-somy	0	.	0	159345973	0,238,118
chr8	0	145138636	2-somy	0	.	0	145138636	0,238,118
chr9	0	138394717	2-somy	0	.	0	138394717	0,238,118
chr10	0	60792978	2-somy	0	.	0	60792978	0,238,118
chr10	60792978	133797422	3-somy	0	.	60792978	133797422	205,0,0
chr11	0	135086622	2-somy	0	.	0	135086622	0,238,118
chr12	0	133275309	3-somy	0	.	0	133275309	205,0,0
chr13	0	114364328	2-somy	0	.	0	114364328	0,238,118
chr14	0	107043718	2-somy	0	.	0	107043718	0,238,118
chr15	0	101991189	2-somy	0	.	0	101991189	0,238,118
chr16	0	90338345	2-somy	0	.	0	90338345	0,238,118
chr17	0	83257441	2-somy	0	.	0	83257441	0,238,118
chr18	0	80373285	2-somy	0	.	0	80373285	0,238,118
chr19	0	58617616	2-somy	0	.	0	58617616	0,238,118
chr20	0	27443368	2-somy	0	.	0	27443368	0,238,118
chr20	27443368	31947408	3-somy	0	.	27443368	31947408	205,0,0
chr20	31947408	64444167	2-somy	0	.	31947408	64444167	0,238,118
chr21	0	46709983	2-somy	0	.	0	46709983	0,238,118
chr22	0	50818468	2-somy	0	.	0	50818468	0,238,118
chrX	0	90247826	2-somy	0	.	0	90247826	0,238,118
chrX	90247826	93227813	3-somy	0	.	90247826	93227813	205,0,0
chrX	93227813	156040895	2-somy	0	.	93227813	156040895	0,238,118
track	name="CNV	state	for	SM190520_IV_059.bam"	description="CNV	state	for	SM190520_IV_059.bam"	visibility=1	itemRgb=On	priority=72
chr1	0	3770034	3-somy	0	.	0	3770034	205,0,0
chr1	3770034	248956422	2-somy	0	.	3770034	248956422	0,238,118
chr2	0	242193529	2-somy	0	.	0	242193529	0,238,118
chr3	0	60446135	2-somy	0	.	0	60446135	0,238,118
chr3	60446135	63129290	3-somy	0	.	60446135	63129290	205,0,0
chr3	63129290	198295559	2-somy	0	.	63129290	198295559	0,238,118
chr4	0	190214555	2-somy	0	.	0	190214555	0,238,118
chr5	0	181538259	2-somy	0	.	0	181538259	0,238,118
chr6	0	170805979	2-somy	0	.	0	170805979	0,238,118
chr7	0	159345973	2-somy	0	.	0	159345973	0,238,118
chr8	0	145138636	2-somy	0	.	0	145138636	0,238,118
chr9	0	138394717	2-somy	0	.	0	138394717	0,238,118
chr10	0	60167874	2-somy	0	.	0	60167874	0,238,118
chr10	60167874	133797422	3-somy	0	.	60167874	133797422	205,0,0
chr11	0	135086622	2-somy	0	.	0	135086622	0,238,118
chr12	0	133275309	3-somy	0	.	0	133275309	205,0,0
chr13	0	114364328	2-somy	0	.	0	114364328	0,238,118
chr14	0	107043718	2-somy	0	.	0	107043718	0,238,118
chr15	0	101991189	2-somy	0	.	0	101991189	0,238,118
chr16	0	90338345	2-somy	0	.	0	90338345	0,238,118
chr17	0	83257441	2-somy	0	.	0	83257441	0,238,118
chr18	0	80373285	2-somy	0	.	0	80373285	0,238,118
chr19	0	58617616	2-somy	0	.	0	58617616	0,238,118
chr20	0	25037901	2-somy	0	.	0	25037901	0,238,118
chr20	25037901	31246774	3-somy	0	.	25037901	31246774	205,0,0
chr20	31246774	64444167	2-somy	0	.	31246774	64444167	0,238,118
chr21	0	46709983	2-somy	0	.	0	46709983	0,238,118
chr22	0	50818468	2-somy	0	.	0	50818468	0,238,118
chrX	0	90426006	2-somy	0	.	0	90426006	0,238,118
chrX	90426006	93707717	3-somy	0	.	90426006	93707717	205,0,0
chrX	93707717	156040895	2-somy	0	.	93707717	156040895	0,238,118
track	name="CNV	state	for	SM190520_IV_021.bam"	description="CNV	state	for	SM190520_IV_021.bam"	visibility=1	itemRgb=On	priority=75
chr1	0	248956422	2-somy	0	.	0	248956422	0,238,118
chr2	0	242193529	2-somy	0	.	0	242193529	0,238,118
chr3	0	60666056	2-somy	0	.	0	60666056	0,238,118
chr3	60666056	62923502	3-somy	0	.	60666056	62923502	205,0,0
chr3	62923502	198295559	2-somy	0	.	62923502	198295559	0,238,118
chr4	0	190214555	2-somy	0	.	0	190214555	0,238,118
chr5	0	181538259	2-somy	0	.	0	181538259	0,238,118
chr6	0	170805979	2-somy	0	.	0	170805979	0,238,118
chr7	0	159345973	2-somy	0	.	0	159345973	0,238,118
chr8	0	5244324	3-somy	0	.	0	5244324	205,0,0
chr8	5244324	145138636	2-somy	0	.	5244324	145138636	0,238,118
chr9	0	138394717	2-somy	0	.	0	138394717	0,238,118
chr10	0	60770144	2-somy	0	.	0	60770144	0,238,118
chr10	60770144	133797422	3-somy	0	.	60770144	133797422	205,0,0
chr11	0	135086622	2-somy	0	.	0	135086622	0,238,118
chr12	0	133275309	3-somy	0	.	0	133275309	205,0,0
chr13	0	114364328	2-somy	0	.	0	114364328	0,238,118
chr14	0	107043718	2-somy	0	.	0	107043718	0,238,118
chr15	0	101991189	2-somy	0	.	0	101991189	0,238,118
chr16	0	90338345	2-somy	0	.	0	90338345	0,238,118
chr17	0	83257441	2-somy	0	.	0	83257441	0,238,118
chr18	0	80373285	2-somy	0	.	0	80373285	0,238,118
chr19	0	58617616	2-somy	0	.	0	58617616	0,238,118
chr20	0	25200236	2-somy	0	.	0	25200236	0,238,118
chr20	25200236	31291699	3-somy	0	.	25200236	31291699	205,0,0
chr20	31291699	64444167	2-somy	0	.	31291699	64444167	0,238,118
chr21	0	46709983	2-somy	0	.	0	46709983	0,238,118
chr22	0	50818468	2-somy	0	.	0	50818468	0,238,118
chrX	0	156040895	2-somy	0	.	0	156040895	0,238,118
track	name="CNV	state	for	SM190520_IV_003.bam"	description="CNV	state	for	SM190520_IV_003.bam"	visibility=1	itemRgb=On	priority=78
chr1	0	248956422	2-somy	0	.	0	248956422	0,238,118
chr2	0	242193529	2-somy	0	.	0	242193529	0,238,118
chr3	0	60748073	2-somy	0	.	0	60748073	0,238,118
chr3	60748073	62908826	3-somy	0	.	60748073	62908826	205,0,0
chr3	62908826	198295559	2-somy	0	.	62908826	198295559	0,238,118
chr4	0	190214555	2-somy	0	.	0	190214555	0,238,118
chr5	0	181538259	2-somy	0	.	0	181538259	0,238,118
chr6	0	170805979	2-somy	0	.	0	170805979	0,238,118
chr7	0	159345973	2-somy	0	.	0	159345973	0,238,118
chr8	0	5312953	3-somy	0	.	0	5312953	205,0,0
chr8	5312953	145138636	2-somy	0	.	5312953	145138636	0,238,118
chr9	0	138394717	2-somy	0	.	0	138394717	0,238,118
chr10	0	60717256	2-somy	0	.	0	60717256	0,238,118
chr10	60717256	133797422	3-somy	0	.	60717256	133797422	205,0,0
chr11	0	135086622	2-somy	0	.	0	135086622	0,238,118
chr12	0	133275309	3-somy	0	.	0	133275309	205,0,0
chr13	0	114364328	2-somy	0	.	0	114364328	0,238,118
chr14	0	107043718	2-somy	0	.	0	107043718	0,238,118
chr15	0	101991189	2-somy	0	.	0	101991189	0,238,118
chr16	0	90338345	2-somy	0	.	0	90338345	0,238,118
chr17	0	83257441	2-somy	0	.	0	83257441	0,238,118
chr18	0	80373285	2-somy	0	.	0	80373285	0,238,118
chr19	0	58617616	2-somy	0	.	0	58617616	0,238,118
chr20	0	25115508	2-somy	0	.	0	25115508	0,238,118
chr20	25115508	31388538	3-somy	0	.	25115508	31388538	205,0,0
chr20	31388538	64444167	2-somy	0	.	31388538	64444167	0,238,118
chr21	0	46709983	2-somy	0	.	0	46709983	0,238,118
chr22	0	50818468	2-somy	0	.	0	50818468	0,238,118
chrX	0	156040895	2-somy	0	.	0	156040895	0,238,118
track	name="CNV	state	for	SM190520_IV_015.bam"	description="CNV	state	for	SM190520_IV_015.bam"	visibility=1	itemRgb=On	priority=81
chr1	0	248956422	2-somy	0	.	0	248956422	0,238,118
chr2	0	242193529	2-somy	0	.	0	242193529	0,238,118
chr3	0	60668459	2-somy	0	.	0	60668459	0,238,118
chr3	60668459	63092165	3-somy	0	.	60668459	63092165	205,0,0
chr3	63092165	198295559	2-somy	0	.	63092165	198295559	0,238,118
chr4	0	190214555	2-somy	0	.	0	190214555	0,238,118
chr5	0	181538259	2-somy	0	.	0	181538259	0,238,118
chr6	0	170805979	2-somy	0	.	0	170805979	0,238,118
chr7	0	159345973	2-somy	0	.	0	159345973	0,238,118
chr8	0	5208032	3-somy	0	.	0	5208032	205,0,0
chr8	5208032	145138636	2-somy	0	.	5208032	145138636	0,238,118
chr9	0	138394717	2-somy	0	.	0	138394717	0,238,118
chr10	0	60608910	2-somy	0	.	0	60608910	0,238,118
chr10	60608910	133797422	3-somy	0	.	60608910	133797422	205,0,0
chr11	0	135086622	2-somy	0	.	0	135086622	0,238,118
chr12	0	133275309	3-somy	0	.	0	133275309	205,0,0
chr13	0	114364328	2-somy	0	.	0	114364328	0,238,118
chr14	0	107043718	2-somy	0	.	0	107043718	0,238,118
chr15	0	101991189	2-somy	0	.	0	101991189	0,238,118
chr16	0	90338345	2-somy	0	.	0	90338345	0,238,118
chr17	0	83257441	2-somy	0	.	0	83257441	0,238,118
chr18	0	80373285	2-somy	0	.	0	80373285	0,238,118
chr19	0	58617616	2-somy	0	.	0	58617616	0,238,118
chr20	0	25160077	2-somy	0	.	0	25160077	0,238,118
chr20	25160077	31261026	3-somy	0	.	25160077	31261026	205,0,0
chr20	31261026	64444167	2-somy	0	.	31261026	64444167	0,238,118
chr21	0	46709983	2-somy	0	.	0	46709983	0,238,118
chr22	0	50818468	2-somy	0	.	0	50818468	0,238,118
chrX	0	156040895	2-somy	0	.	0	156040895	0,238,118
track	name="CNV	state	for	SM190520_IV_007.bam"	description="CNV	state	for	SM190520_IV_007.bam"	visibility=1	itemRgb=On	priority=84
chr1	0	248956422	2-somy	0	.	0	248956422	0,238,118
chr2	0	242193529	2-somy	0	.	0	242193529	0,238,118
chr3	0	60304028	2-somy	0	.	0	60304028	0,238,118
chr3	60304028	62636533	3-somy	0	.	60304028	62636533	205,0,0
chr3	62636533	198295559	2-somy	0	.	62636533	198295559	0,238,118
chr4	0	190214555	2-somy	0	.	0	190214555	0,238,118
chr5	0	181538259	2-somy	0	.	0	181538259	0,238,118
chr6	0	170805979	2-somy	0	.	0	170805979	0,238,118
chr7	0	159345973	2-somy	0	.	0	159345973	0,238,118
chr8	0	5282082	3-somy	0	.	0	5282082	205,0,0
chr8	5282082	145138636	2-somy	0	.	5282082	145138636	0,238,118
chr9	0	138394717	2-somy	0	.	0	138394717	0,238,118
chr10	0	60098901	2-somy	0	.	0	60098901	0,238,118
chr10	60098901	133797422	3-somy	0	.	60098901	133797422	205,0,0
chr11	0	135086622	2-somy	0	.	0	135086622	0,238,118
chr12	0	133275309	3-somy	0	.	0	133275309	205,0,0
chr13	0	114364328	2-somy	0	.	0	114364328	0,238,118
chr14	0	107043718	2-somy	0	.	0	107043718	0,238,118
chr15	0	101991189	2-somy	0	.	0	101991189	0,238,118
chr16	0	90338345	2-somy	0	.	0	90338345	0,238,118
chr17	0	83257441	2-somy	0	.	0	83257441	0,238,118
chr18	0	80373285	2-somy	0	.	0	80373285	0,238,118
chr19	0	58617616	2-somy	0	.	0	58617616	0,238,118
chr20	0	25309610	2-somy	0	.	0	25309610	0,238,118
chr20	25309610	31358716	3-somy	0	.	25309610	31358716	205,0,0
chr20	31358716	64444167	2-somy	0	.	31358716	64444167	0,238,118
chr21	0	46709983	2-somy	0	.	0	46709983	0,238,118
chr22	0	50818468	2-somy	0	.	0	50818468	0,238,118
chrX	0	156040895	2-somy	0	.	0	156040895	0,238,118
track	name="CNV	state	for	SM190520_IV_031.bam"	description="CNV	state	for	SM190520_IV_031.bam"	visibility=1	itemRgb=On	priority=87
chr1	0	248956422	2-somy	0	.	0	248956422	0,238,118
chr2	0	90196547	2-somy	0	.	0	90196547	0,238,118
chr2	90196547	90849044	3-somy	0	.	90196547	90849044	205,0,0
chr2	90849044	242193529	2-somy	0	.	90849044	242193529	0,238,118
chr3	0	60650397	2-somy	0	.	0	60650397	0,238,118
chr3	60650397	62992538	3-somy	0	.	60650397	62992538	205,0,0
chr3	62992538	198295559	2-somy	0	.	62992538	198295559	0,238,118
chr4	0	190214555	2-somy	0	.	0	190214555	0,238,118
chr5	0	181538259	2-somy	0	.	0	181538259	0,238,118
chr6	0	58226161	2-somy	0	.	0	58226161	0,238,118
chr6	58226161	58445552	3-somy	0	.	58226161	58445552	205,0,0
chr6	58445552	170805979	2-somy	0	.	58445552	170805979	0,238,118
chr7	0	159345973	2-somy	0	.	0	159345973	0,238,118
chr8	0	4613618	3-somy	0	.	0	4613618	205,0,0
chr8	4613618	145138636	2-somy	0	.	4613618	145138636	0,238,118
chr9	0	138394717	2-somy	0	.	0	138394717	0,238,118
chr10	0	60033504	2-somy	0	.	0	60033504	0,238,118
chr10	60033504	133797422	3-somy	0	.	60033504	133797422	205,0,0
chr11	0	135086622	2-somy	0	.	0	135086622	0,238,118
chr12	0	133275309	3-somy	0	.	0	133275309	205,0,0
chr13	0	114364328	2-somy	0	.	0	114364328	0,238,118
chr14	0	107043718	2-somy	0	.	0	107043718	0,238,118
chr15	0	101991189	2-somy	0	.	0	101991189	0,238,118
chr16	0	90338345	2-somy	0	.	0	90338345	0,238,118
chr17	0	83257441	2-somy	0	.	0	83257441	0,238,118
chr18	0	80373285	2-somy	0	.	0	80373285	0,238,118
chr19	0	58617616	2-somy	0	.	0	58617616	0,238,118
chr20	0	25068472	2-somy	0	.	0	25068472	0,238,118
chr20	25068472	31541862	3-somy	0	.	25068472	31541862	205,0,0
chr20	31541862	64444167	2-somy	0	.	31541862	64444167	0,238,118
chr21	0	46709983	2-somy	0	.	0	46709983	0,238,118
chr22	0	50818468	2-somy	0	.	0	50818468	0,238,118
chrX	0	156040895	2-somy	0	.	0	156040895	0,238,118
track	name="CNV	state	for	SM190520_IV_078.bam"	description="CNV	state	for	SM190520_IV_078.bam"	visibility=1	itemRgb=On	priority=90
chr1	0	248956422	2-somy	0	.	0	248956422	0,238,118
chr2	0	242193529	2-somy	0	.	0	242193529	0,238,118
chr3	0	60175692	2-somy	0	.	0	60175692	0,238,118
chr3	60175692	62485131	3-somy	0	.	60175692	62485131	205,0,0
chr3	62485131	198295559	2-somy	0	.	62485131	198295559	0,238,118
chr4	0	190214555	2-somy	0	.	0	190214555	0,238,118
chr5	0	181538259	2-somy	0	.	0	181538259	0,238,118
chr6	0	170805979	2-somy	0	.	0	170805979	0,238,118
chr7	0	159345973	2-somy	0	.	0	159345973	0,238,118
chr8	0	5162102	3-somy	0	.	0	5162102	205,0,0
chr8	5162102	145138636	2-somy	0	.	5162102	145138636	0,238,118
chr9	0	138394717	2-somy	0	.	0	138394717	0,238,118
chr10	0	60680358	2-somy	0	.	0	60680358	0,238,118
chr10	60680358	133797422	3-somy	0	.	60680358	133797422	205,0,0
chr11	0	135086622	2-somy	0	.	0	135086622	0,238,118
chr12	0	133275309	3-somy	0	.	0	133275309	205,0,0
chr13	0	114364328	2-somy	0	.	0	114364328	0,238,118
chr14	0	107043718	2-somy	0	.	0	107043718	0,238,118
chr15	0	101991189	2-somy	0	.	0	101991189	0,238,118
chr16	0	90338345	2-somy	0	.	0	90338345	0,238,118
chr17	0	83257441	2-somy	0	.	0	83257441	0,238,118
chr18	0	80373285	2-somy	0	.	0	80373285	0,238,118
chr19	0	58617616	2-somy	0	.	0	58617616	0,238,118
chr20	0	27449707	2-somy	0	.	0	27449707	0,238,118
chr20	27449707	31758851	3-somy	0	.	27449707	31758851	205,0,0
chr20	31758851	64444167	2-somy	0	.	31758851	64444167	0,238,118
chr21	0	46709983	2-somy	0	.	0	46709983	0,238,118
chr22	0	50818468	2-somy	0	.	0	50818468	0,238,118
chrX	0	156040895	2-somy	0	.	0	156040895	0,238,118
track	name="CNV	state	for	SM190520_IV_070.bam"	description="CNV	state	for	SM190520_IV_070.bam"	visibility=1	itemRgb=On	priority=93
chr1	0	248956422	2-somy	0	.	0	248956422	0,238,118
chr2	0	242193529	2-somy	0	.	0	242193529	0,238,118
chr3	0	60342248	2-somy	0	.	0	60342248	0,238,118
chr3	60342248	63137904	3-somy	0	.	60342248	63137904	205,0,0
chr3	63137904	198295559	2-somy	0	.	63137904	198295559	0,238,118
chr4	0	190214555	2-somy	0	.	0	190214555	0,238,118
chr5	0	181538259	2-somy	0	.	0	181538259	0,238,118
chr6	0	170805979	2-somy	0	.	0	170805979	0,238,118
chr7	0	159345973	2-somy	0	.	0	159345973	0,238,118
chr8	0	4749480	3-somy	0	.	0	4749480	205,0,0
chr8	4749480	145138636	2-somy	0	.	4749480	145138636	0,238,118
chr9	0	39035191	2-somy	0	.	0	39035191	0,238,118
chr9	39035191	69232926	3-somy	0	.	39035191	69232926	205,0,0
chr9	69232926	138394717	2-somy	0	.	69232926	138394717	0,238,118
chr10	0	60680158	2-somy	0	.	0	60680158	0,238,118
chr10	60680158	133797422	3-somy	0	.	60680158	133797422	205,0,0
chr11	0	135086622	2-somy	0	.	0	135086622	0,238,118
chr12	0	133275309	3-somy	0	.	0	133275309	205,0,0
chr13	0	114364328	2-somy	0	.	0	114364328	0,238,118
chr14	0	107043718	2-somy	0	.	0	107043718	0,238,118
chr15	0	101991189	2-somy	0	.	0	101991189	0,238,118
chr16	0	90338345	2-somy	0	.	0	90338345	0,238,118
chr17	0	83257441	2-somy	0	.	0	83257441	0,238,118
chr18	0	80373285	2-somy	0	.	0	80373285	0,238,118
chr19	0	58617616	2-somy	0	.	0	58617616	0,238,118
chr20	0	24893008	2-somy	0	.	0	24893008	0,238,118
chr20	24893008	31547436	3-somy	0	.	24893008	31547436	205,0,0
chr20	31547436	64444167	2-somy	0	.	31547436	64444167	0,238,118
chr21	0	46709983	2-somy	0	.	0	46709983	0,238,118
chr22	0	50818468	2-somy	0	.	0	50818468	0,238,118
chrX	0	156040895	2-somy	0	.	0	156040895	0,238,118
track	name="CNV	state	for	SM190520_IV_060.bam"	description="CNV	state	for	SM190520_IV_060.bam"	visibility=1	itemRgb=On	priority=96
chr1	0	248956422	2-somy	0	.	0	248956422	0,238,118
chr2	0	242193529	2-somy	0	.	0	242193529	0,238,118
chr3	0	60682326	2-somy	0	.	0	60682326	0,238,118
chr3	60682326	62709073	3-somy	0	.	60682326	62709073	205,0,0
chr3	62709073	198295559	2-somy	0	.	62709073	198295559	0,238,118
chr4	0	190214555	2-somy	0	.	0	190214555	0,238,118
chr5	0	181538259	2-somy	0	.	0	181538259	0,238,118
chr6	0	170805979	2-somy	0	.	0	170805979	0,238,118
chr7	0	159345973	2-somy	0	.	0	159345973	0,238,118
chr8	0	145138636	2-somy	0	.	0	145138636	0,238,118
chr9	0	138394717	2-somy	0	.	0	138394717	0,238,118
chr10	0	60767536	2-somy	0	.	0	60767536	0,238,118
chr10	60767536	72248393	3-somy	0	.	60767536	72248393	205,0,0
chr10	72248393	76618715	4-somy	0	.	72248393	76618715	238,201,0
chr10	76618715	133797422	3-somy	0	.	76618715	133797422	205,0,0
chr11	0	135086622	2-somy	0	.	0	135086622	0,238,118
chr12	0	133275309	3-somy	0	.	0	133275309	205,0,0
chr13	0	114364328	2-somy	0	.	0	114364328	0,238,118
chr14	0	107043718	2-somy	0	.	0	107043718	0,238,118
chr15	0	101991189	2-somy	0	.	0	101991189	0,238,118
chr16	0	90338345	2-somy	0	.	0	90338345	0,238,118
chr17	0	83257441	2-somy	0	.	0	83257441	0,238,118
chr18	0	80373285	2-somy	0	.	0	80373285	0,238,118
chr19	0	58617616	2-somy	0	.	0	58617616	0,238,118
chr20	0	25216391	2-somy	0	.	0	25216391	0,238,118
chr20	25216391	31386816	3-somy	0	.	25216391	31386816	205,0,0
chr20	31386816	64444167	2-somy	0	.	31386816	64444167	0,238,118
chr21	0	46709983	2-somy	0	.	0	46709983	0,238,118
chr22	0	50818468	2-somy	0	.	0	50818468	0,238,118
chrX	0	156040895	2-somy	0	.	0	156040895	0,238,118
track	name="CNV	state	for	SM190520_IV_036.bam"	description="CNV	state	for	SM190520_IV_036.bam"	visibility=1	itemRgb=On	priority=99
chr1	0	248956422	2-somy	0	.	0	248956422	0,238,118
chr2	0	242193529	2-somy	0	.	0	242193529	0,238,118
chr3	0	60509876	2-somy	0	.	0	60509876	0,238,118
chr3	60509876	63161294	3-somy	0	.	60509876	63161294	205,0,0
chr3	63161294	198295559	2-somy	0	.	63161294	198295559	0,238,118
chr4	0	190214555	2-somy	0	.	0	190214555	0,238,118
chr5	0	181538259	2-somy	0	.	0	181538259	0,238,118
chr6	0	170805979	2-somy	0	.	0	170805979	0,238,118
chr7	0	159345973	2-somy	0	.	0	159345973	0,238,118
chr8	0	145138636	2-somy	0	.	0	145138636	0,238,118
chr9	0	138394717	2-somy	0	.	0	138394717	0,238,118
chr10	0	60164063	2-somy	0	.	0	60164063	0,238,118
chr10	60164063	133797422	3-somy	0	.	60164063	133797422	205,0,0
chr11	0	135086622	2-somy	0	.	0	135086622	0,238,118
chr12	0	133275309	3-somy	0	.	0	133275309	205,0,0
chr13	0	114364328	2-somy	0	.	0	114364328	0,238,118
chr14	0	107043718	2-somy	0	.	0	107043718	0,238,118
chr15	0	101991189	2-somy	0	.	0	101991189	0,238,118
chr16	0	90338345	2-somy	0	.	0	90338345	0,238,118
chr17	0	83257441	2-somy	0	.	0	83257441	0,238,118
chr18	0	80373285	2-somy	0	.	0	80373285	0,238,118
chr19	0	58617616	2-somy	0	.	0	58617616	0,238,118
chr20	0	64444167	2-somy	0	.	0	64444167	0,238,118
chr21	0	46709983	2-somy	0	.	0	46709983	0,238,118
chr22	0	50818468	2-somy	0	.	0	50818468	0,238,118
chrX	0	156040895	2-somy	0	.	0	156040895	0,238,118
track	name="CNV	state	for	SM190520_IV_023.bam"	description="CNV	state	for	SM190520_IV_023.bam"	visibility=1	itemRgb=On	priority=102
chr1	0	248956422	2-somy	0	.	0	248956422	0,238,118
chr2	0	242193529	2-somy	0	.	0	242193529	0,238,118
chr3	0	60483608	2-somy	0	.	0	60483608	0,238,118
chr3	60483608	63131143	3-somy	0	.	60483608	63131143	205,0,0
chr3	63131143	198295559	2-somy	0	.	63131143	198295559	0,238,118
chr4	0	190214555	2-somy	0	.	0	190214555	0,238,118
chr5	0	181538259	2-somy	0	.	0	181538259	0,238,118
chr6	0	170805979	2-somy	0	.	0	170805979	0,238,118
chr7	0	159345973	2-somy	0	.	0	159345973	0,238,118
chr8	0	145138636	2-somy	0	.	0	145138636	0,238,118
chr9	0	138394717	2-somy	0	.	0	138394717	0,238,118
chr10	0	60178104	2-somy	0	.	0	60178104	0,238,118
chr10	60178104	133797422	3-somy	0	.	60178104	133797422	205,0,0
chr11	0	135086622	2-somy	0	.	0	135086622	0,238,118
chr12	0	133275309	3-somy	0	.	0	133275309	205,0,0
chr13	0	114364328	2-somy	0	.	0	114364328	0,238,118
chr14	0	107043718	2-somy	0	.	0	107043718	0,238,118
chr15	0	101991189	2-somy	0	.	0	101991189	0,238,118
chr16	0	90338345	2-somy	0	.	0	90338345	0,238,118
chr17	0	83257441	2-somy	0	.	0	83257441	0,238,118
chr18	0	80373285	2-somy	0	.	0	80373285	0,238,118
chr19	0	58617616	2-somy	0	.	0	58617616	0,238,118
chr20	0	64444167	2-somy	0	.	0	64444167	0,238,118
chr21	0	46709983	2-somy	0	.	0	46709983	0,238,118
chr22	0	50818468	2-somy	0	.	0	50818468	0,238,118
chrX	0	156040895	2-somy	0	.	0	156040895	0,238,118
track	name="CNV	state	for	SM190520_IV_034.bam"	description="CNV	state	for	SM190520_IV_034.bam"	visibility=1	itemRgb=On	priority=105
chr1	0	248956422	2-somy	0	.	0	248956422	0,238,118
chr2	0	242193529	2-somy	0	.	0	242193529	0,238,118
chr3	0	60649349	2-somy	0	.	0	60649349	0,238,118
chr3	60649349	63093640	3-somy	0	.	60649349	63093640	205,0,0
chr3	63093640	198295559	2-somy	0	.	63093640	198295559	0,238,118
chr4	0	190214555	2-somy	0	.	0	190214555	0,238,118
chr5	0	181538259	2-somy	0	.	0	181538259	0,238,118
chr6	0	170805979	2-somy	0	.	0	170805979	0,238,118
chr7	0	159345973	2-somy	0	.	0	159345973	0,238,118
chr8	0	145138636	2-somy	0	.	0	145138636	0,238,118
chr9	0	138394717	2-somy	0	.	0	138394717	0,238,118
chr10	0	60653881	2-somy	0	.	0	60653881	0,238,118
chr10	60653881	133797422	3-somy	0	.	60653881	133797422	205,0,0
chr11	0	135086622	2-somy	0	.	0	135086622	0,238,118
chr12	0	133275309	3-somy	0	.	0	133275309	205,0,0
chr13	0	114364328	2-somy	0	.	0	114364328	0,238,118
chr14	0	107043718	2-somy	0	.	0	107043718	0,238,118
chr15	0	101991189	2-somy	0	.	0	101991189	0,238,118
chr16	0	90338345	2-somy	0	.	0	90338345	0,238,118
chr17	0	83257441	2-somy	0	.	0	83257441	0,238,118
chr18	0	80373285	2-somy	0	.	0	80373285	0,238,118
chr19	0	58617616	2-somy	0	.	0	58617616	0,238,118
chr20	0	64444167	2-somy	0	.	0	64444167	0,238,118
chr21	0	46709983	2-somy	0	.	0	46709983	0,238,118
chr22	0	50818468	2-somy	0	.	0	50818468	0,238,118
chrX	0	156040895	2-somy	0	.	0	156040895	0,238,118
track	name="CNV	state	for	SM190520_IV_016.bam"	description="CNV	state	for	SM190520_IV_016.bam"	visibility=1	itemRgb=On	priority=108
chr1	0	248956422	2-somy	0	.	0	248956422	0,238,118
chr2	0	242193529	2-somy	0	.	0	242193529	0,238,118
chr3	0	60611360	2-somy	0	.	0	60611360	0,238,118
chr3	60611360	63171320	3-somy	0	.	60611360	63171320	205,0,0
chr3	63171320	198295559	2-somy	0	.	63171320	198295559	0,238,118
chr4	0	190214555	2-somy	0	.	0	190214555	0,238,118
chr5	0	181538259	2-somy	0	.	0	181538259	0,238,118
chr6	0	170805979	2-somy	0	.	0	170805979	0,238,118
chr7	0	159345973	2-somy	0	.	0	159345973	0,238,118
chr8	0	5337384	3-somy	0	.	0	5337384	205,0,0
chr8	5337384	145138636	2-somy	0	.	5337384	145138636	0,238,118
chr9	0	138394717	2-somy	0	.	0	138394717	0,238,118
chr10	0	60721210	2-somy	0	.	0	60721210	0,238,118
chr10	60721210	133797422	3-somy	0	.	60721210	133797422	205,0,0
chr11	0	135086622	2-somy	0	.	0	135086622	0,238,118
chr12	0	133275309	3-somy	0	.	0	133275309	205,0,0
chr13	0	114364328	2-somy	0	.	0	114364328	0,238,118
chr14	0	107043718	2-somy	0	.	0	107043718	0,238,118
chr15	0	101991189	2-somy	0	.	0	101991189	0,238,118
chr16	0	90338345	2-somy	0	.	0	90338345	0,238,118
chr17	0	83257441	2-somy	0	.	0	83257441	0,238,118
chr18	0	80373285	2-somy	0	.	0	80373285	0,238,118
chr19	0	58617616	2-somy	0	.	0	58617616	0,238,118
chr20	0	64444167	2-somy	0	.	0	64444167	0,238,118
chr21	0	46709983	2-somy	0	.	0	46709983	0,238,118
chr22	0	50818468	2-somy	0	.	0	50818468	0,238,118
chrX	0	156040895	2-somy	0	.	0	156040895	0,238,118
track	name="CNV	state	for	SM190520_IV_039.bam"	description="CNV	state	for	SM190520_IV_039.bam"	visibility=1	itemRgb=On	priority=111
chr1	0	3528386	3-somy	0	.	0	3528386	205,0,0
chr1	3528386	248956422	2-somy	0	.	3528386	248956422	0,238,118
chr2	0	242193529	2-somy	0	.	0	242193529	0,238,118
chr3	0	60672347	2-somy	0	.	0	60672347	0,238,118
chr3	60672347	64142899	3-somy	0	.	60672347	64142899	205,0,0
chr3	64142899	198295559	2-somy	0	.	64142899	198295559	0,238,118
chr4	0	190214555	2-somy	0	.	0	190214555	0,238,118
chr5	0	181538259	2-somy	0	.	0	181538259	0,238,118
chr6	0	170805979	2-somy	0	.	0	170805979	0,238,118
chr7	0	159345973	2-somy	0	.	0	159345973	0,238,118
chr8	0	145138636	2-somy	0	.	0	145138636	0,238,118
chr9	0	138394717	2-somy	0	.	0	138394717	0,238,118
chr10	0	60743897	2-somy	0	.	0	60743897	0,238,118
chr10	60743897	133797422	3-somy	0	.	60743897	133797422	205,0,0
chr11	0	135086622	2-somy	0	.	0	135086622	0,238,118
chr12	0	133275309	3-somy	0	.	0	133275309	205,0,0
chr13	0	114364328	2-somy	0	.	0	114364328	0,238,118
chr14	0	107043718	2-somy	0	.	0	107043718	0,238,118
chr15	0	101991189	2-somy	0	.	0	101991189	0,238,118
chr16	0	90338345	2-somy	0	.	0	90338345	0,238,118
chr17	0	83257441	2-somy	0	.	0	83257441	0,238,118
chr18	0	80373285	2-somy	0	.	0	80373285	0,238,118
chr19	0	58617616	2-somy	0	.	0	58617616	0,238,118
chr20	0	64444167	2-somy	0	.	0	64444167	0,238,118
chr21	0	46709983	2-somy	0	.	0	46709983	0,238,118
chr22	0	50818468	2-somy	0	.	0	50818468	0,238,118
chrX	0	156040895	2-somy	0	.	0	156040895	0,238,118
track	name="CNV	state	for	SM190520_IV_020.bam"	description="CNV	state	for	SM190520_IV_020.bam"	visibility=1	itemRgb=On	priority=114
chr1	0	2086558	3-somy	0	.	0	2086558	205,0,0
chr1	2086558	248956422	2-somy	0	.	2086558	248956422	0,238,118
chr2	0	242193529	2-somy	0	.	0	242193529	0,238,118
chr3	0	198295559	2-somy	0	.	0	198295559	0,238,118
chr4	0	190214555	2-somy	0	.	0	190214555	0,238,118
chr5	0	181538259	2-somy	0	.	0	181538259	0,238,118
chr6	0	170805979	2-somy	0	.	0	170805979	0,238,118
chr7	0	159345973	2-somy	0	.	0	159345973	0,238,118
chr8	0	145138636	2-somy	0	.	0	145138636	0,238,118
chr9	0	138394717	2-somy	0	.	0	138394717	0,238,118
chr10	0	60706783	2-somy	0	.	0	60706783	0,238,118
chr10	60706783	133797422	3-somy	0	.	60706783	133797422	205,0,0
chr11	0	135086622	2-somy	0	.	0	135086622	0,238,118
chr12	0	133275309	3-somy	0	.	0	133275309	205,0,0
chr13	0	114364328	2-somy	0	.	0	114364328	0,238,118
chr14	0	107043718	2-somy	0	.	0	107043718	0,238,118
chr15	0	101991189	2-somy	0	.	0	101991189	0,238,118
chr16	0	90338345	2-somy	0	.	0	90338345	0,238,118
chr17	0	83257441	2-somy	0	.	0	83257441	0,238,118
chr18	0	80373285	2-somy	0	.	0	80373285	0,238,118
chr19	0	58617616	2-somy	0	.	0	58617616	0,238,118
chr20	0	25114850	2-somy	0	.	0	25114850	0,238,118
chr20	25114850	31217503	3-somy	0	.	25114850	31217503	205,0,0
chr20	31217503	64444167	2-somy	0	.	31217503	64444167	0,238,118
chr21	0	46709983	2-somy	0	.	0	46709983	0,238,118
chr22	0	50818468	2-somy	0	.	0	50818468	0,238,118
chrX	0	90293132	2-somy	0	.	0	90293132	0,238,118
chrX	90293132	90799694	3-somy	0	.	90293132	90799694	205,0,0
chrX	90799694	156040895	2-somy	0	.	90799694	156040895	0,238,118
track	name="CNV	state	for	SM190520_IV_017.bam"	description="CNV	state	for	SM190520_IV_017.bam"	visibility=1	itemRgb=On	priority=117
chr1	0	248956422	2-somy	0	.	0	248956422	0,238,118
chr2	0	242193529	2-somy	0	.	0	242193529	0,238,118
chr3	0	198295559	2-somy	0	.	0	198295559	0,238,118
chr4	0	190214555	2-somy	0	.	0	190214555	0,238,118
chr5	0	181538259	2-somy	0	.	0	181538259	0,238,118
chr6	0	170805979	2-somy	0	.	0	170805979	0,238,118
chr7	0	159345973	2-somy	0	.	0	159345973	0,238,118
chr8	0	145138636	2-somy	0	.	0	145138636	0,238,118
chr9	0	138394717	2-somy	0	.	0	138394717	0,238,118
chr10	0	60722012	2-somy	0	.	0	60722012	0,238,118
chr10	60722012	133797422	3-somy	0	.	60722012	133797422	205,0,0
chr11	0	135086622	2-somy	0	.	0	135086622	0,238,118
chr12	0	133275309	3-somy	0	.	0	133275309	205,0,0
chr13	0	114364328	2-somy	0	.	0	114364328	0,238,118
chr14	0	107043718	2-somy	0	.	0	107043718	0,238,118
chr15	0	101991189	2-somy	0	.	0	101991189	0,238,118
chr16	0	90338345	2-somy	0	.	0	90338345	0,238,118
chr17	0	83257441	2-somy	0	.	0	83257441	0,238,118
chr18	0	80373285	2-somy	0	.	0	80373285	0,238,118
chr19	0	58617616	2-somy	0	.	0	58617616	0,238,118
chr20	0	25438429	2-somy	0	.	0	25438429	0,238,118
chr20	25438429	31175780	3-somy	0	.	25438429	31175780	205,0,0
chr20	31175780	64444167	2-somy	0	.	31175780	64444167	0,238,118
chr21	0	46709983	2-somy	0	.	0	46709983	0,238,118
chr22	0	50818468	2-somy	0	.	0	50818468	0,238,118
chrX	0	156040895	2-somy	0	.	0	156040895	0,238,118
track	name="CNV	state	for	SM190520_IV_063.bam"	description="CNV	state	for	SM190520_IV_063.bam"	visibility=1	itemRgb=On	priority=120
chr1	0	248956422	2-somy	0	.	0	248956422	0,238,118
chr2	0	242193529	2-somy	0	.	0	242193529	0,238,118
chr3	0	198295559	2-somy	0	.	0	198295559	0,238,118
chr4	0	190214555	2-somy	0	.	0	190214555	0,238,118
chr5	0	181538259	2-somy	0	.	0	181538259	0,238,118
chr6	0	170805979	2-somy	0	.	0	170805979	0,238,118
chr7	0	159345973	2-somy	0	.	0	159345973	0,238,118
chr8	0	145138636	2-somy	0	.	0	145138636	0,238,118
chr9	0	138394717	2-somy	0	.	0	138394717	0,238,118
chr10	0	60552373	2-somy	0	.	0	60552373	0,238,118
chr10	60552373	133797422	3-somy	0	.	60552373	133797422	205,0,0
chr11	0	135086622	2-somy	0	.	0	135086622	0,238,118
chr12	0	133275309	3-somy	0	.	0	133275309	205,0,0
chr13	0	114364328	2-somy	0	.	0	114364328	0,238,118
chr14	0	107043718	2-somy	0	.	0	107043718	0,238,118
chr15	0	101991189	2-somy	0	.	0	101991189	0,238,118
chr16	0	90338345	2-somy	0	.	0	90338345	0,238,118
chr17	0	83257441	2-somy	0	.	0	83257441	0,238,118
chr18	0	80373285	2-somy	0	.	0	80373285	0,238,118
chr19	0	58617616	2-somy	0	.	0	58617616	0,238,118
chr20	0	25261162	2-somy	0	.	0	25261162	0,238,118
chr20	25261162	31290676	3-somy	0	.	25261162	31290676	205,0,0
chr20	31290676	64444167	2-somy	0	.	31290676	64444167	0,238,118
chr21	0	46709983	2-somy	0	.	0	46709983	0,238,118
chr22	0	50818468	2-somy	0	.	0	50818468	0,238,118
chrX	0	156040895	2-somy	0	.	0	156040895	0,238,118
track	name="CNV	state	for	SM190520_IV_038.bam"	description="CNV	state	for	SM190520_IV_038.bam"	visibility=1	itemRgb=On	priority=123
chr1	0	248956422	2-somy	0	.	0	248956422	0,238,118
chr2	0	242193529	2-somy	0	.	0	242193529	0,238,118
chr3	0	198295559	2-somy	0	.	0	198295559	0,238,118
chr4	0	190214555	2-somy	0	.	0	190214555	0,238,118
chr5	0	181538259	2-somy	0	.	0	181538259	0,238,118
chr6	0	170805979	2-somy	0	.	0	170805979	0,238,118
chr7	0	159345973	2-somy	0	.	0	159345973	0,238,118
chr8	0	145138636	2-somy	0	.	0	145138636	0,238,118
chr9	0	138394717	2-somy	0	.	0	138394717	0,238,118
chr10	0	60661922	2-somy	0	.	0	60661922	0,238,118
chr10	60661922	133797422	3-somy	0	.	60661922	133797422	205,0,0
chr11	0	135086622	2-somy	0	.	0	135086622	0,238,118
chr12	0	133275309	3-somy	0	.	0	133275309	205,0,0
chr13	0	114364328	2-somy	0	.	0	114364328	0,238,118
chr14	0	107043718	2-somy	0	.	0	107043718	0,238,118
chr15	0	101991189	2-somy	0	.	0	101991189	0,238,118
chr16	0	90338345	2-somy	0	.	0	90338345	0,238,118
chr17	0	83257441	2-somy	0	.	0	83257441	0,238,118
chr18	0	80373285	2-somy	0	.	0	80373285	0,238,118
chr19	0	58617616	2-somy	0	.	0	58617616	0,238,118
chr20	0	25200525	2-somy	0	.	0	25200525	0,238,118
chr20	25200525	31355766	3-somy	0	.	25200525	31355766	205,0,0
chr20	31355766	64444167	2-somy	0	.	31355766	64444167	0,238,118
chr21	0	46709983	2-somy	0	.	0	46709983	0,238,118
chr22	0	50818468	2-somy	0	.	0	50818468	0,238,118
chrX	0	156040895	2-somy	0	.	0	156040895	0,238,118
track	name="CNV	state	for	SM190520_IV_026.bam"	description="CNV	state	for	SM190520_IV_026.bam"	visibility=1	itemRgb=On	priority=126
chr1	0	248956422	2-somy	0	.	0	248956422	0,238,118
chr2	0	242193529	2-somy	0	.	0	242193529	0,238,118
chr3	0	198295559	2-somy	0	.	0	198295559	0,238,118
chr4	0	190214555	2-somy	0	.	0	190214555	0,238,118
chr5	0	181538259	2-somy	0	.	0	181538259	0,238,118
chr6	0	170805979	2-somy	0	.	0	170805979	0,238,118
chr7	0	159345973	2-somy	0	.	0	159345973	0,238,118
chr8	0	145138636	2-somy	0	.	0	145138636	0,238,118
chr9	0	138394717	2-somy	0	.	0	138394717	0,238,118
chr10	0	60724543	2-somy	0	.	0	60724543	0,238,118
chr10	60724543	133797422	3-somy	0	.	60724543	133797422	205,0,0
chr11	0	135086622	2-somy	0	.	0	135086622	0,238,118
chr12	0	133275309	3-somy	0	.	0	133275309	205,0,0
chr13	0	114364328	2-somy	0	.	0	114364328	0,238,118
chr14	0	107043718	2-somy	0	.	0	107043718	0,238,118
chr15	0	101991189	2-somy	0	.	0	101991189	0,238,118
chr16	0	90338345	2-somy	0	.	0	90338345	0,238,118
chr17	0	83257441	2-somy	0	.	0	83257441	0,238,118
chr18	0	80373285	2-somy	0	.	0	80373285	0,238,118
chr19	0	58617616	2-somy	0	.	0	58617616	0,238,118
chr20	0	25360197	2-somy	0	.	0	25360197	0,238,118
chr20	25360197	31453160	3-somy	0	.	25360197	31453160	205,0,0
chr20	31453160	64444167	2-somy	0	.	31453160	64444167	0,238,118
chr21	0	46709983	2-somy	0	.	0	46709983	0,238,118
chr22	0	50818468	2-somy	0	.	0	50818468	0,238,118
chrX	0	88715834	2-somy	0	.	0	88715834	0,238,118
chrX	88715834	90293317	3-somy	0	.	88715834	90293317	205,0,0
chrX	90293317	156040895	2-somy	0	.	90293317	156040895	0,238,118
track	name="CNV	state	for	SM190520_IV_077.bam"	description="CNV	state	for	SM190520_IV_077.bam"	visibility=1	itemRgb=On	priority=129
chr1	0	248956422	2-somy	0	.	0	248956422	0,238,118
chr2	0	242193529	2-somy	0	.	0	242193529	0,238,118
chr3	0	198295559	2-somy	0	.	0	198295559	0,238,118
chr4	0	190214555	2-somy	0	.	0	190214555	0,238,118
chr5	0	181538259	2-somy	0	.	0	181538259	0,238,118
chr6	0	170805979	2-somy	0	.	0	170805979	0,238,118
chr7	0	159345973	2-somy	0	.	0	159345973	0,238,118
chr8	0	145138636	2-somy	0	.	0	145138636	0,238,118
chr9	0	138394717	2-somy	0	.	0	138394717	0,238,118
chr10	0	60762194	2-somy	0	.	0	60762194	0,238,118
chr10	60762194	133797422	3-somy	0	.	60762194	133797422	205,0,0
chr11	0	135086622	2-somy	0	.	0	135086622	0,238,118
chr12	0	133275309	3-somy	0	.	0	133275309	205,0,0
chr13	0	114364328	2-somy	0	.	0	114364328	0,238,118
chr14	0	107043718	2-somy	0	.	0	107043718	0,238,118
chr15	0	101991189	2-somy	0	.	0	101991189	0,238,118
chr16	0	90338345	2-somy	0	.	0	90338345	0,238,118
chr17	0	83257441	2-somy	0	.	0	83257441	0,238,118
chr18	0	80373285	2-somy	0	.	0	80373285	0,238,118
chr19	0	58617616	2-somy	0	.	0	58617616	0,238,118
chr20	0	64444167	2-somy	0	.	0	64444167	0,238,118
chr21	0	46709983	2-somy	0	.	0	46709983	0,238,118
chr22	0	50818468	2-somy	0	.	0	50818468	0,238,118
chrX	0	156040895	2-somy	0	.	0	156040895	0,238,118
track	name="CNV	state	for	SM190520_IV_013.bam"	description="CNV	state	for	SM190520_IV_013.bam"	visibility=1	itemRgb=On	priority=132
chr1	0	248956422	2-somy	0	.	0	248956422	0,238,118
chr2	0	242193529	2-somy	0	.	0	242193529	0,238,118
chr3	0	198295559	2-somy	0	.	0	198295559	0,238,118
chr4	0	190214555	2-somy	0	.	0	190214555	0,238,118
chr5	0	181538259	2-somy	0	.	0	181538259	0,238,118
chr6	0	56923198	2-somy	0	.	0	56923198	0,238,118
chr6	56923198	58434268	3-somy	0	.	56923198	58434268	205,0,0
chr6	58434268	170805979	2-somy	0	.	58434268	170805979	0,238,118
chr7	0	159345973	2-somy	0	.	0	159345973	0,238,118
chr8	0	145138636	2-somy	0	.	0	145138636	0,238,118
chr9	0	138394717	2-somy	0	.	0	138394717	0,238,118
chr10	0	60652942	2-somy	0	.	0	60652942	0,238,118
chr10	60652942	133797422	3-somy	0	.	60652942	133797422	205,0,0
chr11	0	135086622	2-somy	0	.	0	135086622	0,238,118
chr12	0	133275309	3-somy	0	.	0	133275309	205,0,0
chr13	0	114364328	2-somy	0	.	0	114364328	0,238,118
chr14	0	107043718	2-somy	0	.	0	107043718	0,238,118
chr15	0	101991189	2-somy	0	.	0	101991189	0,238,118
chr16	0	90338345	2-somy	0	.	0	90338345	0,238,118
chr17	0	83257441	2-somy	0	.	0	83257441	0,238,118
chr18	0	80373285	2-somy	0	.	0	80373285	0,238,118
chr19	0	58617616	2-somy	0	.	0	58617616	0,238,118
chr20	0	64444167	2-somy	0	.	0	64444167	0,238,118
chr21	0	46709983	2-somy	0	.	0	46709983	0,238,118
chr22	0	50818468	2-somy	0	.	0	50818468	0,238,118
chrX	0	156040895	2-somy	0	.	0	156040895	0,238,118
track	name="CNV	state	for	SM190520_IV_054.bam"	description="CNV	state	for	SM190520_IV_054.bam"	visibility=1	itemRgb=On	priority=135
chr1	0	248956422	2-somy	0	.	0	248956422	0,238,118
chr2	0	242193529	2-somy	0	.	0	242193529	0,238,118
chr3	0	198295559	2-somy	0	.	0	198295559	0,238,118
chr4	0	190214555	2-somy	0	.	0	190214555	0,238,118
chr5	0	181538259	2-somy	0	.	0	181538259	0,238,118
chr6	0	170805979	2-somy	0	.	0	170805979	0,238,118
chr7	0	159345973	2-somy	0	.	0	159345973	0,238,118
chr8	0	145138636	2-somy	0	.	0	145138636	0,238,118
chr9	0	38239038	2-somy	0	.	0	38239038	0,238,118
chr9	38239038	69258239	3-somy	0	.	38239038	69258239	205,0,0
chr9	69258239	138394717	2-somy	0	.	69258239	138394717	0,238,118
chr10	0	60329220	2-somy	0	.	0	60329220	0,238,118
chr10	60329220	133797422	3-somy	0	.	60329220	133797422	205,0,0
chr11	0	135086622	2-somy	0	.	0	135086622	0,238,118
chr12	0	133275309	3-somy	0	.	0	133275309	205,0,0
chr13	0	114364328	2-somy	0	.	0	114364328	0,238,118
chr14	0	107043718	2-somy	0	.	0	107043718	0,238,118
chr15	0	101991189	2-somy	0	.	0	101991189	0,238,118
chr16	0	90338345	2-somy	0	.	0	90338345	0,238,118
chr17	0	83257441	2-somy	0	.	0	83257441	0,238,118
chr18	0	80373285	2-somy	0	.	0	80373285	0,238,118
chr19	0	58617616	2-somy	0	.	0	58617616	0,238,118
chr20	0	24993024	2-somy	0	.	0	24993024	0,238,118
chr20	24993024	31207577	3-somy	0	.	24993024	31207577	205,0,0
chr20	31207577	64444167	2-somy	0	.	31207577	64444167	0,238,118
chr21	0	46709983	2-somy	0	.	0	46709983	0,238,118
chr22	0	50818468	2-somy	0	.	0	50818468	0,238,118
chrX	0	156040895	2-somy	0	.	0	156040895	0,238,118
track	name="CNV	state	for	SM190520_IV_024.bam"	description="CNV	state	for	SM190520_IV_024.bam"	visibility=1	itemRgb=On	priority=138
chr1	0	248956422	2-somy	0	.	0	248956422	0,238,118
chr2	0	242193529	2-somy	0	.	0	242193529	0,238,118
chr3	0	60510292	2-somy	0	.	0	60510292	0,238,118
chr3	60510292	63049437	3-somy	0	.	60510292	63049437	205,0,0
chr3	63049437	198295559	2-somy	0	.	63049437	198295559	0,238,118
chr4	0	190214555	2-somy	0	.	0	190214555	0,238,118
chr5	0	181538259	2-somy	0	.	0	181538259	0,238,118
chr6	0	58320278	2-somy	0	.	0	58320278	0,238,118
chr6	58320278	58451065	3-somy	0	.	58320278	58451065	205,0,0
chr6	58451065	170805979	2-somy	0	.	58451065	170805979	0,238,118
chr7	0	159345973	2-somy	0	.	0	159345973	0,238,118
chr8	0	145138636	2-somy	0	.	0	145138636	0,238,118
chr9	0	138394717	2-somy	0	.	0	138394717	0,238,118
chr10	0	37378698	2-somy	0	.	0	37378698	0,238,118
chr10	37378698	38792371	3-somy	0	.	37378698	38792371	205,0,0
chr10	38792371	60717077	2-somy	0	.	38792371	60717077	0,238,118
chr10	60717077	133797422	3-somy	0	.	60717077	133797422	205,0,0
chr11	0	135086622	2-somy	0	.	0	135086622	0,238,118
chr12	0	133275309	3-somy	0	.	0	133275309	205,0,0
chr13	0	114364328	2-somy	0	.	0	114364328	0,238,118
chr14	0	107043718	2-somy	0	.	0	107043718	0,238,118
chr15	0	101991189	2-somy	0	.	0	101991189	0,238,118
chr16	0	90338345	2-somy	0	.	0	90338345	0,238,118
chr17	0	83257441	2-somy	0	.	0	83257441	0,238,118
chr18	0	80373285	2-somy	0	.	0	80373285	0,238,118
chr19	0	36348636	2-somy	0	.	0	36348636	0,238,118
chr19	36348636	37264281	3-somy	0	.	36348636	37264281	205,0,0
chr19	37264281	55877526	2-somy	0	.	37264281	55877526	0,238,118
chr19	55877526	58617616	3-somy	0	.	55877526	58617616	205,0,0
chr20	0	27440170	2-somy	0	.	0	27440170	0,238,118
chr20	27440170	31733866	3-somy	0	.	27440170	31733866	205,0,0
chr20	31733866	64444167	2-somy	0	.	31733866	64444167	0,238,118
chr21	0	14681506	3-somy	0	.	0	14681506	205,0,0
chr21	14681506	46709983	2-somy	0	.	14681506	46709983	0,238,118
chr22	0	50818468	2-somy	0	.	0	50818468	0,238,118
chrX	0	89097845	2-somy	0	.	0	89097845	0,238,118
chrX	89097845	90917658	3-somy	0	.	89097845	90917658	205,0,0
chrX	90917658	156040895	2-somy	0	.	90917658	156040895	0,238,118
track	name="CNV	state	for	SM190520_IV_056.bam"	description="CNV	state	for	SM190520_IV_056.bam"	visibility=1	itemRgb=On	priority=141
chr1	0	248956422	2-somy	0	.	0	248956422	0,238,118
chr2	0	242193529	2-somy	0	.	0	242193529	0,238,118
chr3	0	60491298	2-somy	0	.	0	60491298	0,238,118
chr3	60491298	63151417	3-somy	0	.	60491298	63151417	205,0,0
chr3	63151417	198295559	2-somy	0	.	63151417	198295559	0,238,118
chr4	0	190214555	2-somy	0	.	0	190214555	0,238,118
chr5	0	181538259	2-somy	0	.	0	181538259	0,238,118
chr6	0	170805979	2-somy	0	.	0	170805979	0,238,118
chr7	0	57886557	2-somy	0	.	0	57886557	0,238,118
chr7	57886557	62858161	3-somy	0	.	57886557	62858161	205,0,0
chr7	62858161	159345973	2-somy	0	.	62858161	159345973	0,238,118
chr8	0	5408815	3-somy	0	.	0	5408815	205,0,0
chr8	5408815	145138636	2-somy	0	.	5408815	145138636	0,238,118
chr9	0	138394717	2-somy	0	.	0	138394717	0,238,118
chr10	0	60599697	2-somy	0	.	0	60599697	0,238,118
chr10	60599697	133797422	3-somy	0	.	60599697	133797422	205,0,0
chr11	0	135086622	2-somy	0	.	0	135086622	0,238,118
chr12	0	133275309	3-somy	0	.	0	133275309	205,0,0
chr13	0	114364328	2-somy	0	.	0	114364328	0,238,118
chr14	0	107043718	2-somy	0	.	0	107043718	0,238,118
chr15	0	101991189	2-somy	0	.	0	101991189	0,238,118
chr16	0	90338345	2-somy	0	.	0	90338345	0,238,118
chr17	0	83257441	2-somy	0	.	0	83257441	0,238,118
chr18	0	80373285	2-somy	0	.	0	80373285	0,238,118
chr19	0	19455047	2-somy	0	.	0	19455047	0,238,118
chr19	19455047	28550972	3-somy	0	.	19455047	28550972	205,0,0
chr19	28550972	58617616	2-somy	0	.	28550972	58617616	0,238,118
chr20	0	25304121	2-somy	0	.	0	25304121	0,238,118
chr20	25304121	31164257	3-somy	0	.	25304121	31164257	205,0,0
chr20	31164257	64444167	2-somy	0	.	31164257	64444167	0,238,118
chr21	0	46709983	2-somy	0	.	0	46709983	0,238,118
chr22	0	50818468	2-somy	0	.	0	50818468	0,238,118
chrX	0	156040895	2-somy	0	.	0	156040895	0,238,118
track	name="CNV	state	for	SM190520_IV_048.bam"	description="CNV	state	for	SM190520_IV_048.bam"	visibility=1	itemRgb=On	priority=144
chr1	0	248956422	2-somy	0	.	0	248956422	0,238,118
chr2	0	242193529	2-somy	0	.	0	242193529	0,238,118
chr3	0	60663002	2-somy	0	.	0	60663002	0,238,118
chr3	60663002	64198666	3-somy	0	.	60663002	64198666	205,0,0
chr3	64198666	198295559	2-somy	0	.	64198666	198295559	0,238,118
chr4	0	190214555	2-somy	0	.	0	190214555	0,238,118
chr5	0	181538259	2-somy	0	.	0	181538259	0,238,118
chr6	0	58297864	2-somy	0	.	0	58297864	0,238,118
chr6	58297864	62253836	3-somy	0	.	58297864	62253836	205,0,0
chr6	62253836	170805979	2-somy	0	.	62253836	170805979	0,238,118
chr7	0	159345973	2-somy	0	.	0	159345973	0,238,118
chr8	0	4724776	3-somy	0	.	0	4724776	205,0,0
chr8	4724776	145138636	2-somy	0	.	4724776	145138636	0,238,118
chr9	0	138394717	2-somy	0	.	0	138394717	0,238,118
chr10	0	37123841	2-somy	0	.	0	37123841	0,238,118
chr10	37123841	42671794	3-somy	0	.	37123841	42671794	205,0,0
chr10	42671794	60377151	2-somy	0	.	42671794	60377151	0,238,118
chr10	60377151	133797422	3-somy	0	.	60377151	133797422	205,0,0
chr11	0	135086622	2-somy	0	.	0	135086622	0,238,118
chr12	0	133275309	3-somy	0	.	0	133275309	205,0,0
chr13	0	114364328	2-somy	0	.	0	114364328	0,238,118
chr14	0	107043718	2-somy	0	.	0	107043718	0,238,118
chr15	0	101991189	2-somy	0	.	0	101991189	0,238,118
chr16	0	90338345	2-somy	0	.	0	90338345	0,238,118
chr17	0	83257441	2-somy	0	.	0	83257441	0,238,118
chr18	0	80373285	2-somy	0	.	0	80373285	0,238,118
chr19	0	58617616	2-somy	0	.	0	58617616	0,238,118
chr20	0	25337620	2-somy	0	.	0	25337620	0,238,118
chr20	25337620	31453877	3-somy	0	.	25337620	31453877	205,0,0
chr20	31453877	64444167	2-somy	0	.	31453877	64444167	0,238,118
chr21	0	46709983	2-somy	0	.	0	46709983	0,238,118
chr22	0	50818468	2-somy	0	.	0	50818468	0,238,118
chrX	0	156040895	2-somy	0	.	0	156040895	0,238,118
track	name="CNV	state	for	SM190520_IV_058.bam"	description="CNV	state	for	SM190520_IV_058.bam"	visibility=1	itemRgb=On	priority=147
chr1	0	248956422	2-somy	0	.	0	248956422	0,238,118
chr2	0	242193529	2-somy	0	.	0	242193529	0,238,118
chr3	0	60613020	2-somy	0	.	0	60613020	0,238,118
chr3	60613020	63120956	3-somy	0	.	60613020	63120956	205,0,0
chr3	63120956	198295559	2-somy	0	.	63120956	198295559	0,238,118
chr4	0	190214555	2-somy	0	.	0	190214555	0,238,118
chr5	0	181538259	2-somy	0	.	0	181538259	0,238,118
chr6	0	170805979	2-somy	0	.	0	170805979	0,238,118
chr7	0	159345973	2-somy	0	.	0	159345973	0,238,118
chr8	0	145138636	2-somy	0	.	0	145138636	0,238,118
chr9	0	138394717	2-somy	0	.	0	138394717	0,238,118
chr10	0	60113946	2-somy	0	.	0	60113946	0,238,118
chr10	60113946	133797422	3-somy	0	.	60113946	133797422	205,0,0
chr11	0	135086622	2-somy	0	.	0	135086622	0,238,118
chr12	0	105859460	3-somy	0	.	0	105859460	205,0,0
chr12	105859460	125849933	4-somy	0	.	105859460	125849933	238,201,0
chr12	125849933	133275309	3-somy	0	.	125849933	133275309	205,0,0
chr13	0	114364328	2-somy	0	.	0	114364328	0,238,118
chr14	0	107043718	2-somy	0	.	0	107043718	0,238,118
chr15	0	101991189	2-somy	0	.	0	101991189	0,238,118
chr16	0	90338345	2-somy	0	.	0	90338345	0,238,118
chr17	0	83257441	2-somy	0	.	0	83257441	0,238,118
chr18	0	80373285	2-somy	0	.	0	80373285	0,238,118
chr19	0	58617616	2-somy	0	.	0	58617616	0,238,118
chr20	0	25075337	2-somy	0	.	0	25075337	0,238,118
chr20	25075337	31184799	3-somy	0	.	25075337	31184799	205,0,0
chr20	31184799	64444167	2-somy	0	.	31184799	64444167	0,238,118
chr21	0	46709983	2-somy	0	.	0	46709983	0,238,118
chr22	0	50818468	2-somy	0	.	0	50818468	0,238,118
chrX	0	156040895	2-somy	0	.	0	156040895	0,238,118
track	name="CNV	state	for	SM190520_IV_010.bam"	description="CNV	state	for	SM190520_IV_010.bam"	visibility=1	itemRgb=On	priority=150
chr1	0	248956422	2-somy	0	.	0	248956422	0,238,118
chr2	0	242193529	2-somy	0	.	0	242193529	0,238,118
chr3	0	60604046	2-somy	0	.	0	60604046	0,238,118
chr3	60604046	62954752	3-somy	0	.	60604046	62954752	205,0,0
chr3	62954752	198295559	2-somy	0	.	62954752	198295559	0,238,118
chr4	0	190214555	2-somy	0	.	0	190214555	0,238,118
chr5	0	181538259	2-somy	0	.	0	181538259	0,238,118
chr6	0	170805979	2-somy	0	.	0	170805979	0,238,118
chr7	0	159345973	2-somy	0	.	0	159345973	0,238,118
chr8	0	4718910	3-somy	0	.	0	4718910	205,0,0
chr8	4718910	145138636	2-somy	0	.	4718910	145138636	0,238,118
chr9	0	138394717	2-somy	0	.	0	138394717	0,238,118
chr10	0	60727245	2-somy	0	.	0	60727245	0,238,118
chr10	60727245	133797422	3-somy	0	.	60727245	133797422	205,0,0
chr11	0	48626121	2-somy	0	.	0	48626121	0,238,118
chr11	48626121	55683323	3-somy	0	.	48626121	55683323	205,0,0
chr11	55683323	135086622	2-somy	0	.	55683323	135086622	0,238,118
chr12	0	105332748	3-somy	0	.	0	105332748	205,0,0
chr12	105332748	126149314	4-somy	0	.	105332748	126149314	238,201,0
chr12	126149314	133275309	3-somy	0	.	126149314	133275309	205,0,0
chr13	0	114364328	2-somy	0	.	0	114364328	0,238,118
chr14	0	107043718	2-somy	0	.	0	107043718	0,238,118
chr15	0	101991189	2-somy	0	.	0	101991189	0,238,118
chr16	0	90338345	2-somy	0	.	0	90338345	0,238,118
chr17	0	83257441	2-somy	0	.	0	83257441	0,238,118
chr18	0	80373285	2-somy	0	.	0	80373285	0,238,118
chr19	0	58617616	2-somy	0	.	0	58617616	0,238,118
chr20	0	25171717	2-somy	0	.	0	25171717	0,238,118
chr20	25171717	31243087	3-somy	0	.	25171717	31243087	205,0,0
chr20	31243087	64444167	2-somy	0	.	31243087	64444167	0,238,118
chr21	0	46709983	2-somy	0	.	0	46709983	0,238,118
chr22	0	50818468	2-somy	0	.	0	50818468	0,238,118
chrX	0	89029417	2-somy	0	.	0	89029417	0,238,118
chrX	89029417	90750167	3-somy	0	.	89029417	90750167	205,0,0
chrX	90750167	156040895	2-somy	0	.	90750167	156040895	0,238,118
track	name="CNV	state	for	SM190520_IV_022.bam"	description="CNV	state	for	SM190520_IV_022.bam"	visibility=1	itemRgb=On	priority=153
chr1	0	248956422	2-somy	0	.	0	248956422	0,238,118
chr2	0	242193529	2-somy	0	.	0	242193529	0,238,118
chr3	0	198295559	2-somy	0	.	0	198295559	0,238,118
chr4	0	190214555	2-somy	0	.	0	190214555	0,238,118
chr5	0	181538259	2-somy	0	.	0	181538259	0,238,118
chr6	0	58263835	2-somy	0	.	0	58263835	0,238,118
chr6	58263835	58450574	3-somy	0	.	58263835	58450574	205,0,0
chr6	58450574	170805979	2-somy	0	.	58450574	170805979	0,238,118
chr7	0	159345973	2-somy	0	.	0	159345973	0,238,118
chr8	0	5344242	3-somy	0	.	0	5344242	205,0,0
chr8	5344242	145138636	2-somy	0	.	5344242	145138636	0,238,118
chr9	0	138394717	2-somy	0	.	0	138394717	0,238,118
chr10	0	60373314	2-somy	0	.	0	60373314	0,238,118
chr10	60373314	68901789	3-somy	0	.	60373314	68901789	205,0,0
chr10	68901789	75971440	4-somy	0	.	68901789	75971440	238,201,0
chr10	75971440	133797422	3-somy	0	.	75971440	133797422	205,0,0
chr11	0	135086622	2-somy	0	.	0	135086622	0,238,118
chr12	0	118672868	3-somy	0	.	0	118672868	205,0,0
chr12	118672868	125921506	4-somy	0	.	118672868	125921506	238,201,0
chr12	125921506	133275309	3-somy	0	.	125921506	133275309	205,0,0
chr13	0	114364328	2-somy	0	.	0	114364328	0,238,118
chr14	0	107043718	2-somy	0	.	0	107043718	0,238,118
chr15	0	101991189	2-somy	0	.	0	101991189	0,238,118
chr16	0	90338345	2-somy	0	.	0	90338345	0,238,118
chr17	0	83257441	2-somy	0	.	0	83257441	0,238,118
chr18	0	36453954	2-somy	0	.	0	36453954	0,238,118
chr18	36453954	80373285	1-somy	0	.	36453954	80373285	154,50,205
chr19	0	58617616	2-somy	0	.	0	58617616	0,238,118
chr20	0	24796039	2-somy	0	.	0	24796039	0,238,118
chr20	24796039	31424319	3-somy	0	.	24796039	31424319	205,0,0
chr20	31424319	64444167	2-somy	0	.	31424319	64444167	0,238,118
chr21	0	46709983	2-somy	0	.	0	46709983	0,238,118
chr22	0	50818468	2-somy	0	.	0	50818468	0,238,118
chrX	0	156040895	2-somy	0	.	0	156040895	0,238,118
track	name="CNV	state	for	SM190520_IV_030.bam"	description="CNV	state	for	SM190520_IV_030.bam"	visibility=1	itemRgb=On	priority=156
chr1	0	248956422	2-somy	0	.	0	248956422	0,238,118
chr2	0	242193529	2-somy	0	.	0	242193529	0,238,118
chr3	0	67620311	1-somy	0	.	0	67620311	154,50,205
chr3	67620311	198295559	2-somy	0	.	67620311	198295559	0,238,118
chr4	0	190214555	2-somy	0	.	0	190214555	0,238,118
chr5	0	181538259	2-somy	0	.	0	181538259	0,238,118
chr6	0	56750882	2-somy	0	.	0	56750882	0,238,118
chr6	56750882	62153311	3-somy	0	.	56750882	62153311	205,0,0
chr6	62153311	170805979	2-somy	0	.	62153311	170805979	0,238,118
chr7	0	159345973	2-somy	0	.	0	159345973	0,238,118
chr8	0	145138636	2-somy	0	.	0	145138636	0,238,118
chr9	0	138394717	2-somy	0	.	0	138394717	0,238,118
chr10	0	37307760	2-somy	0	.	0	37307760	0,238,118
chr10	37307760	42649415	3-somy	0	.	37307760	42649415	205,0,0
chr10	42649415	60699017	2-somy	0	.	42649415	60699017	0,238,118
chr10	60699017	133797422	3-somy	0	.	60699017	133797422	205,0,0
chr11	0	135086622	2-somy	0	.	0	135086622	0,238,118
chr12	0	133275309	3-somy	0	.	0	133275309	205,0,0
chr13	0	114364328	2-somy	0	.	0	114364328	0,238,118
chr14	0	107043718	2-somy	0	.	0	107043718	0,238,118
chr15	0	101991189	2-somy	0	.	0	101991189	0,238,118
chr16	0	90338345	2-somy	0	.	0	90338345	0,238,118
chr17	0	83257441	2-somy	0	.	0	83257441	0,238,118
chr18	0	80373285	2-somy	0	.	0	80373285	0,238,118
chr19	0	58617616	2-somy	0	.	0	58617616	0,238,118
chr20	0	24726218	2-somy	0	.	0	24726218	0,238,118
chr20	24726218	31267089	3-somy	0	.	24726218	31267089	205,0,0
chr20	31267089	64444167	2-somy	0	.	31267089	64444167	0,238,118
chr21	0	46709983	2-somy	0	.	0	46709983	0,238,118
chr22	0	50818468	2-somy	0	.	0	50818468	0,238,118
chrX	0	90322993	2-somy	0	.	0	90322993	0,238,118
chrX	90322993	93244124	3-somy	0	.	90322993	93244124	205,0,0
chrX	93244124	156040895	2-somy	0	.	93244124	156040895	0,238,118
track	name="CNV	state	for	SM190520_IV_068.bam"	description="CNV	state	for	SM190520_IV_068.bam"	visibility=1	itemRgb=On	priority=159
chr1	0	2444940	3-somy	0	.	0	2444940	205,0,0
chr1	2444940	248956422	2-somy	0	.	2444940	248956422	0,238,118
chr2	0	242193529	2-somy	0	.	0	242193529	0,238,118
chr3	0	198295559	2-somy	0	.	0	198295559	0,238,118
chr4	0	190214555	2-somy	0	.	0	190214555	0,238,118
chr5	0	181538259	2-somy	0	.	0	181538259	0,238,118
chr6	0	170805979	2-somy	0	.	0	170805979	0,238,118
chr7	0	70015810	2-somy	0	.	0	70015810	0,238,118
chr7	70015810	159345973	1-somy	0	.	70015810	159345973	154,50,205
chr8	0	145138636	2-somy	0	.	0	145138636	0,238,118
chr9	0	138394717	2-somy	0	.	0	138394717	0,238,118
chr10	0	60747115	2-somy	0	.	0	60747115	0,238,118
chr10	60747115	133797422	3-somy	0	.	60747115	133797422	205,0,0
chr11	0	135086622	2-somy	0	.	0	135086622	0,238,118
chr12	0	133275309	3-somy	0	.	0	133275309	205,0,0
chr13	0	114364328	2-somy	0	.	0	114364328	0,238,118
chr14	0	107043718	2-somy	0	.	0	107043718	0,238,118
chr15	0	101991189	2-somy	0	.	0	101991189	0,238,118
chr16	0	90338345	2-somy	0	.	0	90338345	0,238,118
chr17	0	83257441	2-somy	0	.	0	83257441	0,238,118
chr18	0	80373285	2-somy	0	.	0	80373285	0,238,118
chr19	0	58617616	2-somy	0	.	0	58617616	0,238,118
chr20	0	24571291	2-somy	0	.	0	24571291	0,238,118
chr20	24571291	31210296	3-somy	0	.	24571291	31210296	205,0,0
chr20	31210296	64444167	2-somy	0	.	31210296	64444167	0,238,118
chr21	0	46709983	2-somy	0	.	0	46709983	0,238,118
chr22	0	50818468	2-somy	0	.	0	50818468	0,238,118
chrX	0	156040895	2-somy	0	.	0	156040895	0,238,118
track	name="CNV	state	for	SM190520_IV_043.bam"	description="CNV	state	for	SM190520_IV_043.bam"	visibility=1	itemRgb=On	priority=162
chr1	0	248956422	2-somy	0	.	0	248956422	0,238,118
chr2	0	242193529	2-somy	0	.	0	242193529	0,238,118
chr3	0	60677922	2-somy	0	.	0	60677922	0,238,118
chr3	60677922	62731548	3-somy	0	.	60677922	62731548	205,0,0
chr3	62731548	198295559	2-somy	0	.	62731548	198295559	0,238,118
chr4	0	190214555	2-somy	0	.	0	190214555	0,238,118
chr5	0	181538259	2-somy	0	.	0	181538259	0,238,118
chr6	0	56410887	2-somy	0	.	0	56410887	0,238,118
chr6	56410887	62028999	3-somy	0	.	56410887	62028999	205,0,0
chr6	62028999	170805979	2-somy	0	.	62028999	170805979	0,238,118
chr7	0	70223000	2-somy	0	.	0	70223000	0,238,118
chr7	70223000	159345973	1-somy	0	.	70223000	159345973	154,50,205
chr8	0	145138636	2-somy	0	.	0	145138636	0,238,118
chr9	0	138394717	2-somy	0	.	0	138394717	0,238,118
chr10	0	38365720	2-somy	0	.	0	38365720	0,238,118
chr10	38365720	38798869	3-somy	0	.	38365720	38798869	205,0,0
chr10	38798869	59934373	2-somy	0	.	38798869	59934373	0,238,118
chr10	59934373	133797422	3-somy	0	.	59934373	133797422	205,0,0
chr11	0	135086622	2-somy	0	.	0	135086622	0,238,118
chr12	0	133275309	3-somy	0	.	0	133275309	205,0,0
chr13	0	114364328	2-somy	0	.	0	114364328	0,238,118
chr14	0	107043718	2-somy	0	.	0	107043718	0,238,118
chr15	0	101991189	2-somy	0	.	0	101991189	0,238,118
chr16	0	90338345	2-somy	0	.	0	90338345	0,238,118
chr17	0	83257441	2-somy	0	.	0	83257441	0,238,118
chr18	0	80373285	2-somy	0	.	0	80373285	0,238,118
chr19	0	36551175	2-somy	0	.	0	36551175	0,238,118
chr19	36551175	38570978	3-somy	0	.	36551175	38570978	205,0,0
chr19	38570978	56559955	2-somy	0	.	38570978	56559955	0,238,118
chr19	56559955	58617616	3-somy	0	.	56559955	58617616	205,0,0
chr20	0	25910517	2-somy	0	.	0	25910517	0,238,118
chr20	25910517	32076889	3-somy	0	.	25910517	32076889	205,0,0
chr20	32076889	64444167	2-somy	0	.	32076889	64444167	0,238,118
chr21	0	46709983	2-somy	0	.	0	46709983	0,238,118
chr22	0	50818468	2-somy	0	.	0	50818468	0,238,118
chrX	0	90352855	2-somy	0	.	0	90352855	0,238,118
chrX	90352855	91161855	3-somy	0	.	90352855	91161855	205,0,0
chrX	91161855	156040895	2-somy	0	.	91161855	156040895	0,238,118
track	name="CNV	state	for	SM190520_IV_028.bam"	description="CNV	state	for	SM190520_IV_028.bam"	visibility=1	itemRgb=On	priority=165
chr1	0	248956422	2-somy	0	.	0	248956422	0,238,118
chr2	0	242193529	2-somy	0	.	0	242193529	0,238,118
chr3	0	60742189	2-somy	0	.	0	60742189	0,238,118
chr3	60742189	63056461	3-somy	0	.	60742189	63056461	205,0,0
chr3	63056461	198295559	2-somy	0	.	63056461	198295559	0,238,118
chr4	0	190214555	2-somy	0	.	0	190214555	0,238,118
chr5	0	181538259	2-somy	0	.	0	181538259	0,238,118
chr6	0	170805979	2-somy	0	.	0	170805979	0,238,118
chr7	0	70057672	2-somy	0	.	0	70057672	0,238,118
chr7	70057672	159345973	1-somy	0	.	70057672	159345973	154,50,205
chr8	0	4531813	3-somy	0	.	0	4531813	205,0,0
chr8	4531813	145138636	2-somy	0	.	4531813	145138636	0,238,118
chr9	0	138394717	2-somy	0	.	0	138394717	0,238,118
chr10	0	60709782	2-somy	0	.	0	60709782	0,238,118
chr10	60709782	72224386	3-somy	0	.	60709782	72224386	205,0,0
chr10	72224386	75090137	4-somy	0	.	72224386	75090137	238,201,0
chr10	75090137	133797422	3-somy	0	.	75090137	133797422	205,0,0
chr11	0	135086622	2-somy	0	.	0	135086622	0,238,118
chr12	0	133275309	3-somy	0	.	0	133275309	205,0,0
chr13	0	114364328	2-somy	0	.	0	114364328	0,238,118
chr14	0	107043718	2-somy	0	.	0	107043718	0,238,118
chr15	0	101991189	2-somy	0	.	0	101991189	0,238,118
chr16	0	8012074	3-somy	0	.	0	8012074	205,0,0
chr16	8012074	90338345	2-somy	0	.	8012074	90338345	0,238,118
chr17	0	83257441	2-somy	0	.	0	83257441	0,238,118
chr18	0	80373285	2-somy	0	.	0	80373285	0,238,118
chr19	0	58617616	2-somy	0	.	0	58617616	0,238,118
chr20	0	25264122	2-somy	0	.	0	25264122	0,238,118
chr20	25264122	31215270	3-somy	0	.	25264122	31215270	205,0,0
chr20	31215270	64444167	2-somy	0	.	31215270	64444167	0,238,118
chr21	0	46709983	2-somy	0	.	0	46709983	0,238,118
chr22	0	50818468	2-somy	0	.	0	50818468	0,238,118
chrX	0	90343318	2-somy	0	.	0	90343318	0,238,118
chrX	90343318	93232410	3-somy	0	.	90343318	93232410	205,0,0
chrX	93232410	156040895	2-somy	0	.	93232410	156040895	0,238,118
track	name="CNV	state	for	SM190520_IV_032.bam"	description="CNV	state	for	SM190520_IV_032.bam"	visibility=1	itemRgb=On	priority=168
chr1	0	248956422	2-somy	0	.	0	248956422	0,238,118
chr2	0	242193529	2-somy	0	.	0	242193529	0,238,118
chr3	0	198295559	2-somy	0	.	0	198295559	0,238,118
chr4	0	190214555	2-somy	0	.	0	190214555	0,238,118
chr5	0	181538259	2-somy	0	.	0	181538259	0,238,118
chr6	0	56592911	2-somy	0	.	0	56592911	0,238,118
chr6	56592911	61620301	3-somy	0	.	56592911	61620301	205,0,0
chr6	61620301	170805979	2-somy	0	.	61620301	170805979	0,238,118
chr7	0	159345973	2-somy	0	.	0	159345973	0,238,118
chr8	0	145138636	2-somy	0	.	0	145138636	0,238,118
chr9	0	138394717	2-somy	0	.	0	138394717	0,238,118
chr10	0	60679782	2-somy	0	.	0	60679782	0,238,118
chr10	60679782	133797422	3-somy	0	.	60679782	133797422	205,0,0
chr11	0	135086622	2-somy	0	.	0	135086622	0,238,118
chr12	0	133275309	3-somy	0	.	0	133275309	205,0,0
chr13	0	114364328	2-somy	0	.	0	114364328	0,238,118
chr14	0	39458249	2-somy	0	.	0	39458249	0,238,118
chr14	39458249	107043718	1-somy	0	.	39458249	107043718	154,50,205
chr15	0	101991189	2-somy	0	.	0	101991189	0,238,118
chr16	0	90338345	2-somy	0	.	0	90338345	0,238,118
chr17	0	83257441	2-somy	0	.	0	83257441	0,238,118
chr18	0	80373285	2-somy	0	.	0	80373285	0,238,118
chr19	0	58617616	2-somy	0	.	0	58617616	0,238,118
chr20	0	64444167	2-somy	0	.	0	64444167	0,238,118
chr21	0	46709983	2-somy	0	.	0	46709983	0,238,118
chr22	0	50818468	2-somy	0	.	0	50818468	0,238,118
chrX	0	102822363	2-somy	0	.	0	102822363	0,238,118
chrX	102822363	156040895	1-somy	0	.	102822363	156040895	154,50,205
track	name="CNV	state	for	SM190520_IV_084.bam"	description="CNV	state	for	SM190520_IV_084.bam"	visibility=1	itemRgb=On	priority=171
chr1	0	248956422	2-somy	0	.	0	248956422	0,238,118
chr2	0	242193529	2-somy	0	.	0	242193529	0,238,118
chr3	0	60600980	2-somy	0	.	0	60600980	0,238,118
chr3	60600980	62901245	3-somy	0	.	60600980	62901245	205,0,0
chr3	62901245	198295559	2-somy	0	.	62901245	198295559	0,238,118
chr4	0	190214555	2-somy	0	.	0	190214555	0,238,118
chr5	0	181538259	2-somy	0	.	0	181538259	0,238,118
chr6	0	170805979	2-somy	0	.	0	170805979	0,238,118
chr7	0	159345973	2-somy	0	.	0	159345973	0,238,118
chr8	0	145138636	2-somy	0	.	0	145138636	0,238,118
chr9	0	138394717	2-somy	0	.	0	138394717	0,238,118
chr10	0	60624015	2-somy	0	.	0	60624015	0,238,118
chr10	60624015	133797422	3-somy	0	.	60624015	133797422	205,0,0
chr11	0	135086622	2-somy	0	.	0	135086622	0,238,118
chr12	0	133275309	2-somy	0	.	0	133275309	0,238,118
chr13	0	114364328	2-somy	0	.	0	114364328	0,238,118
chr14	0	107043718	2-somy	0	.	0	107043718	0,238,118
chr15	0	101991189	2-somy	0	.	0	101991189	0,238,118
chr16	0	90338345	2-somy	0	.	0	90338345	0,238,118
chr17	0	83257441	2-somy	0	.	0	83257441	0,238,118
chr18	0	80373285	2-somy	0	.	0	80373285	0,238,118
chr19	0	58617616	2-somy	0	.	0	58617616	0,238,118
chr20	0	25199768	2-somy	0	.	0	25199768	0,238,118
chr20	25199768	31355616	3-somy	0	.	25199768	31355616	205,0,0
chr20	31355616	64444167	2-somy	0	.	31355616	64444167	0,238,118
chr21	0	46709983	2-somy	0	.	0	46709983	0,238,118
chr22	0	50818468	2-somy	0	.	0	50818468	0,238,118
chrX	0	156040895	2-somy	0	.	0	156040895	0,238,118
track	name="CNV	state	for	SM190520_IV_045.bam"	description="CNV	state	for	SM190520_IV_045.bam"	visibility=1	itemRgb=On	priority=174
chr1	0	248956422	2-somy	0	.	0	248956422	0,238,118
chr2	0	242193529	2-somy	0	.	0	242193529	0,238,118
chr3	0	60650924	2-somy	0	.	0	60650924	0,238,118
chr3	60650924	63035056	3-somy	0	.	60650924	63035056	205,0,0
chr3	63035056	198295559	2-somy	0	.	63035056	198295559	0,238,118
chr4	0	190214555	2-somy	0	.	0	190214555	0,238,118
chr5	0	181538259	2-somy	0	.	0	181538259	0,238,118
chr6	0	170805979	2-somy	0	.	0	170805979	0,238,118
chr7	0	159345973	2-somy	0	.	0	159345973	0,238,118
chr8	0	145138636	2-somy	0	.	0	145138636	0,238,118
chr9	0	138394717	2-somy	0	.	0	138394717	0,238,118
chr10	0	60027250	2-somy	0	.	0	60027250	0,238,118
chr10	60027250	133797422	3-somy	0	.	60027250	133797422	205,0,0
chr11	0	135086622	2-somy	0	.	0	135086622	0,238,118
chr12	0	133275309	2-somy	0	.	0	133275309	0,238,118
chr13	0	114364328	2-somy	0	.	0	114364328	0,238,118
chr14	0	107043718	2-somy	0	.	0	107043718	0,238,118
chr15	0	101991189	2-somy	0	.	0	101991189	0,238,118
chr16	0	90338345	2-somy	0	.	0	90338345	0,238,118
chr17	0	83257441	2-somy	0	.	0	83257441	0,238,118
chr18	0	80373285	2-somy	0	.	0	80373285	0,238,118
chr19	0	58617616	2-somy	0	.	0	58617616	0,238,118
chr20	0	24975547	2-somy	0	.	0	24975547	0,238,118
chr20	24975547	31331887	3-somy	0	.	24975547	31331887	205,0,0
chr20	31331887	64444167	2-somy	0	.	31331887	64444167	0,238,118
chr21	0	46709983	2-somy	0	.	0	46709983	0,238,118
chr22	0	50818468	2-somy	0	.	0	50818468	0,238,118
chrX	0	90211488	2-somy	0	.	0	90211488	0,238,118
chrX	90211488	90819839	3-somy	0	.	90211488	90819839	205,0,0
chrX	90819839	156040895	2-somy	0	.	90819839	156040895	0,238,118
track	name="CNV	state	for	SM190520_IV_049.bam"	description="CNV	state	for	SM190520_IV_049.bam"	visibility=1	itemRgb=On	priority=177
chr1	0	248956422	2-somy	0	.	0	248956422	0,238,118
chr2	0	242193529	2-somy	0	.	0	242193529	0,238,118
chr3	0	60634932	2-somy	0	.	0	60634932	0,238,118
chr3	60634932	63148260	3-somy	0	.	60634932	63148260	205,0,0
chr3	63148260	198295559	2-somy	0	.	63148260	198295559	0,238,118
chr4	0	190214555	2-somy	0	.	0	190214555	0,238,118
chr5	0	181538259	2-somy	0	.	0	181538259	0,238,118
chr6	0	170805979	2-somy	0	.	0	170805979	0,238,118
chr7	0	159345973	2-somy	0	.	0	159345973	0,238,118
chr8	0	145138636	2-somy	0	.	0	145138636	0,238,118
chr9	0	138394717	2-somy	0	.	0	138394717	0,238,118
chr10	0	60742080	2-somy	0	.	0	60742080	0,238,118
chr10	60742080	133797422	3-somy	0	.	60742080	133797422	205,0,0
chr11	0	135086622	2-somy	0	.	0	135086622	0,238,118
chr12	0	133275309	2-somy	0	.	0	133275309	0,238,118
chr13	0	114364328	2-somy	0	.	0	114364328	0,238,118
chr14	0	107043718	2-somy	0	.	0	107043718	0,238,118
chr15	0	101991189	2-somy	0	.	0	101991189	0,238,118
chr16	0	90338345	2-somy	0	.	0	90338345	0,238,118
chr17	0	83257441	2-somy	0	.	0	83257441	0,238,118
chr18	0	80373285	2-somy	0	.	0	80373285	0,238,118
chr19	0	58617616	2-somy	0	.	0	58617616	0,238,118
chr20	0	24347322	2-somy	0	.	0	24347322	0,238,118
chr20	24347322	31293598	3-somy	0	.	24347322	31293598	205,0,0
chr20	31293598	64444167	2-somy	0	.	31293598	64444167	0,238,118
chr21	0	46709983	2-somy	0	.	0	46709983	0,238,118
chr22	0	50818468	2-somy	0	.	0	50818468	0,238,118
chrX	0	156040895	2-somy	0	.	0	156040895	0,238,118
track	name="CNV	state	for	SM190520_IV_083.bam"	description="CNV	state	for	SM190520_IV_083.bam"	visibility=1	itemRgb=On	priority=180
chr1	0	248956422	2-somy	0	.	0	248956422	0,238,118
chr2	0	242193529	2-somy	0	.	0	242193529	0,238,118
chr3	0	60675792	2-somy	0	.	0	60675792	0,238,118
chr3	60675792	63099687	3-somy	0	.	60675792	63099687	205,0,0
chr3	63099687	198295559	2-somy	0	.	63099687	198295559	0,238,118
chr4	0	190214555	2-somy	0	.	0	190214555	0,238,118
chr5	0	181538259	2-somy	0	.	0	181538259	0,238,118
chr6	0	170805979	2-somy	0	.	0	170805979	0,238,118
chr7	0	159345973	2-somy	0	.	0	159345973	0,238,118
chr8	0	145138636	2-somy	0	.	0	145138636	0,238,118
chr9	0	138394717	2-somy	0	.	0	138394717	0,238,118
chr10	0	60674018	2-somy	0	.	0	60674018	0,238,118
chr10	60674018	133797422	3-somy	0	.	60674018	133797422	205,0,0
chr11	0	135086622	2-somy	0	.	0	135086622	0,238,118
chr12	0	133275309	2-somy	0	.	0	133275309	0,238,118
chr13	0	114364328	2-somy	0	.	0	114364328	0,238,118
chr14	0	107043718	2-somy	0	.	0	107043718	0,238,118
chr15	0	101991189	2-somy	0	.	0	101991189	0,238,118
chr16	0	90338345	2-somy	0	.	0	90338345	0,238,118
chr17	0	83257441	2-somy	0	.	0	83257441	0,238,118
chr18	0	80373285	2-somy	0	.	0	80373285	0,238,118
chr19	0	58617616	2-somy	0	.	0	58617616	0,238,118
chr20	0	26382714	2-somy	0	.	0	26382714	0,238,118
chr20	26382714	31280468	3-somy	0	.	26382714	31280468	205,0,0
chr20	31280468	64444167	2-somy	0	.	31280468	64444167	0,238,118
chr21	0	46709983	2-somy	0	.	0	46709983	0,238,118
chr22	0	50818468	2-somy	0	.	0	50818468	0,238,118
chrX	0	156040895	2-somy	0	.	0	156040895	0,238,118
track	name="CNV	state	for	SM190520_IV_005.bam"	description="CNV	state	for	SM190520_IV_005.bam"	visibility=1	itemRgb=On	priority=183
chr1	0	248956422	2-somy	0	.	0	248956422	0,238,118
chr2	0	242193529	2-somy	0	.	0	242193529	0,238,118
chr3	0	60124285	2-somy	0	.	0	60124285	0,238,118
chr3	60124285	62663970	3-somy	0	.	60124285	62663970	205,0,0
chr3	62663970	198295559	2-somy	0	.	62663970	198295559	0,238,118
chr4	0	190214555	2-somy	0	.	0	190214555	0,238,118
chr5	0	181538259	2-somy	0	.	0	181538259	0,238,118
chr6	0	170805979	2-somy	0	.	0	170805979	0,238,118
chr7	0	159345973	2-somy	0	.	0	159345973	0,238,118
chr8	0	145138636	2-somy	0	.	0	145138636	0,238,118
chr9	0	138394717	2-somy	0	.	0	138394717	0,238,118
chr10	0	60671331	2-somy	0	.	0	60671331	0,238,118
chr10	60671331	133797422	3-somy	0	.	60671331	133797422	205,0,0
chr11	0	135086622	2-somy	0	.	0	135086622	0,238,118
chr12	0	133275309	2-somy	0	.	0	133275309	0,238,118
chr13	0	114364328	2-somy	0	.	0	114364328	0,238,118
chr14	0	107043718	2-somy	0	.	0	107043718	0,238,118
chr15	0	101991189	2-somy	0	.	0	101991189	0,238,118
chr16	0	90338345	2-somy	0	.	0	90338345	0,238,118
chr17	0	83257441	2-somy	0	.	0	83257441	0,238,118
chr18	0	80373285	2-somy	0	.	0	80373285	0,238,118
chr19	0	58617616	2-somy	0	.	0	58617616	0,238,118
chr20	0	25174996	2-somy	0	.	0	25174996	0,238,118
chr20	25174996	31278840	3-somy	0	.	25174996	31278840	205,0,0
chr20	31278840	64444167	2-somy	0	.	31278840	64444167	0,238,118
chr21	0	46709983	2-somy	0	.	0	46709983	0,238,118
chr22	0	50818468	2-somy	0	.	0	50818468	0,238,118
chrX	0	90262814	2-somy	0	.	0	90262814	0,238,118
chrX	90262814	93373509	3-somy	0	.	90262814	93373509	205,0,0
chrX	93373509	156040895	2-somy	0	.	93373509	156040895	0,238,118
track	name="CNV	state	for	SM190520_IV_073.bam"	description="CNV	state	for	SM190520_IV_073.bam"	visibility=1	itemRgb=On	priority=186
chr1	0	248956422	2-somy	0	.	0	248956422	0,238,118
chr2	0	242193529	2-somy	0	.	0	242193529	0,238,118
chr3	0	60604543	2-somy	0	.	0	60604543	0,238,118
chr3	60604543	63167195	3-somy	0	.	60604543	63167195	205,0,0
chr3	63167195	198295559	2-somy	0	.	63167195	198295559	0,238,118
chr4	0	190214555	2-somy	0	.	0	190214555	0,238,118
chr5	0	181538259	2-somy	0	.	0	181538259	0,238,118
chr6	0	170805979	2-somy	0	.	0	170805979	0,238,118
chr7	0	159345973	2-somy	0	.	0	159345973	0,238,118
chr8	0	145138636	2-somy	0	.	0	145138636	0,238,118
chr9	0	138394717	2-somy	0	.	0	138394717	0,238,118
chr10	0	60020311	2-somy	0	.	0	60020311	0,238,118
chr10	60020311	133797422	3-somy	0	.	60020311	133797422	205,0,0
chr11	0	135086622	2-somy	0	.	0	135086622	0,238,118
chr12	0	133275309	2-somy	0	.	0	133275309	0,238,118
chr13	0	114364328	2-somy	0	.	0	114364328	0,238,118
chr14	0	107043718	2-somy	0	.	0	107043718	0,238,118
chr15	0	101991189	2-somy	0	.	0	101991189	0,238,118
chr16	0	90338345	2-somy	0	.	0	90338345	0,238,118
chr17	0	83257441	2-somy	0	.	0	83257441	0,238,118
chr18	0	80373285	2-somy	0	.	0	80373285	0,238,118
chr19	0	58617616	2-somy	0	.	0	58617616	0,238,118
chr20	0	26379432	2-somy	0	.	0	26379432	0,238,118
chr20	26379432	31234960	3-somy	0	.	26379432	31234960	205,0,0
chr20	31234960	64444167	2-somy	0	.	31234960	64444167	0,238,118
chr21	0	46709983	2-somy	0	.	0	46709983	0,238,118
chr22	0	50818468	2-somy	0	.	0	50818468	0,238,118
chrX	0	156040895	2-somy	0	.	0	156040895	0,238,118
track	name="CNV	state	for	SM190520_IV_057.bam"	description="CNV	state	for	SM190520_IV_057.bam"	visibility=1	itemRgb=On	priority=189
chr1	0	248956422	2-somy	0	.	0	248956422	0,238,118
chr2	0	242193529	2-somy	0	.	0	242193529	0,238,118
chr3	0	60674534	2-somy	0	.	0	60674534	0,238,118
chr3	60674534	62895391	3-somy	0	.	60674534	62895391	205,0,0
chr3	62895391	198295559	2-somy	0	.	62895391	198295559	0,238,118
chr4	0	190214555	2-somy	0	.	0	190214555	0,238,118
chr5	0	181538259	2-somy	0	.	0	181538259	0,238,118
chr6	0	170805979	2-somy	0	.	0	170805979	0,238,118
chr7	0	159345973	2-somy	0	.	0	159345973	0,238,118
chr8	0	145138636	2-somy	0	.	0	145138636	0,238,118
chr9	0	138394717	2-somy	0	.	0	138394717	0,238,118
chr10	0	60073411	2-somy	0	.	0	60073411	0,238,118
chr10	60073411	133797422	3-somy	0	.	60073411	133797422	205,0,0
chr11	0	135086622	2-somy	0	.	0	135086622	0,238,118
chr12	0	133275309	2-somy	0	.	0	133275309	0,238,118
chr13	0	114364328	2-somy	0	.	0	114364328	0,238,118
chr14	0	107043718	2-somy	0	.	0	107043718	0,238,118
chr15	0	101991189	2-somy	0	.	0	101991189	0,238,118
chr16	0	90338345	2-somy	0	.	0	90338345	0,238,118
chr17	0	83257441	2-somy	0	.	0	83257441	0,238,118
chr18	0	80373285	2-somy	0	.	0	80373285	0,238,118
chr19	0	58617616	2-somy	0	.	0	58617616	0,238,118
chr20	0	26381568	2-somy	0	.	0	26381568	0,238,118
chr20	26381568	31200007	3-somy	0	.	26381568	31200007	205,0,0
chr20	31200007	64444167	2-somy	0	.	31200007	64444167	0,238,118
chr21	0	46709983	2-somy	0	.	0	46709983	0,238,118
chr22	0	50818468	2-somy	0	.	0	50818468	0,238,118
chrX	0	156040895	2-somy	0	.	0	156040895	0,238,118
track	name="CNV	state	for	SM190520_IV_082.bam"	description="CNV	state	for	SM190520_IV_082.bam"	visibility=1	itemRgb=On	priority=192
chr1	0	248956422	2-somy	0	.	0	248956422	0,238,118
chr2	0	242193529	2-somy	0	.	0	242193529	0,238,118
chr3	0	60753888	2-somy	0	.	0	60753888	0,238,118
chr3	60753888	63155498	3-somy	0	.	60753888	63155498	205,0,0
chr3	63155498	198295559	2-somy	0	.	63155498	198295559	0,238,118
chr4	0	190214555	2-somy	0	.	0	190214555	0,238,118
chr5	0	181538259	2-somy	0	.	0	181538259	0,238,118
chr6	0	170805979	2-somy	0	.	0	170805979	0,238,118
chr7	0	159345973	2-somy	0	.	0	159345973	0,238,118
chr8	0	145138636	2-somy	0	.	0	145138636	0,238,118
chr9	0	138394717	2-somy	0	.	0	138394717	0,238,118
chr10	0	60643365	2-somy	0	.	0	60643365	0,238,118
chr10	60643365	72249600	3-somy	0	.	60643365	72249600	205,0,0
chr10	72249600	75085215	4-somy	0	.	72249600	75085215	238,201,0
chr10	75085215	133797422	3-somy	0	.	75085215	133797422	205,0,0
chr11	0	135086622	2-somy	0	.	0	135086622	0,238,118
chr12	0	133275309	2-somy	0	.	0	133275309	0,238,118
chr13	0	114364328	2-somy	0	.	0	114364328	0,238,118
chr14	0	107043718	2-somy	0	.	0	107043718	0,238,118
chr15	0	101991189	2-somy	0	.	0	101991189	0,238,118
chr16	0	90338345	2-somy	0	.	0	90338345	0,238,118
chr17	0	83257441	2-somy	0	.	0	83257441	0,238,118
chr18	0	80373285	2-somy	0	.	0	80373285	0,238,118
chr19	0	58617616	2-somy	0	.	0	58617616	0,238,118
chr20	0	24957203	2-somy	0	.	0	24957203	0,238,118
chr20	24957203	31185674	3-somy	0	.	24957203	31185674	205,0,0
chr20	31185674	64444167	2-somy	0	.	31185674	64444167	0,238,118
chr21	0	46709983	2-somy	0	.	0	46709983	0,238,118
chr22	0	50818468	2-somy	0	.	0	50818468	0,238,118
chrX	0	156040895	2-somy	0	.	0	156040895	0,238,118
track	name="CNV	state	for	SM190520_IV_011.bam"	description="CNV	state	for	SM190520_IV_011.bam"	visibility=1	itemRgb=On	priority=195
chr1	0	248956422	2-somy	0	.	0	248956422	0,238,118
chr2	0	242193529	2-somy	0	.	0	242193529	0,238,118
chr3	0	60657734	2-somy	0	.	0	60657734	0,238,118
chr3	60657734	63177674	3-somy	0	.	60657734	63177674	205,0,0
chr3	63177674	198295559	2-somy	0	.	63177674	198295559	0,238,118
chr4	0	190214555	2-somy	0	.	0	190214555	0,238,118
chr5	0	181538259	2-somy	0	.	0	181538259	0,238,118
chr6	0	170805979	2-somy	0	.	0	170805979	0,238,118
chr7	0	159345973	2-somy	0	.	0	159345973	0,238,118
chr8	0	145138636	2-somy	0	.	0	145138636	0,238,118
chr9	0	138394717	2-somy	0	.	0	138394717	0,238,118
chr10	0	60380777	2-somy	0	.	0	60380777	0,238,118
chr10	60380777	72318119	3-somy	0	.	60380777	72318119	205,0,0
chr10	72318119	75890448	4-somy	0	.	72318119	75890448	238,201,0
chr10	75890448	133797422	3-somy	0	.	75890448	133797422	205,0,0
chr11	0	135086622	2-somy	0	.	0	135086622	0,238,118
chr12	0	133275309	2-somy	0	.	0	133275309	0,238,118
chr13	0	114364328	2-somy	0	.	0	114364328	0,238,118
chr14	0	107043718	2-somy	0	.	0	107043718	0,238,118
chr15	0	101991189	2-somy	0	.	0	101991189	0,238,118
chr16	0	90338345	2-somy	0	.	0	90338345	0,238,118
chr17	0	83257441	2-somy	0	.	0	83257441	0,238,118
chr18	0	80373285	2-somy	0	.	0	80373285	0,238,118
chr19	0	58617616	2-somy	0	.	0	58617616	0,238,118
chr20	0	24879034	2-somy	0	.	0	24879034	0,238,118
chr20	24879034	31369664	3-somy	0	.	24879034	31369664	205,0,0
chr20	31369664	64444167	2-somy	0	.	31369664	64444167	0,238,118
chr21	0	46709983	2-somy	0	.	0	46709983	0,238,118
chr22	0	50818468	2-somy	0	.	0	50818468	0,238,118
chrX	0	156040895	2-somy	0	.	0	156040895	0,238,118
track	name="CNV	state	for	SM190520_IV_052.bam"	description="CNV	state	for	SM190520_IV_052.bam"	visibility=1	itemRgb=On	priority=198
chr1	0	3541222	3-somy	0	.	0	3541222	205,0,0
chr1	3541222	248956422	2-somy	0	.	3541222	248956422	0,238,118
chr2	0	242193529	2-somy	0	.	0	242193529	0,238,118
chr3	0	198295559	2-somy	0	.	0	198295559	0,238,118
chr4	0	190214555	2-somy	0	.	0	190214555	0,238,118
chr5	0	181538259	2-somy	0	.	0	181538259	0,238,118
chr6	0	170805979	2-somy	0	.	0	170805979	0,238,118
chr7	0	159345973	2-somy	0	.	0	159345973	0,238,118
chr8	0	145138636	2-somy	0	.	0	145138636	0,238,118
chr9	0	138394717	2-somy	0	.	0	138394717	0,238,118
chr10	0	60752251	2-somy	0	.	0	60752251	0,238,118
chr10	60752251	133797422	3-somy	0	.	60752251	133797422	205,0,0
chr11	0	135086622	2-somy	0	.	0	135086622	0,238,118
chr12	0	133275309	2-somy	0	.	0	133275309	0,238,118
chr13	0	114364328	2-somy	0	.	0	114364328	0,238,118
chr14	0	107043718	2-somy	0	.	0	107043718	0,238,118
chr15	0	101991189	2-somy	0	.	0	101991189	0,238,118
chr16	0	90338345	2-somy	0	.	0	90338345	0,238,118
chr17	0	83257441	2-somy	0	.	0	83257441	0,238,118
chr18	0	80373285	2-somy	0	.	0	80373285	0,238,118
chr19	0	58617616	2-somy	0	.	0	58617616	0,238,118
chr20	0	25090771	2-somy	0	.	0	25090771	0,238,118
chr20	25090771	31346154	3-somy	0	.	25090771	31346154	205,0,0
chr20	31346154	64444167	2-somy	0	.	31346154	64444167	0,238,118
chr21	0	46709983	2-somy	0	.	0	46709983	0,238,118
chr22	0	50818468	2-somy	0	.	0	50818468	0,238,118
chrX	0	156040895	2-somy	0	.	0	156040895	0,238,118
track	name="CNV	state	for	SM190520_IV_002.bam"	description="CNV	state	for	SM190520_IV_002.bam"	visibility=1	itemRgb=On	priority=201
chr1	0	248956422	2-somy	0	.	0	248956422	0,238,118
chr2	0	242193529	2-somy	0	.	0	242193529	0,238,118
chr3	0	198295559	2-somy	0	.	0	198295559	0,238,118
chr4	0	190214555	2-somy	0	.	0	190214555	0,238,118
chr5	0	181538259	2-somy	0	.	0	181538259	0,238,118
chr6	0	170805979	2-somy	0	.	0	170805979	0,238,118
chr7	0	159345973	2-somy	0	.	0	159345973	0,238,118
chr8	0	145138636	2-somy	0	.	0	145138636	0,238,118
chr9	0	138394717	2-somy	0	.	0	138394717	0,238,118
chr10	0	60009257	2-somy	0	.	0	60009257	0,238,118
chr10	60009257	133797422	3-somy	0	.	60009257	133797422	205,0,0
chr11	0	135086622	2-somy	0	.	0	135086622	0,238,118
chr12	0	133275309	2-somy	0	.	0	133275309	0,238,118
chr13	0	114364328	2-somy	0	.	0	114364328	0,238,118
chr14	0	107043718	2-somy	0	.	0	107043718	0,238,118
chr15	0	101991189	2-somy	0	.	0	101991189	0,238,118
chr16	0	90338345	2-somy	0	.	0	90338345	0,238,118
chr17	0	83257441	2-somy	0	.	0	83257441	0,238,118
chr18	0	80373285	2-somy	0	.	0	80373285	0,238,118
chr19	0	58617616	2-somy	0	.	0	58617616	0,238,118
chr20	0	24513622	2-somy	0	.	0	24513622	0,238,118
chr20	24513622	31586812	3-somy	0	.	24513622	31586812	205,0,0
chr20	31586812	64444167	2-somy	0	.	31586812	64444167	0,238,118
chr21	0	46709983	2-somy	0	.	0	46709983	0,238,118
chr22	0	50818468	2-somy	0	.	0	50818468	0,238,118
chrX	0	156040895	2-somy	0	.	0	156040895	0,238,118
track	name="CNV	state	for	SM190520_IV_072.bam"	description="CNV	state	for	SM190520_IV_072.bam"	visibility=1	itemRgb=On	priority=204
chr1	0	3624436	3-somy	0	.	0	3624436	205,0,0
chr1	3624436	248956422	2-somy	0	.	3624436	248956422	0,238,118
chr2	0	242193529	2-somy	0	.	0	242193529	0,238,118
chr3	0	60662963	2-somy	0	.	0	60662963	0,238,118
chr3	60662963	62985531	3-somy	0	.	60662963	62985531	205,0,0
chr3	62985531	198295559	2-somy	0	.	62985531	198295559	0,238,118
chr4	0	190214555	2-somy	0	.	0	190214555	0,238,118
chr5	0	181538259	2-somy	0	.	0	181538259	0,238,118
chr6	0	170805979	2-somy	0	.	0	170805979	0,238,118
chr7	0	159345973	2-somy	0	.	0	159345973	0,238,118
chr8	0	145138636	2-somy	0	.	0	145138636	0,238,118
chr9	0	138394717	2-somy	0	.	0	138394717	0,238,118
chr10	0	60697063	2-somy	0	.	0	60697063	0,238,118
chr10	60697063	133797422	3-somy	0	.	60697063	133797422	205,0,0
chr11	0	48636379	2-somy	0	.	0	48636379	0,238,118
chr11	48636379	55223907	3-somy	0	.	48636379	55223907	205,0,0
chr11	55223907	135086622	2-somy	0	.	55223907	135086622	0,238,118
chr12	0	133275309	2-somy	0	.	0	133275309	0,238,118
chr13	0	114364328	2-somy	0	.	0	114364328	0,238,118
chr14	0	107043718	2-somy	0	.	0	107043718	0,238,118
chr15	0	101991189	2-somy	0	.	0	101991189	0,238,118
chr16	0	90338345	2-somy	0	.	0	90338345	0,238,118
chr17	0	83257441	2-somy	0	.	0	83257441	0,238,118
chr18	0	80373285	2-somy	0	.	0	80373285	0,238,118
chr19	0	58617616	2-somy	0	.	0	58617616	0,238,118
chr20	0	24916590	2-somy	0	.	0	24916590	0,238,118
chr20	24916590	31530983	3-somy	0	.	24916590	31530983	205,0,0
chr20	31530983	64444167	2-somy	0	.	31530983	64444167	0,238,118
chr21	0	46709983	2-somy	0	.	0	46709983	0,238,118
chr22	0	50818468	2-somy	0	.	0	50818468	0,238,118
chrX	0	156040895	2-somy	0	.	0	156040895	0,238,118
track	name="CNV	state	for	SM190520_IV_029.bam"	description="CNV	state	for	SM190520_IV_029.bam"	visibility=1	itemRgb=On	priority=207
chr1	0	248956422	2-somy	0	.	0	248956422	0,238,118
chr2	0	242193529	2-somy	0	.	0	242193529	0,238,118
chr3	0	60690949	2-somy	0	.	0	60690949	0,238,118
chr3	60690949	63102526	3-somy	0	.	60690949	63102526	205,0,0
chr3	63102526	198295559	2-somy	0	.	63102526	198295559	0,238,118
chr4	0	190214555	2-somy	0	.	0	190214555	0,238,118
chr5	0	181538259	2-somy	0	.	0	181538259	0,238,118
chr6	0	170805979	2-somy	0	.	0	170805979	0,238,118
chr7	0	159345973	2-somy	0	.	0	159345973	0,238,118
chr8	0	145138636	2-somy	0	.	0	145138636	0,238,118
chr9	0	138394717	2-somy	0	.	0	138394717	0,238,118
chr10	0	60648914	2-somy	0	.	0	60648914	0,238,118
chr10	60648914	133797422	3-somy	0	.	60648914	133797422	205,0,0
chr11	0	49893638	2-somy	0	.	0	49893638	0,238,118
chr11	49893638	55586507	3-somy	0	.	49893638	55586507	205,0,0
chr11	55586507	135086622	2-somy	0	.	55586507	135086622	0,238,118
chr12	0	133275309	2-somy	0	.	0	133275309	0,238,118
chr13	0	114364328	2-somy	0	.	0	114364328	0,238,118
chr14	0	107043718	2-somy	0	.	0	107043718	0,238,118
chr15	0	101991189	2-somy	0	.	0	101991189	0,238,118
chr16	0	90338345	2-somy	0	.	0	90338345	0,238,118
chr17	0	83257441	2-somy	0	.	0	83257441	0,238,118
chr18	0	80373285	2-somy	0	.	0	80373285	0,238,118
chr19	0	58617616	2-somy	0	.	0	58617616	0,238,118
chr20	0	26381587	2-somy	0	.	0	26381587	0,238,118
chr20	26381587	32983543	3-somy	0	.	26381587	32983543	205,0,0
chr20	32983543	64444167	2-somy	0	.	32983543	64444167	0,238,118
chr21	0	46709983	2-somy	0	.	0	46709983	0,238,118
chr22	0	50818468	2-somy	0	.	0	50818468	0,238,118
chrX	0	156040895	2-somy	0	.	0	156040895	0,238,118
track	name="CNV	state	for	SM190520_IV_064.bam"	description="CNV	state	for	SM190520_IV_064.bam"	visibility=1	itemRgb=On	priority=210
chr1	0	248956422	2-somy	0	.	0	248956422	0,238,118
chr2	0	242193529	2-somy	0	.	0	242193529	0,238,118
chr3	0	60620296	2-somy	0	.	0	60620296	0,238,118
chr3	60620296	62835618	3-somy	0	.	60620296	62835618	205,0,0
chr3	62835618	198295559	2-somy	0	.	62835618	198295559	0,238,118
chr4	0	190214555	2-somy	0	.	0	190214555	0,238,118
chr5	0	181538259	2-somy	0	.	0	181538259	0,238,118
chr6	0	170805979	2-somy	0	.	0	170805979	0,238,118
chr7	0	159345973	2-somy	0	.	0	159345973	0,238,118
chr8	0	145138636	2-somy	0	.	0	145138636	0,238,118
chr9	0	138394717	2-somy	0	.	0	138394717	0,238,118
chr10	0	60691815	2-somy	0	.	0	60691815	0,238,118
chr10	60691815	133797422	3-somy	0	.	60691815	133797422	205,0,0
chr11	0	135086622	2-somy	0	.	0	135086622	0,238,118
chr12	0	133275309	2-somy	0	.	0	133275309	0,238,118
chr13	0	114364328	2-somy	0	.	0	114364328	0,238,118
chr14	0	107043718	2-somy	0	.	0	107043718	0,238,118
chr15	0	101991189	2-somy	0	.	0	101991189	0,238,118
chr16	0	90338345	2-somy	0	.	0	90338345	0,238,118
chr17	0	83257441	2-somy	0	.	0	83257441	0,238,118
chr18	0	80373285	2-somy	0	.	0	80373285	0,238,118
chr19	0	58617616	2-somy	0	.	0	58617616	0,238,118
chr20	0	64444167	2-somy	0	.	0	64444167	0,238,118
chr21	0	46709983	2-somy	0	.	0	46709983	0,238,118
chr22	0	50818468	2-somy	0	.	0	50818468	0,238,118
chrX	0	90264552	2-somy	0	.	0	90264552	0,238,118
chrX	90264552	90720527	3-somy	0	.	90264552	90720527	205,0,0
chrX	90720527	156040895	2-somy	0	.	90720527	156040895	0,238,118
track	name="CNV	state	for	SM190520_IV_014.bam"	description="CNV	state	for	SM190520_IV_014.bam"	visibility=1	itemRgb=On	priority=213
chr1	0	248956422	2-somy	0	.	0	248956422	0,238,118
chr2	0	242193529	2-somy	0	.	0	242193529	0,238,118
chr3	0	60720575	2-somy	0	.	0	60720575	0,238,118
chr3	60720575	63119289	3-somy	0	.	60720575	63119289	205,0,0
chr3	63119289	198295559	2-somy	0	.	63119289	198295559	0,238,118
chr4	0	190214555	2-somy	0	.	0	190214555	0,238,118
chr5	0	181538259	2-somy	0	.	0	181538259	0,238,118
chr6	0	170805979	2-somy	0	.	0	170805979	0,238,118
chr7	0	159345973	2-somy	0	.	0	159345973	0,238,118
chr8	0	145138636	2-somy	0	.	0	145138636	0,238,118
chr9	0	138394717	2-somy	0	.	0	138394717	0,238,118
chr10	0	60736522	2-somy	0	.	0	60736522	0,238,118
chr10	60736522	133797422	3-somy	0	.	60736522	133797422	205,0,0
chr11	0	135086622	2-somy	0	.	0	135086622	0,238,118
chr12	0	133275309	2-somy	0	.	0	133275309	0,238,118
chr13	0	114364328	2-somy	0	.	0	114364328	0,238,118
chr14	0	107043718	2-somy	0	.	0	107043718	0,238,118
chr15	0	101991189	2-somy	0	.	0	101991189	0,238,118
chr16	0	90338345	2-somy	0	.	0	90338345	0,238,118
chr17	0	83257441	2-somy	0	.	0	83257441	0,238,118
chr18	0	80373285	2-somy	0	.	0	80373285	0,238,118
chr19	0	58617616	2-somy	0	.	0	58617616	0,238,118
chr20	0	64444167	2-somy	0	.	0	64444167	0,238,118
chr21	0	46709983	2-somy	0	.	0	46709983	0,238,118
chr22	0	50818468	2-somy	0	.	0	50818468	0,238,118
chrX	0	156040895	2-somy	0	.	0	156040895	0,238,118
track	name="CNV	state	for	SM190520_IV_006.bam"	description="CNV	state	for	SM190520_IV_006.bam"	visibility=1	itemRgb=On	priority=216
chr1	0	248956422	2-somy	0	.	0	248956422	0,238,118
chr2	0	242193529	2-somy	0	.	0	242193529	0,238,118
chr3	0	60684532	2-somy	0	.	0	60684532	0,238,118
chr3	60684532	63164466	3-somy	0	.	60684532	63164466	205,0,0
chr3	63164466	198295559	2-somy	0	.	63164466	198295559	0,238,118
chr4	0	190214555	2-somy	0	.	0	190214555	0,238,118
chr5	0	181538259	2-somy	0	.	0	181538259	0,238,118
chr6	0	57912413	2-somy	0	.	0	57912413	0,238,118
chr6	57912413	58445151	3-somy	0	.	57912413	58445151	205,0,0
chr6	58445151	170805979	2-somy	0	.	58445151	170805979	0,238,118
chr7	0	159345973	2-somy	0	.	0	159345973	0,238,118
chr8	0	145138636	2-somy	0	.	0	145138636	0,238,118
chr9	0	138394717	2-somy	0	.	0	138394717	0,238,118
chr10	0	60706609	2-somy	0	.	0	60706609	0,238,118
chr10	60706609	133797422	3-somy	0	.	60706609	133797422	205,0,0
chr11	0	135086622	2-somy	0	.	0	135086622	0,238,118
chr12	0	133275309	2-somy	0	.	0	133275309	0,238,118
chr13	0	114364328	2-somy	0	.	0	114364328	0,238,118
chr14	0	107043718	2-somy	0	.	0	107043718	0,238,118
chr15	0	101991189	2-somy	0	.	0	101991189	0,238,118
chr16	0	90338345	2-somy	0	.	0	90338345	0,238,118
chr17	0	83257441	2-somy	0	.	0	83257441	0,238,118
chr18	0	80373285	2-somy	0	.	0	80373285	0,238,118
chr19	0	58617616	2-somy	0	.	0	58617616	0,238,118
chr20	0	64444167	2-somy	0	.	0	64444167	0,238,118
chr21	0	46709983	2-somy	0	.	0	46709983	0,238,118
chr22	0	50818468	2-somy	0	.	0	50818468	0,238,118
chrX	0	156040895	2-somy	0	.	0	156040895	0,238,118
track	name="CNV	state	for	SM190520_IV_061.bam"	description="CNV	state	for	SM190520_IV_061.bam"	visibility=1	itemRgb=On	priority=219
chr1	0	248956422	2-somy	0	.	0	248956422	0,238,118
chr2	0	242193529	2-somy	0	.	0	242193529	0,238,118
chr3	0	60069954	2-somy	0	.	0	60069954	0,238,118
chr3	60069954	62748427	3-somy	0	.	60069954	62748427	205,0,0
chr3	62748427	198295559	2-somy	0	.	62748427	198295559	0,238,118
chr4	0	190214555	2-somy	0	.	0	190214555	0,238,118
chr5	0	181538259	2-somy	0	.	0	181538259	0,238,118
chr6	0	170805979	2-somy	0	.	0	170805979	0,238,118
chr7	0	159345973	2-somy	0	.	0	159345973	0,238,118
chr8	0	145138636	2-somy	0	.	0	145138636	0,238,118
chr9	0	138394717	2-somy	0	.	0	138394717	0,238,118
chr10	0	60196939	2-somy	0	.	0	60196939	0,238,118
chr10	60196939	133797422	3-somy	0	.	60196939	133797422	205,0,0
chr11	0	135086622	2-somy	0	.	0	135086622	0,238,118
chr12	0	133275309	2-somy	0	.	0	133275309	0,238,118
chr13	0	114364328	2-somy	0	.	0	114364328	0,238,118
chr14	0	107043718	2-somy	0	.	0	107043718	0,238,118
chr15	0	101991189	2-somy	0	.	0	101991189	0,238,118
chr16	0	90338345	2-somy	0	.	0	90338345	0,238,118
chr17	0	83257441	2-somy	0	.	0	83257441	0,238,118
chr18	0	80373285	2-somy	0	.	0	80373285	0,238,118
chr19	0	58617616	2-somy	0	.	0	58617616	0,238,118
chr20	0	64444167	2-somy	0	.	0	64444167	0,238,118
chr21	0	46709983	2-somy	0	.	0	46709983	0,238,118
chr22	0	50818468	2-somy	0	.	0	50818468	0,238,118
chrX	0	156040895	2-somy	0	.	0	156040895	0,238,118
track	name="CNV	state	for	SM190520_IV_001.bam"	description="CNV	state	for	SM190520_IV_001.bam"	visibility=1	itemRgb=On	priority=222
chr1	0	248956422	2-somy	0	.	0	248956422	0,238,118
chr2	0	242193529	2-somy	0	.	0	242193529	0,238,118
chr3	0	198295559	2-somy	0	.	0	198295559	0,238,118
chr4	0	190214555	2-somy	0	.	0	190214555	0,238,118
chr5	0	181538259	2-somy	0	.	0	181538259	0,238,118
chr6	0	170805979	2-somy	0	.	0	170805979	0,238,118
chr7	0	159345973	2-somy	0	.	0	159345973	0,238,118
chr8	0	145138636	2-somy	0	.	0	145138636	0,238,118
chr9	0	138394717	2-somy	0	.	0	138394717	0,238,118
chr10	0	60834018	2-somy	0	.	0	60834018	0,238,118
chr10	60834018	133797422	3-somy	0	.	60834018	133797422	205,0,0
chr11	0	135086622	2-somy	0	.	0	135086622	0,238,118
chr12	0	133275309	2-somy	0	.	0	133275309	0,238,118
chr13	0	114364328	2-somy	0	.	0	114364328	0,238,118
chr14	0	107043718	2-somy	0	.	0	107043718	0,238,118
chr15	0	101991189	2-somy	0	.	0	101991189	0,238,118
chr16	0	90338345	2-somy	0	.	0	90338345	0,238,118
chr17	0	83257441	2-somy	0	.	0	83257441	0,238,118
chr18	0	80373285	2-somy	0	.	0	80373285	0,238,118
chr19	0	58617616	2-somy	0	.	0	58617616	0,238,118
chr20	0	64444167	2-somy	0	.	0	64444167	0,238,118
chr21	0	46709983	2-somy	0	.	0	46709983	0,238,118
chr22	0	50818468	2-somy	0	.	0	50818468	0,238,118
chrX	0	156040895	2-somy	0	.	0	156040895	0,238,118
track	name="CNV	state	for	SM190520_IV_037.bam"	description="CNV	state	for	SM190520_IV_037.bam"	visibility=1	itemRgb=On	priority=225
chr1	0	248956422	2-somy	0	.	0	248956422	0,238,118
chr2	0	242193529	2-somy	0	.	0	242193529	0,238,118
chr3	0	60507112	2-somy	0	.	0	60507112	0,238,118
chr3	60507112	63092471	3-somy	0	.	60507112	63092471	205,0,0
chr3	63092471	198295559	2-somy	0	.	63092471	198295559	0,238,118
chr4	0	190214555	2-somy	0	.	0	190214555	0,238,118
chr5	0	181538259	2-somy	0	.	0	181538259	0,238,118
chr6	0	170805979	2-somy	0	.	0	170805979	0,238,118
chr7	0	159345973	2-somy	0	.	0	159345973	0,238,118
chr8	0	4565424	3-somy	0	.	0	4565424	205,0,0
chr8	4565424	145138636	2-somy	0	.	4565424	145138636	0,238,118
chr9	0	138394717	2-somy	0	.	0	138394717	0,238,118
chr10	0	60705732	2-somy	0	.	0	60705732	0,238,118
chr10	60705732	133797422	3-somy	0	.	60705732	133797422	205,0,0
chr11	0	135086622	2-somy	0	.	0	135086622	0,238,118
chr12	0	133275309	2-somy	0	.	0	133275309	0,238,118
chr13	0	114364328	2-somy	0	.	0	114364328	0,238,118
chr14	0	107043718	2-somy	0	.	0	107043718	0,238,118
chr15	0	101991189	2-somy	0	.	0	101991189	0,238,118
chr16	0	90338345	2-somy	0	.	0	90338345	0,238,118
chr17	0	83257441	2-somy	0	.	0	83257441	0,238,118
chr18	0	80373285	2-somy	0	.	0	80373285	0,238,118
chr19	0	58617616	2-somy	0	.	0	58617616	0,238,118
chr20	0	64444167	2-somy	0	.	0	64444167	0,238,118
chr21	0	46709983	2-somy	0	.	0	46709983	0,238,118
chr22	0	50818468	2-somy	0	.	0	50818468	0,238,118
chrX	0	156040895	2-somy	0	.	0	156040895	0,238,118
track	name="CNV	state	for	SM190520_IV_004.bam"	description="CNV	state	for	SM190520_IV_004.bam"	visibility=1	itemRgb=On	priority=228
chr1	0	248956422	2-somy	0	.	0	248956422	0,238,118
chr2	0	242193529	2-somy	0	.	0	242193529	0,238,118
chr3	0	60661167	2-somy	0	.	0	60661167	0,238,118
chr3	60661167	63091539	3-somy	0	.	60661167	63091539	205,0,0
chr3	63091539	198295559	2-somy	0	.	63091539	198295559	0,238,118
chr4	0	190214555	2-somy	0	.	0	190214555	0,238,118
chr5	0	181538259	2-somy	0	.	0	181538259	0,238,118
chr6	0	170805979	2-somy	0	.	0	170805979	0,238,118
chr7	0	159345973	2-somy	0	.	0	159345973	0,238,118
chr8	0	4670001	3-somy	0	.	0	4670001	205,0,0
chr8	4670001	145138636	2-somy	0	.	4670001	145138636	0,238,118
chr9	0	138394717	2-somy	0	.	0	138394717	0,238,118
chr10	0	60690601	2-somy	0	.	0	60690601	0,238,118
chr10	60690601	133797422	3-somy	0	.	60690601	133797422	205,0,0
chr11	0	135086622	2-somy	0	.	0	135086622	0,238,118
chr12	0	133275309	2-somy	0	.	0	133275309	0,238,118
chr13	0	114364328	2-somy	0	.	0	114364328	0,238,118
chr14	0	107043718	2-somy	0	.	0	107043718	0,238,118
chr15	0	101991189	2-somy	0	.	0	101991189	0,238,118
chr16	0	90338345	2-somy	0	.	0	90338345	0,238,118
chr17	0	83257441	2-somy	0	.	0	83257441	0,238,118
chr18	0	80373285	2-somy	0	.	0	80373285	0,238,118
chr19	0	58617616	2-somy	0	.	0	58617616	0,238,118
chr20	0	64444167	2-somy	0	.	0	64444167	0,238,118
chr21	0	46709983	2-somy	0	.	0	46709983	0,238,118
chr22	0	50818468	2-somy	0	.	0	50818468	0,238,118
chrX	0	90324728	2-somy	0	.	0	90324728	0,238,118
chrX	90324728	90889056	3-somy	0	.	90324728	90889056	205,0,0
chrX	90889056	156040895	2-somy	0	.	90889056	156040895	0,238,118
track	name="CNV	state	for	SM190520_IV_044.bam"	description="CNV	state	for	SM190520_IV_044.bam"	visibility=1	itemRgb=On	priority=231
chr1	0	248956422	2-somy	0	.	0	248956422	0,238,118
chr2	0	90858393	2-somy	0	.	0	90858393	0,238,118
chr2	90858393	99140762	3-somy	0	.	90858393	99140762	205,0,0
chr2	99140762	242193529	2-somy	0	.	99140762	242193529	0,238,118
chr3	0	60757852	2-somy	0	.	0	60757852	0,238,118
chr3	60757852	62783086	3-somy	0	.	60757852	62783086	205,0,0
chr3	62783086	198295559	2-somy	0	.	62783086	198295559	0,238,118
chr4	0	190214555	2-somy	0	.	0	190214555	0,238,118
chr5	0	181538259	2-somy	0	.	0	181538259	0,238,118
chr6	0	170805979	2-somy	0	.	0	170805979	0,238,118
chr7	0	159345973	2-somy	0	.	0	159345973	0,238,118
chr8	0	4176026	3-somy	0	.	0	4176026	205,0,0
chr8	4176026	145138636	2-somy	0	.	4176026	145138636	0,238,118
chr9	0	138394717	2-somy	0	.	0	138394717	0,238,118
chr10	0	38683461	2-somy	0	.	0	38683461	0,238,118
chr10	38683461	39572994	3-somy	0	.	38683461	39572994	205,0,0
chr10	39572994	60280796	2-somy	0	.	39572994	60280796	0,238,118
chr10	60280796	133797422	3-somy	0	.	60280796	133797422	205,0,0
chr11	0	135086622	2-somy	0	.	0	135086622	0,238,118
chr12	0	133275309	2-somy	0	.	0	133275309	0,238,118
chr13	0	114364328	2-somy	0	.	0	114364328	0,238,118
chr14	0	107043718	2-somy	0	.	0	107043718	0,238,118
chr15	0	101991189	2-somy	0	.	0	101991189	0,238,118
chr16	0	90338345	2-somy	0	.	0	90338345	0,238,118
chr17	0	83257441	2-somy	0	.	0	83257441	0,238,118
chr18	0	80373285	2-somy	0	.	0	80373285	0,238,118
chr19	0	58617616	2-somy	0	.	0	58617616	0,238,118
chr20	0	26379658	2-somy	0	.	0	26379658	0,238,118
chr20	26379658	33090927	3-somy	0	.	26379658	33090927	205,0,0
chr20	33090927	64444167	2-somy	0	.	33090927	64444167	0,238,118
chr21	0	46709983	2-somy	0	.	0	46709983	0,238,118
chr22	0	50818468	2-somy	0	.	0	50818468	0,238,118
chrX	0	156040895	2-somy	0	.	0	156040895	0,238,118
track	name="CNV	state	for	SM190520_IV_035.bam"	description="CNV	state	for	SM190520_IV_035.bam"	visibility=1	itemRgb=On	priority=234
chr1	0	248956422	2-somy	0	.	0	248956422	0,238,118
chr2	0	90849917	2-somy	0	.	0	90849917	0,238,118
chr2	90849917	99973373	3-somy	0	.	90849917	99973373	205,0,0
chr2	99973373	242193529	2-somy	0	.	99973373	242193529	0,238,118
chr3	0	60465838	2-somy	0	.	0	60465838	0,238,118
chr3	60465838	63109874	3-somy	0	.	60465838	63109874	205,0,0
chr3	63109874	198295559	2-somy	0	.	63109874	198295559	0,238,118
chr4	0	190214555	2-somy	0	.	0	190214555	0,238,118
chr5	0	181538259	2-somy	0	.	0	181538259	0,238,118
chr6	0	170805979	2-somy	0	.	0	170805979	0,238,118
chr7	0	159345973	2-somy	0	.	0	159345973	0,238,118
chr8	0	145138636	2-somy	0	.	0	145138636	0,238,118
chr9	0	138394717	2-somy	0	.	0	138394717	0,238,118
chr10	0	60315713	2-somy	0	.	0	60315713	0,238,118
chr10	60315713	133797422	3-somy	0	.	60315713	133797422	205,0,0
chr11	0	135086622	2-somy	0	.	0	135086622	0,238,118
chr12	0	133275309	2-somy	0	.	0	133275309	0,238,118
chr13	0	114364328	2-somy	0	.	0	114364328	0,238,118
chr14	0	107043718	2-somy	0	.	0	107043718	0,238,118
chr15	0	101991189	2-somy	0	.	0	101991189	0,238,118
chr16	0	90338345	2-somy	0	.	0	90338345	0,238,118
chr17	0	83257441	2-somy	0	.	0	83257441	0,238,118
chr18	0	80373285	2-somy	0	.	0	80373285	0,238,118
chr19	0	58617616	2-somy	0	.	0	58617616	0,238,118
chr20	0	26384609	2-somy	0	.	0	26384609	0,238,118
chr20	26384609	32499300	3-somy	0	.	26384609	32499300	205,0,0
chr20	32499300	64444167	2-somy	0	.	32499300	64444167	0,238,118
chr21	0	46709983	2-somy	0	.	0	46709983	0,238,118
chr22	0	50818468	2-somy	0	.	0	50818468	0,238,118
chrX	0	88967803	2-somy	0	.	0	88967803	0,238,118
chrX	88967803	90724392	3-somy	0	.	88967803	90724392	205,0,0
chrX	90724392	156040895	2-somy	0	.	90724392	156040895	0,238,118
track	name="CNV	state	for	SM190520_IV_075.bam"	description="CNV	state	for	SM190520_IV_075.bam"	visibility=1	itemRgb=On	priority=237
chr1	0	248956422	2-somy	0	.	0	248956422	0,238,118
chr2	0	242193529	2-somy	0	.	0	242193529	0,238,118
chr3	0	60352984	2-somy	0	.	0	60352984	0,238,118
chr3	60352984	63043907	3-somy	0	.	60352984	63043907	205,0,0
chr3	63043907	198295559	2-somy	0	.	63043907	198295559	0,238,118
chr4	0	190214555	2-somy	0	.	0	190214555	0,238,118
chr5	0	181538259	2-somy	0	.	0	181538259	0,238,118
chr6	0	170805979	2-somy	0	.	0	170805979	0,238,118
chr7	0	159345973	2-somy	0	.	0	159345973	0,238,118
chr8	0	5271160	3-somy	0	.	0	5271160	205,0,0
chr8	5271160	145138636	2-somy	0	.	5271160	145138636	0,238,118
chr9	0	138394717	2-somy	0	.	0	138394717	0,238,118
chr10	0	60135886	2-somy	0	.	0	60135886	0,238,118
chr10	60135886	133797422	3-somy	0	.	60135886	133797422	205,0,0
chr11	0	135086622	2-somy	0	.	0	135086622	0,238,118
chr12	0	133275309	2-somy	0	.	0	133275309	0,238,118
chr13	0	114364328	2-somy	0	.	0	114364328	0,238,118
chr14	0	107043718	2-somy	0	.	0	107043718	0,238,118
chr15	0	101991189	2-somy	0	.	0	101991189	0,238,118
chr16	0	90338345	2-somy	0	.	0	90338345	0,238,118
chr17	0	83257441	2-somy	0	.	0	83257441	0,238,118
chr18	0	80373285	2-somy	0	.	0	80373285	0,238,118
chr19	0	58617616	2-somy	0	.	0	58617616	0,238,118
chr20	0	24472789	2-somy	0	.	0	24472789	0,238,118
chr20	24472789	31792230	3-somy	0	.	24472789	31792230	205,0,0
chr20	31792230	64444167	2-somy	0	.	31792230	64444167	0,238,118
chr21	0	46709983	2-somy	0	.	0	46709983	0,238,118
chr22	0	50818468	2-somy	0	.	0	50818468	0,238,118
chrX	0	156040895	2-somy	0	.	0	156040895	0,238,118
track	name="CNV	state	for	SM190520_IV_008.bam"	description="CNV	state	for	SM190520_IV_008.bam"	visibility=1	itemRgb=On	priority=240
chr1	0	2938473	3-somy	0	.	0	2938473	205,0,0
chr1	2938473	248956422	2-somy	0	.	2938473	248956422	0,238,118
chr2	0	242193529	2-somy	0	.	0	242193529	0,238,118
chr3	0	60648141	2-somy	0	.	0	60648141	0,238,118
chr3	60648141	62868818	3-somy	0	.	60648141	62868818	205,0,0
chr3	62868818	198295559	2-somy	0	.	62868818	198295559	0,238,118
chr4	0	190214555	2-somy	0	.	0	190214555	0,238,118
chr5	0	181538259	2-somy	0	.	0	181538259	0,238,118
chr6	0	170805979	2-somy	0	.	0	170805979	0,238,118
chr7	0	159345973	2-somy	0	.	0	159345973	0,238,118
chr8	0	5382258	3-somy	0	.	0	5382258	205,0,0
chr8	5382258	145138636	2-somy	0	.	5382258	145138636	0,238,118
chr9	0	138394717	2-somy	0	.	0	138394717	0,238,118
chr10	0	60663324	2-somy	0	.	0	60663324	0,238,118
chr10	60663324	133797422	3-somy	0	.	60663324	133797422	205,0,0
chr11	0	135086622	2-somy	0	.	0	135086622	0,238,118
chr12	0	133275309	2-somy	0	.	0	133275309	0,238,118
chr13	0	114364328	2-somy	0	.	0	114364328	0,238,118
chr14	0	107043718	2-somy	0	.	0	107043718	0,238,118
chr15	0	101991189	2-somy	0	.	0	101991189	0,238,118
chr16	0	90338345	2-somy	0	.	0	90338345	0,238,118
chr17	0	83257441	2-somy	0	.	0	83257441	0,238,118
chr18	0	80373285	2-somy	0	.	0	80373285	0,238,118
chr19	0	58617616	2-somy	0	.	0	58617616	0,238,118
chr20	0	24611003	2-somy	0	.	0	24611003	0,238,118
chr20	24611003	31423183	3-somy	0	.	24611003	31423183	205,0,0
chr20	31423183	64444167	2-somy	0	.	31423183	64444167	0,238,118
chr21	0	46709983	2-somy	0	.	0	46709983	0,238,118
chr22	0	50818468	2-somy	0	.	0	50818468	0,238,118
chrX	0	156040895	2-somy	0	.	0	156040895	0,238,118
track	name="CNV	state	for	SM190520_IV_050.bam"	description="CNV	state	for	SM190520_IV_050.bam"	visibility=1	itemRgb=On	priority=243
chr1	0	3196219	3-somy	0	.	0	3196219	205,0,0
chr1	3196219	248956422	2-somy	0	.	3196219	248956422	0,238,118
chr2	0	90198211	2-somy	0	.	0	90198211	0,238,118
chr2	90198211	91996879	3-somy	0	.	90198211	91996879	205,0,0
chr2	91996879	242193529	2-somy	0	.	91996879	242193529	0,238,118
chr3	0	60433915	2-somy	0	.	0	60433915	0,238,118
chr3	60433915	64281085	3-somy	0	.	60433915	64281085	205,0,0
chr3	64281085	198295559	2-somy	0	.	64281085	198295559	0,238,118
chr4	0	190214555	2-somy	0	.	0	190214555	0,238,118
chr5	0	181538259	2-somy	0	.	0	181538259	0,238,118
chr6	0	170805979	2-somy	0	.	0	170805979	0,238,118
chr7	0	159345973	2-somy	0	.	0	159345973	0,238,118
chr8	0	5267328	3-somy	0	.	0	5267328	205,0,0
chr8	5267328	145138636	2-somy	0	.	5267328	145138636	0,238,118
chr9	0	138394717	2-somy	0	.	0	138394717	0,238,118
chr10	0	60209809	2-somy	0	.	0	60209809	0,238,118
chr10	60209809	133797422	3-somy	0	.	60209809	133797422	205,0,0
chr11	0	135086622	2-somy	0	.	0	135086622	0,238,118
chr12	0	133275309	2-somy	0	.	0	133275309	0,238,118
chr13	0	114364328	2-somy	0	.	0	114364328	0,238,118
chr14	0	107043718	2-somy	0	.	0	107043718	0,238,118
chr15	0	101991189	2-somy	0	.	0	101991189	0,238,118
chr16	0	90338345	2-somy	0	.	0	90338345	0,238,118
chr17	0	83257441	2-somy	0	.	0	83257441	0,238,118
chr18	0	80373285	2-somy	0	.	0	80373285	0,238,118
chr19	0	58617616	2-somy	0	.	0	58617616	0,238,118
chr20	0	24003018	2-somy	0	.	0	24003018	0,238,118
chr20	24003018	32857175	3-somy	0	.	24003018	32857175	205,0,0
chr20	32857175	64444167	2-somy	0	.	32857175	64444167	0,238,118
chr21	0	46709983	2-somy	0	.	0	46709983	0,238,118
chr22	0	50818468	2-somy	0	.	0	50818468	0,238,118
chrX	0	156040895	2-somy	0	.	0	156040895	0,238,118
track	name="CNV	state	for	SM190520_IV_053.bam"	description="CNV	state	for	SM190520_IV_053.bam"	visibility=1	itemRgb=On	priority=246
chr1	0	4587466	3-somy	0	.	0	4587466	205,0,0
chr1	4587466	248956422	2-somy	0	.	4587466	248956422	0,238,118
chr2	0	242193529	2-somy	0	.	0	242193529	0,238,118
chr3	0	60514264	2-somy	0	.	0	60514264	0,238,118
chr3	60514264	64364532	3-somy	0	.	60514264	64364532	205,0,0
chr3	64364532	198295559	2-somy	0	.	64364532	198295559	0,238,118
chr4	0	190214555	2-somy	0	.	0	190214555	0,238,118
chr5	0	181538259	2-somy	0	.	0	181538259	0,238,118
chr6	0	170805979	2-somy	0	.	0	170805979	0,238,118
chr7	0	159345973	2-somy	0	.	0	159345973	0,238,118
chr8	0	5001429	3-somy	0	.	0	5001429	205,0,0
chr8	5001429	145138636	2-somy	0	.	5001429	145138636	0,238,118
chr9	0	138394717	2-somy	0	.	0	138394717	0,238,118
chr10	0	60245550	2-somy	0	.	0	60245550	0,238,118
chr10	60245550	133797422	3-somy	0	.	60245550	133797422	205,0,0
chr11	0	135086622	2-somy	0	.	0	135086622	0,238,118
chr12	0	133275309	2-somy	0	.	0	133275309	0,238,118
chr13	0	114364328	2-somy	0	.	0	114364328	0,238,118
chr14	0	107043718	2-somy	0	.	0	107043718	0,238,118
chr15	0	101991189	2-somy	0	.	0	101991189	0,238,118
chr16	0	90338345	2-somy	0	.	0	90338345	0,238,118
chr17	0	83257441	2-somy	0	.	0	83257441	0,238,118
chr18	0	80373285	2-somy	0	.	0	80373285	0,238,118
chr19	0	58617616	2-somy	0	.	0	58617616	0,238,118
chr20	0	24483663	2-somy	0	.	0	24483663	0,238,118
chr20	24483663	31466412	3-somy	0	.	24483663	31466412	205,0,0
chr20	31466412	64444167	2-somy	0	.	31466412	64444167	0,238,118
chr21	0	46709983	2-somy	0	.	0	46709983	0,238,118
chr22	0	50818468	2-somy	0	.	0	50818468	0,238,118
chrX	0	90280484	2-somy	0	.	0	90280484	0,238,118
chrX	90280484	90832079	3-somy	0	.	90280484	90832079	205,0,0
chrX	90832079	156040895	2-somy	0	.	90832079	156040895	0,238,118
track	name="CNV	state	for	SM190520_IV_040.bam"	description="CNV	state	for	SM190520_IV_040.bam"	visibility=1	itemRgb=On	priority=249
chr1	0	5105102	3-somy	0	.	0	5105102	205,0,0
chr1	5105102	248956422	2-somy	0	.	5105102	248956422	0,238,118
chr2	0	242193529	2-somy	0	.	0	242193529	0,238,118
chr3	0	60431872	2-somy	0	.	0	60431872	0,238,118
chr3	60431872	62712802	3-somy	0	.	60431872	62712802	205,0,0
chr3	62712802	198295559	2-somy	0	.	62712802	198295559	0,238,118
chr4	0	190214555	2-somy	0	.	0	190214555	0,238,118
chr5	0	181538259	2-somy	0	.	0	181538259	0,238,118
chr6	0	170805979	2-somy	0	.	0	170805979	0,238,118
chr7	0	159345973	2-somy	0	.	0	159345973	0,238,118
chr8	0	5362253	3-somy	0	.	0	5362253	205,0,0
[truncated: 7,714 more rows]

## Sheet: RPE_siC_DMSO
track	name="CNV	state	for	SM190828_I_025.bam"	description="CNV	state	for	SM190828_I_025.bam"	visibility=1	itemRgb=On	priority=54
chr1	0	248680780	2-somy	0	.	0	248680780	0,238,118
chr2	0	241679792	2-somy	0	.	0	241679792	0,238,118
chr3	0	60225929	2-somy	0	.	0	60225929	0,238,118
chr3	60225929	62637872	3-somy	0	.	60225929	62637872	205,0,0
chr3	62637872	197752723	2-somy	0	.	62637872	197752723	0,238,118
chr4	0	189054893	2-somy	0	.	0	189054893	0,238,118
chr5	0	181196102	2-somy	0	.	0	181196102	0,238,118
chr6	0	169946650	2-somy	0	.	0	169946650	0,238,118
chr7	0	158946700	2-somy	0	.	0	158946700	0,238,118
chr8	0	144979134	2-somy	0	.	0	144979134	0,238,118
chr9	0	137683812	2-somy	0	.	0	137683812	0,238,118
chr10	0	60668382	2-somy	0	.	0	60668382	0,238,118
chr10	60668382	133171881	3-somy	0	.	60668382	133171881	205,0,0
chr11	0	134436895	2-somy	0	.	0	134436895	0,238,118
chr12	0	132655197	2-somy	0	.	0	132655197	0,238,118
chr13	0	114315199	2-somy	0	.	0	114315199	0,238,118
chr14	0	104807133	2-somy	0	.	0	104807133	0,238,118
chr15	0	101702241	2-somy	0	.	0	101702241	0,238,118
chr16	0	90069920	2-somy	0	.	0	90069920	0,238,118
chr17	0	82337843	2-somy	0	.	0	82337843	0,238,118
chr18	0	79553036	2-somy	0	.	0	79553036	0,238,118
chr19	0	58015625	2-somy	0	.	0	58015625	0,238,118
chr20	0	25296438	2-somy	0	.	0	25296438	0,238,118
chr20	25296438	31248965	3-somy	0	.	25296438	31248965	205,0,0
chr20	31248965	63220658	2-somy	0	.	31248965	63220658	0,238,118
chr21	0	46544135	2-somy	0	.	0	46544135	0,238,118
chr22	0	50744561	2-somy	0	.	0	50744561	0,238,118
chrX	0	155669590	2-somy	0	.	0	155669590	0,238,118
track	name="CNV	state	for	SM190828_I_021.bam"	description="CNV	state	for	SM190828_I_021.bam"	visibility=1	itemRgb=On	priority=57
chr1	0	248680780	2-somy	0	.	0	248680780	0,238,118
chr2	0	241679792	2-somy	0	.	0	241679792	0,238,118
chr3	0	60659164	2-somy	0	.	0	60659164	0,238,118
chr3	60659164	63128872	3-somy	0	.	60659164	63128872	205,0,0
chr3	63128872	197752723	2-somy	0	.	63128872	197752723	0,238,118
chr4	0	189054893	2-somy	0	.	0	189054893	0,238,118
chr5	0	181196102	2-somy	0	.	0	181196102	0,238,118
chr6	0	169946650	2-somy	0	.	0	169946650	0,238,118
chr7	0	158946700	2-somy	0	.	0	158946700	0,238,118
chr8	0	144979134	2-somy	0	.	0	144979134	0,238,118
chr9	0	137683812	2-somy	0	.	0	137683812	0,238,118
chr10	0	60117263	2-somy	0	.	0	60117263	0,238,118
chr10	60117263	133171881	3-somy	0	.	60117263	133171881	205,0,0
chr11	0	134436895	2-somy	0	.	0	134436895	0,238,118
chr12	0	132655197	2-somy	0	.	0	132655197	0,238,118
chr13	0	114315199	2-somy	0	.	0	114315199	0,238,118
chr14	0	104807133	2-somy	0	.	0	104807133	0,238,118
chr15	0	101702241	2-somy	0	.	0	101702241	0,238,118
chr16	0	90069920	2-somy	0	.	0	90069920	0,238,118
chr17	0	82337843	2-somy	0	.	0	82337843	0,238,118
chr18	0	79553036	2-somy	0	.	0	79553036	0,238,118
chr19	0	58015625	2-somy	0	.	0	58015625	0,238,118
chr20	0	25943683	2-somy	0	.	0	25943683	0,238,118
chr20	25943683	31780455	3-somy	0	.	25943683	31780455	205,0,0
chr20	31780455	63220658	2-somy	0	.	31780455	63220658	0,238,118
chr21	0	46544135	2-somy	0	.	0	46544135	0,238,118
chr22	0	50744561	2-somy	0	.	0	50744561	0,238,118
chrX	0	155669590	2-somy	0	.	0	155669590	0,238,118
track	name="CNV	state	for	SM190828_II_028.bam"	description="CNV	state	for	SM190828_II_028.bam"	visibility=1	itemRgb=On	priority=60
chr1	0	248680780	2-somy	0	.	0	248680780	0,238,118
chr2	0	241679792	2-somy	0	.	0	241679792	0,238,118
chr3	0	197752723	2-somy	0	.	0	197752723	0,238,118
chr4	0	189054893	2-somy	0	.	0	189054893	0,238,118
chr5	0	181196102	2-somy	0	.	0	181196102	0,238,118
chr6	0	169946650	2-somy	0	.	0	169946650	0,238,118
chr7	0	158946700	2-somy	0	.	0	158946700	0,238,118
chr8	0	144979134	2-somy	0	.	0	144979134	0,238,118
chr9	0	137683812	2-somy	0	.	0	137683812	0,238,118
chr10	0	60668382	2-somy	0	.	0	60668382	0,238,118
chr10	60668382	133171881	3-somy	0	.	60668382	133171881	205,0,0
chr11	0	134436895	2-somy	0	.	0	134436895	0,238,118
chr12	0	132655197	2-somy	0	.	0	132655197	0,238,118
chr13	0	114315199	2-somy	0	.	0	114315199	0,238,118
chr14	0	104807133	2-somy	0	.	0	104807133	0,238,118
chr15	0	101702241	2-somy	0	.	0	101702241	0,238,118
chr16	0	90069920	2-somy	0	.	0	90069920	0,238,118
chr17	0	82337843	2-somy	0	.	0	82337843	0,238,118
chr18	0	79553036	2-somy	0	.	0	79553036	0,238,118
chr19	0	58015625	2-somy	0	.	0	58015625	0,238,118
chr20	0	25943683	2-somy	0	.	0	25943683	0,238,118
chr20	25943683	31780455	3-somy	0	.	25943683	31780455	205,0,0
chr20	31780455	63220658	2-somy	0	.	31780455	63220658	0,238,118
chr21	0	46544135	2-somy	0	.	0	46544135	0,238,118
chr22	0	50744561	2-somy	0	.	0	50744561	0,238,118
chrX	0	155669590	2-somy	0	.	0	155669590	0,238,118
track	name="CNV	state	for	SM190828_I_010.bam"	description="CNV	state	for	SM190828_I_010.bam"	visibility=1	itemRgb=On	priority=63
chr1	0	248680780	2-somy	0	.	0	248680780	0,238,118
chr2	0	241679792	2-somy	0	.	0	241679792	0,238,118
chr3	0	197752723	2-somy	0	.	0	197752723	0,238,118
chr4	0	189054893	2-somy	0	.	0	189054893	0,238,118
chr5	0	181196102	2-somy	0	.	0	181196102	0,238,118
chr6	0	169946650	2-somy	0	.	0	169946650	0,238,118
chr7	0	158946700	2-somy	0	.	0	158946700	0,238,118
chr8	0	144979134	2-somy	0	.	0	144979134	0,238,118
chr9	0	137683812	2-somy	0	.	0	137683812	0,238,118
chr10	0	60117263	2-somy	0	.	0	60117263	0,238,118
chr10	60117263	133171881	3-somy	0	.	60117263	133171881	205,0,0
chr11	0	134436895	2-somy	0	.	0	134436895	0,238,118
chr12	0	132655197	2-somy	0	.	0	132655197	0,238,118
chr13	0	114315199	2-somy	0	.	0	114315199	0,238,118
chr14	0	104807133	2-somy	0	.	0	104807133	0,238,118
chr15	0	101702241	2-somy	0	.	0	101702241	0,238,118
chr16	0	67915351	2-somy	0	.	0	67915351	0,238,118
chr16	67915351	72119459	3-somy	0	.	67915351	72119459	205,0,0
chr16	72119459	90069920	2-somy	0	.	72119459	90069920	0,238,118
chr17	0	82337843	2-somy	0	.	0	82337843	0,238,118
chr18	0	79553036	2-somy	0	.	0	79553036	0,238,118
chr19	0	58015625	2-somy	0	.	0	58015625	0,238,118
chr20	0	25296438	2-somy	0	.	0	25296438	0,238,118
chr20	25296438	31248965	3-somy	0	.	25296438	31248965	205,0,0
chr20	31248965	63220658	2-somy	0	.	31248965	63220658	0,238,118
chr21	0	46544135	2-somy	0	.	0	46544135	0,238,118
chr22	0	50744561	2-somy	0	.	0	50744561	0,238,118
chrX	0	155669590	2-somy	0	.	0	155669590	0,238,118
track	name="CNV	state	for	SM190828_II_020.bam"	description="CNV	state	for	SM190828_II_020.bam"	visibility=1	itemRgb=On	priority=66
chr1	0	248680780	2-somy	0	.	0	248680780	0,238,118
chr2	0	241679792	2-somy	0	.	0	241679792	0,238,118
chr3	0	197752723	2-somy	0	.	0	197752723	0,238,118
chr4	0	189054893	2-somy	0	.	0	189054893	0,238,118
chr5	0	181196102	2-somy	0	.	0	181196102	0,238,118
chr6	0	169946650	2-somy	0	.	0	169946650	0,238,118
chr7	0	158946700	2-somy	0	.	0	158946700	0,238,118
chr8	0	144979134	2-somy	0	.	0	144979134	0,238,118
chr9	0	137683812	2-somy	0	.	0	137683812	0,238,118
chr10	0	60117263	2-somy	0	.	0	60117263	0,238,118
chr10	60117263	133171881	3-somy	0	.	60117263	133171881	205,0,0
chr11	0	134436895	2-somy	0	.	0	134436895	0,238,118
chr12	0	132655197	2-somy	0	.	0	132655197	0,238,118
chr13	0	114315199	2-somy	0	.	0	114315199	0,238,118
chr14	0	104807133	2-somy	0	.	0	104807133	0,238,118
chr15	0	101702241	2-somy	0	.	0	101702241	0,238,118
chr16	0	90069920	2-somy	0	.	0	90069920	0,238,118
chr17	0	82337843	2-somy	0	.	0	82337843	0,238,118
chr18	0	79553036	2-somy	0	.	0	79553036	0,238,118
chr19	0	52135596	2-somy	0	.	0	52135596	0,238,118
chr19	52135596	58015625	3-somy	0	.	52135596	58015625	205,0,0
chr20	0	25296438	2-somy	0	.	0	25296438	0,238,118
chr20	25296438	31248965	3-somy	0	.	25296438	31248965	205,0,0
chr20	31248965	63220658	2-somy	0	.	31248965	63220658	0,238,118
chr21	0	46544135	2-somy	0	.	0	46544135	0,238,118
chr22	0	50744561	2-somy	0	.	0	50744561	0,238,118
chrX	0	155669590	2-somy	0	.	0	155669590	0,238,118
track	name="CNV	state	for	SM190828_I_023.bam"	description="CNV	state	for	SM190828_I_023.bam"	visibility=1	itemRgb=On	priority=69
chr1	0	248680780	2-somy	0	.	0	248680780	0,238,118
chr2	0	241679792	2-somy	0	.	0	241679792	0,238,118
chr3	0	197752723	2-somy	0	.	0	197752723	0,238,118
chr4	0	189054893	2-somy	0	.	0	189054893	0,238,118
chr5	0	181196102	2-somy	0	.	0	181196102	0,238,118
chr6	0	169946650	2-somy	0	.	0	169946650	0,238,118
chr7	0	158946700	2-somy	0	.	0	158946700	0,238,118
chr8	0	144979134	2-somy	0	.	0	144979134	0,238,118
chr9	0	137683812	2-somy	0	.	0	137683812	0,238,118
chr10	0	60668382	2-somy	0	.	0	60668382	0,238,118
chr10	60668382	133171881	3-somy	0	.	60668382	133171881	205,0,0
chr11	0	134436895	2-somy	0	.	0	134436895	0,238,118
chr12	0	132655197	2-somy	0	.	0	132655197	0,238,118
chr13	0	114315199	2-somy	0	.	0	114315199	0,238,118
chr14	0	104807133	2-somy	0	.	0	104807133	0,238,118
chr15	0	101702241	2-somy	0	.	0	101702241	0,238,118
chr16	0	90069920	2-somy	0	.	0	90069920	0,238,118
chr17	0	82337843	2-somy	0	.	0	82337843	0,238,118
chr18	0	79553036	2-somy	0	.	0	79553036	0,238,118
chr19	0	58015625	2-somy	0	.	0	58015625	0,238,118
chr20	0	25296438	2-somy	0	.	0	25296438	0,238,118
chr20	25296438	31248965	3-somy	0	.	25296438	31248965	205,0,0
chr20	31248965	63220658	2-somy	0	.	31248965	63220658	0,238,118
chr21	0	46544135	2-somy	0	.	0	46544135	0,238,118
chr22	0	50744561	2-somy	0	.	0	50744561	0,238,118
chrX	0	87637407	2-somy	0	.	0	87637407	0,238,118
chrX	87637407	93255930	3-somy	0	.	87637407	93255930	205,0,0
chrX	93255930	155669590	2-somy	0	.	93255930	155669590	0,238,118
track	name="CNV	state	for	SM190828_II_027.bam"	description="CNV	state	for	SM190828_II_027.bam"	visibility=1	itemRgb=On	priority=72
chr1	0	248680780	2-somy	0	.	0	248680780	0,238,118
chr2	0	241679792	2-somy	0	.	0	241679792	0,238,118
chr3	0	197752723	2-somy	0	.	0	197752723	0,238,118
chr4	0	189054893	2-somy	0	.	0	189054893	0,238,118
chr5	0	181196102	2-somy	0	.	0	181196102	0,238,118
chr6	0	58433498	2-somy	0	.	0	58433498	0,238,118
chr6	58433498	64050011	3-somy	0	.	58433498	64050011	205,0,0
chr6	64050011	169946650	2-somy	0	.	64050011	169946650	0,238,118
chr7	0	158946700	2-somy	0	.	0	158946700	0,238,118
chr8	0	144979134	2-somy	0	.	0	144979134	0,238,118
chr9	0	137683812	2-somy	0	.	0	137683812	0,238,118
chr10	0	61597277	2-somy	0	.	0	61597277	0,238,118
chr10	61597277	133171881	3-somy	0	.	61597277	133171881	205,0,0
chr11	0	134436895	2-somy	0	.	0	134436895	0,238,118
chr12	0	132655197	2-somy	0	.	0	132655197	0,238,118
chr13	0	114315199	2-somy	0	.	0	114315199	0,238,118
chr14	0	104807133	2-somy	0	.	0	104807133	0,238,118
chr15	0	101702241	2-somy	0	.	0	101702241	0,238,118
chr16	0	90069920	2-somy	0	.	0	90069920	0,238,118
chr17	0	82337843	2-somy	0	.	0	82337843	0,238,118
chr18	0	79553036	2-somy	0	.	0	79553036	0,238,118
chr19	0	58015625	2-somy	0	.	0	58015625	0,238,118
chr20	0	25296438	2-somy	0	.	0	25296438	0,238,118
chr20	25296438	31248965	3-somy	0	.	25296438	31248965	205,0,0
chr20	31248965	63220658	2-somy	0	.	31248965	63220658	0,238,118
chr21	0	46544135	2-somy	0	.	0	46544135	0,238,118
chr22	0	50744561	2-somy	0	.	0	50744561	0,238,118
chrX	0	155669590	2-somy	0	.	0	155669590	0,238,118
track	name="CNV	state	for	SM190828_I_044.bam"	description="CNV	state	for	SM190828_I_044.bam"	visibility=1	itemRgb=On	priority=75
chr1	0	248680780	2-somy	0	.	0	248680780	0,238,118
chr2	0	241679792	2-somy	0	.	0	241679792	0,238,118
chr3	0	197752723	2-somy	0	.	0	197752723	0,238,118
chr4	0	189054893	2-somy	0	.	0	189054893	0,238,118
chr5	0	181196102	2-somy	0	.	0	181196102	0,238,118
chr6	0	56026932	2-somy	0	.	0	56026932	0,238,118
chr6	56026932	62154598	3-somy	0	.	56026932	62154598	205,0,0
chr6	62154598	169946650	2-somy	0	.	62154598	169946650	0,238,118
chr7	0	158946700	2-somy	0	.	0	158946700	0,238,118
chr8	0	144979134	2-somy	0	.	0	144979134	0,238,118
chr9	0	137683812	2-somy	0	.	0	137683812	0,238,118
chr10	0	37153178	2-somy	0	.	0	37153178	0,238,118
chr10	37153178	42616186	3-somy	0	.	37153178	42616186	205,0,0
chr10	42616186	60668382	2-somy	0	.	42616186	60668382	0,238,118
chr10	60668382	133171881	3-somy	0	.	60668382	133171881	205,0,0
chr11	0	134436895	2-somy	0	.	0	134436895	0,238,118
chr12	0	132655197	2-somy	0	.	0	132655197	0,238,118
chr13	0	114315199	2-somy	0	.	0	114315199	0,238,118
chr14	0	104807133	2-somy	0	.	0	104807133	0,238,118
chr15	0	101702241	2-somy	0	.	0	101702241	0,238,118
chr16	0	90069920	2-somy	0	.	0	90069920	0,238,118
chr17	0	82337843	2-somy	0	.	0	82337843	0,238,118
chr18	0	79553036	2-somy	0	.	0	79553036	0,238,118
chr19	0	58015625	2-somy	0	.	0	58015625	0,238,118
chr20	0	25296438	2-somy	0	.	0	25296438	0,238,118
chr20	25296438	31248965	3-somy	0	.	25296438	31248965	205,0,0
chr20	31248965	63220658	2-somy	0	.	31248965	63220658	0,238,118
chr21	0	46544135	2-somy	0	.	0	46544135	0,238,118
chr22	0	50744561	2-somy	0	.	0	50744561	0,238,118
chrX	0	155669590	2-somy	0	.	0	155669590	0,238,118
track	name="CNV	state	for	SM190828_II_002.bam"	description="CNV	state	for	SM190828_II_002.bam"	visibility=1	itemRgb=On	priority=78
chr1	0	248680780	2-somy	0	.	0	248680780	0,238,118
chr2	0	241679792	2-somy	0	.	0	241679792	0,238,118
chr3	0	197752723	2-somy	0	.	0	197752723	0,238,118
chr4	0	189054893	2-somy	0	.	0	189054893	0,238,118
chr5	0	181196102	2-somy	0	.	0	181196102	0,238,118
chr6	0	169946650	2-somy	0	.	0	169946650	0,238,118
chr7	0	57301387	2-somy	0	.	0	57301387	0,238,118
chr7	57301387	62801615	3-somy	0	.	57301387	62801615	205,0,0
chr7	62801615	158946700	2-somy	0	.	62801615	158946700	0,238,118
chr8	0	4722578	3-somy	0	.	0	4722578	205,0,0
chr8	4722578	144979134	2-somy	0	.	4722578	144979134	0,238,118
chr9	0	137683812	2-somy	0	.	0	137683812	0,238,118
chr10	0	60117263	2-somy	0	.	0	60117263	0,238,118
chr10	60117263	133171881	3-somy	0	.	60117263	133171881	205,0,0
chr11	0	134436895	2-somy	0	.	0	134436895	0,238,118
chr12	0	132655197	2-somy	0	.	0	132655197	0,238,118
chr13	0	114315199	2-somy	0	.	0	114315199	0,238,118
chr14	0	104807133	2-somy	0	.	0	104807133	0,238,118
chr15	0	101702241	2-somy	0	.	0	101702241	0,238,118
chr16	0	90069920	2-somy	0	.	0	90069920	0,238,118
chr17	0	82337843	2-somy	0	.	0	82337843	0,238,118
chr18	0	79553036	2-somy	0	.	0	79553036	0,238,118
chr19	0	58015625	2-somy	0	.	0	58015625	0,238,118
chr20	0	25296438	2-somy	0	.	0	25296438	0,238,118
chr20	25296438	31248965	3-somy	0	.	25296438	31248965	205,0,0
chr20	31248965	63220658	2-somy	0	.	31248965	63220658	0,238,118
chr21	0	46544135	2-somy	0	.	0	46544135	0,238,118
chr22	0	50744561	2-somy	0	.	0	50744561	0,238,118
chrX	0	155669590	2-somy	0	.	0	155669590	0,238,118
track	name="CNV	state	for	SM190828_I_048.bam"	description="CNV	state	for	SM190828_I_048.bam"	visibility=1	itemRgb=On	priority=81
chr1	0	248680780	2-somy	0	.	0	248680780	0,238,118
chr2	0	241679792	2-somy	0	.	0	241679792	0,238,118
chr3	0	197752723	2-somy	0	.	0	197752723	0,238,118
chr4	0	48681251	2-somy	0	.	0	48681251	0,238,118
chr4	48681251	53589971	3-somy	0	.	48681251	53589971	205,0,0
chr4	53589971	189054893	2-somy	0	.	53589971	189054893	0,238,118
chr5	0	181196102	2-somy	0	.	0	181196102	0,238,118
chr6	0	169946650	2-somy	0	.	0	169946650	0,238,118
chr7	0	57301387	2-somy	0	.	0	57301387	0,238,118
chr7	57301387	62801615	3-somy	0	.	57301387	62801615	205,0,0
chr7	62801615	78169272	2-somy	0	.	62801615	78169272	0,238,118
chr7	78169272	79244510	3-somy	0	.	78169272	79244510	205,0,0
chr7	79244510	158946700	2-somy	0	.	79244510	158946700	0,238,118
chr8	0	4722578	3-somy	0	.	0	4722578	205,0,0
chr8	4722578	144979134	2-somy	0	.	4722578	144979134	0,238,118
chr9	0	137683812	2-somy	0	.	0	137683812	0,238,118
chr10	0	60117263	2-somy	0	.	0	60117263	0,238,118
chr10	60117263	133171881	3-somy	0	.	60117263	133171881	205,0,0
chr11	0	134436895	2-somy	0	.	0	134436895	0,238,118
chr12	0	132655197	2-somy	0	.	0	132655197	0,238,118
chr13	0	114315199	2-somy	0	.	0	114315199	0,238,118
chr14	0	104807133	2-somy	0	.	0	104807133	0,238,118
chr15	0	101702241	2-somy	0	.	0	101702241	0,238,118
chr16	0	90069920	2-somy	0	.	0	90069920	0,238,118
chr17	0	82337843	2-somy	0	.	0	82337843	0,238,118
chr18	0	79553036	2-somy	0	.	0	79553036	0,238,118
chr19	0	58015625	2-somy	0	.	0	58015625	0,238,118
chr20	0	25943683	2-somy	0	.	0	25943683	0,238,118
chr20	25943683	31780455	3-somy	0	.	25943683	31780455	205,0,0
chr20	31780455	63220658	2-somy	0	.	31780455	63220658	0,238,118
chr21	0	46544135	2-somy	0	.	0	46544135	0,238,118
chr22	0	50744561	2-somy	0	.	0	50744561	0,238,118
chrX	0	155669590	2-somy	0	.	0	155669590	0,238,118
track	name="CNV	state	for	SM190828_II_007.bam"	description="CNV	state	for	SM190828_II_007.bam"	visibility=1	itemRgb=On	priority=84
chr1	0	248680780	2-somy	0	.	0	248680780	0,238,118
chr2	0	241679792	2-somy	0	.	0	241679792	0,238,118
chr3	0	197752723	2-somy	0	.	0	197752723	0,238,118
chr4	0	189054893	2-somy	0	.	0	189054893	0,238,118
chr5	0	181196102	2-somy	0	.	0	181196102	0,238,118
chr6	0	169946650	2-somy	0	.	0	169946650	0,238,118
chr7	0	158946700	2-somy	0	.	0	158946700	0,238,118
chr8	0	144979134	2-somy	0	.	0	144979134	0,238,118
chr9	0	137683812	2-somy	0	.	0	137683812	0,238,118
chr10	0	60117263	2-somy	0	.	0	60117263	0,238,118
chr10	60117263	133171881	3-somy	0	.	60117263	133171881	205,0,0
chr11	0	134436895	2-somy	0	.	0	134436895	0,238,118
chr12	0	132655197	2-somy	0	.	0	132655197	0,238,118
chr13	0	43003553	2-somy	0	.	0	43003553	0,238,118
chr13	43003553	47596833	3-somy	0	.	43003553	47596833	205,0,0
chr13	47596833	114315199	2-somy	0	.	47596833	114315199	0,238,118
chr14	0	104807133	2-somy	0	.	0	104807133	0,238,118
chr15	0	101702241	2-somy	0	.	0	101702241	0,238,118
chr16	0	90069920	2-somy	0	.	0	90069920	0,238,118
chr17	0	82337843	2-somy	0	.	0	82337843	0,238,118
chr18	0	79553036	2-somy	0	.	0	79553036	0,238,118
chr19	0	58015625	2-somy	0	.	0	58015625	0,238,118
chr20	0	63220658	2-somy	0	.	0	63220658	0,238,118
chr21	0	13468739	3-somy	0	.	0	13468739	205,0,0
chr21	13468739	46544135	2-somy	0	.	13468739	46544135	0,238,118
chr22	0	50744561	2-somy	0	.	0	50744561	0,238,118
chrX	0	155669590	2-somy	0	.	0	155669590	0,238,118
track	name="CNV	state	for	SM190828_I_046.bam"	description="CNV	state	for	SM190828_I_046.bam"	visibility=1	itemRgb=On	priority=87
chr1	0	248680780	2-somy	0	.	0	248680780	0,238,118
chr2	0	241679792	2-somy	0	.	0	241679792	0,238,118
chr3	0	197752723	2-somy	0	.	0	197752723	0,238,118
chr4	0	189054893	2-somy	0	.	0	189054893	0,238,118
chr5	0	181196102	2-somy	0	.	0	181196102	0,238,118
chr6	0	169946650	2-somy	0	.	0	169946650	0,238,118
chr7	0	158946700	2-somy	0	.	0	158946700	0,238,118
chr8	0	144979134	2-somy	0	.	0	144979134	0,238,118
chr9	0	137683812	2-somy	0	.	0	137683812	0,238,118
chr10	0	60668382	2-somy	0	.	0	60668382	0,238,118
chr10	60668382	133171881	3-somy	0	.	60668382	133171881	205,0,0
chr11	0	134436895	2-somy	0	.	0	134436895	0,238,118
chr12	0	132655197	2-somy	0	.	0	132655197	0,238,118
chr13	0	114315199	2-somy	0	.	0	114315199	0,238,118
chr14	0	104807133	2-somy	0	.	0	104807133	0,238,118
chr15	0	65115777	2-somy	0	.	0	65115777	0,238,118
chr15	65115777	72069103	1-somy	0	.	65115777	72069103	154,50,205
chr15	72069103	101702241	2-somy	0	.	72069103	101702241	0,238,118
chr16	0	90069920	2-somy	0	.	0	90069920	0,238,118
chr17	0	82337843	2-somy	0	.	0	82337843	0,238,118
chr18	0	79553036	2-somy	0	.	0	79553036	0,238,118
chr19	0	58015625	2-somy	0	.	0	58015625	0,238,118
chr20	0	63220658	2-somy	0	.	0	63220658	0,238,118
chr21	0	46544135	2-somy	0	.	0	46544135	0,238,118
chr22	0	50744561	2-somy	0	.	0	50744561	0,238,118
chrX	0	155669590	2-somy	0	.	0	155669590	0,238,118
track	name="CNV	state	for	SM190828_II_045.bam"	description="CNV	state	for	SM190828_II_045.bam"	visibility=1	itemRgb=On	priority=90
chr1	0	248680780	2-somy	0	.	0	248680780	0,238,118
chr2	0	88999357	2-somy	0	.	0	88999357	0,238,118
chr2	88999357	98063396	3-somy	0	.	88999357	98063396	205,0,0
chr2	98063396	241679792	2-somy	0	.	98063396	241679792	0,238,118
chr3	0	60659164	2-somy	0	.	0	60659164	0,238,118
chr3	60659164	63128872	3-somy	0	.	60659164	63128872	205,0,0
chr3	63128872	197752723	2-somy	0	.	63128872	197752723	0,238,118
chr4	0	189054893	2-somy	0	.	0	189054893	0,238,118
chr5	0	181196102	2-somy	0	.	0	181196102	0,238,118
chr6	0	169946650	2-somy	0	.	0	169946650	0,238,118
chr7	0	158946700	2-somy	0	.	0	158946700	0,238,118
chr8	0	144979134	2-somy	0	.	0	144979134	0,238,118
chr9	0	137683812	2-somy	0	.	0	137683812	0,238,118
chr10	0	60117263	2-somy	0	.	0	60117263	0,238,118
chr10	60117263	133171881	3-somy	0	.	60117263	133171881	205,0,0
chr11	0	134436895	2-somy	0	.	0	134436895	0,238,118
chr12	0	132655197	2-somy	0	.	0	132655197	0,238,118
chr13	0	114315199	2-somy	0	.	0	114315199	0,238,118
chr14	0	104807133	2-somy	0	.	0	104807133	0,238,118
chr15	0	101702241	2-somy	0	.	0	101702241	0,238,118
chr16	0	90069920	2-somy	0	.	0	90069920	0,238,118
chr17	0	82337843	2-somy	0	.	0	82337843	0,238,118
chr18	0	79553036	2-somy	0	.	0	79553036	0,238,118
chr19	0	58015625	2-somy	0	.	0	58015625	0,238,118
chr20	0	25296438	2-somy	0	.	0	25296438	0,238,118
chr20	25296438	31248965	3-somy	0	.	25296438	31248965	205,0,0
chr20	31248965	63220658	2-somy	0	.	31248965	63220658	0,238,118
chr21	0	46544135	2-somy	0	.	0	46544135	0,238,118
chr22	0	50744561	2-somy	0	.	0	50744561	0,238,118
chrX	0	155669590	2-somy	0	.	0	155669590	0,238,118
track	name="CNV	state	for	SM190828_I_029.bam"	description="CNV	state	for	SM190828_I_029.bam"	visibility=1	itemRgb=On	priority=93
chr1	0	248680780	2-somy	0	.	0	248680780	0,238,118
chr2	0	88999357	2-somy	0	.	0	88999357	0,238,118
chr2	88999357	98063396	3-somy	0	.	88999357	98063396	205,0,0
chr2	98063396	241679792	2-somy	0	.	98063396	241679792	0,238,118
chr3	0	197752723	2-somy	0	.	0	197752723	0,238,118
chr4	0	189054893	2-somy	0	.	0	189054893	0,238,118
chr5	0	181196102	2-somy	0	.	0	181196102	0,238,118
chr6	0	169946650	2-somy	0	.	0	169946650	0,238,118
chr7	0	158946700	2-somy	0	.	0	158946700	0,238,118
chr8	0	144979134	2-somy	0	.	0	144979134	0,238,118
chr9	0	137683812	2-somy	0	.	0	137683812	0,238,118
chr10	0	60117263	2-somy	0	.	0	60117263	0,238,118
chr10	60117263	133171881	3-somy	0	.	60117263	133171881	205,0,0
chr11	0	134436895	2-somy	0	.	0	134436895	0,238,118
chr12	0	132655197	2-somy	0	.	0	132655197	0,238,118
chr13	0	114315199	2-somy	0	.	0	114315199	0,238,118
chr14	0	104807133	2-somy	0	.	0	104807133	0,238,118
chr15	0	101702241	2-somy	0	.	0	101702241	0,238,118
chr16	0	90069920	2-somy	0	.	0	90069920	0,238,118
chr17	0	82337843	2-somy	0	.	0	82337843	0,238,118
chr18	0	79553036	2-somy	0	.	0	79553036	0,238,118
chr19	0	58015625	2-somy	0	.	0	58015625	0,238,118
chr20	0	25296438	2-somy	0	.	0	25296438	0,238,118
chr20	25296438	31248965	3-somy	0	.	25296438	31248965	205,0,0
chr20	31248965	63220658	2-somy	0	.	31248965	63220658	0,238,118
chr21	0	46544135	2-somy	0	.	0	46544135	0,238,118
chr22	0	50744561	2-somy	0	.	0	50744561	0,238,118
chrX	0	155669590	2-somy	0	.	0	155669590	0,238,118
track	name="CNV	state	for	SM190828_I_009.bam"	description="CNV	state	for	SM190828_I_009.bam"	visibility=1	itemRgb=On	priority=96
chr1	0	248680780	2-somy	0	.	0	248680780	0,238,118
chr2	0	88999357	2-somy	0	.	0	88999357	0,238,118
chr2	88999357	96992911	3-somy	0	.	88999357	96992911	205,0,0
chr2	96992911	241679792	2-somy	0	.	96992911	241679792	0,238,118
chr3	0	60659164	2-somy	0	.	0	60659164	0,238,118
chr3	60659164	63128872	3-somy	0	.	60659164	63128872	205,0,0
chr3	63128872	197752723	2-somy	0	.	63128872	197752723	0,238,118
chr4	0	189054893	2-somy	0	.	0	189054893	0,238,118
chr5	0	44638291	2-somy	0	.	0	44638291	0,238,118
chr5	44638291	50578594	3-somy	0	.	44638291	50578594	205,0,0
chr5	50578594	181196102	2-somy	0	.	50578594	181196102	0,238,118
chr6	0	169946650	2-somy	0	.	0	169946650	0,238,118
chr7	0	158946700	2-somy	0	.	0	158946700	0,238,118
chr8	0	144979134	2-somy	0	.	0	144979134	0,238,118
chr9	0	137683812	2-somy	0	.	0	137683812	0,238,118
chr10	0	61150961	2-somy	0	.	0	61150961	0,238,118
chr10	61150961	133171881	3-somy	0	.	61150961	133171881	205,0,0
chr11	0	134436895	2-somy	0	.	0	134436895	0,238,118
chr12	0	132655197	2-somy	0	.	0	132655197	0,238,118
chr13	0	114315199	2-somy	0	.	0	114315199	0,238,118
chr14	0	104807133	2-somy	0	.	0	104807133	0,238,118
chr15	0	101702241	2-somy	0	.	0	101702241	0,238,118
chr16	0	90069920	2-somy	0	.	0	90069920	0,238,118
chr17	0	82337843	2-somy	0	.	0	82337843	0,238,118
chr18	0	79553036	2-somy	0	.	0	79553036	0,238,118
chr19	0	58015625	2-somy	0	.	0	58015625	0,238,118
chr20	0	25296438	2-somy	0	.	0	25296438	0,238,118
chr20	25296438	31248965	3-somy	0	.	25296438	31248965	205,0,0
chr20	31248965	63220658	2-somy	0	.	31248965	63220658	0,238,118
chr21	0	46544135	2-somy	0	.	0	46544135	0,238,118
chr22	0	50744561	2-somy	0	.	0	50744561	0,238,118
chrX	0	155669590	2-somy	0	.	0	155669590	0,238,118
track	name="CNV	state	for	SM190828_II_031.bam"	description="CNV	state	for	SM190828_II_031.bam"	visibility=1	itemRgb=On	priority=99
chr1	0	248680780	2-somy	0	.	0	248680780	0,238,118
chr2	0	88501107	2-somy	0	.	0	88501107	0,238,118
chr2	88501107	96375774	3-somy	0	.	88501107	96375774	205,0,0
chr2	96375774	241679792	2-somy	0	.	96375774	241679792	0,238,118
chr3	0	60659164	2-somy	0	.	0	60659164	0,238,118
chr3	60659164	63128872	3-somy	0	.	60659164	63128872	205,0,0
chr3	63128872	197752723	2-somy	0	.	63128872	197752723	0,238,118
chr4	0	189054893	2-somy	0	.	0	189054893	0,238,118
chr5	0	181196102	2-somy	0	.	0	181196102	0,238,118
chr6	0	169946650	2-somy	0	.	0	169946650	0,238,118
chr7	0	158946700	2-somy	0	.	0	158946700	0,238,118
chr8	0	4722578	3-somy	0	.	0	4722578	205,0,0
chr8	4722578	144979134	2-somy	0	.	4722578	144979134	0,238,118
chr9	0	137683812	2-somy	0	.	0	137683812	0,238,118
chr10	0	60668382	2-somy	0	.	0	60668382	0,238,118
chr10	60668382	72134236	3-somy	0	.	60668382	72134236	205,0,0
chr10	72134236	75141018	4-somy	0	.	72134236	75141018	238,201,0
chr10	75141018	133171881	3-somy	0	.	75141018	133171881	205,0,0
chr11	0	134436895	2-somy	0	.	0	134436895	0,238,118
chr12	0	132655197	2-somy	0	.	0	132655197	0,238,118
chr13	0	114315199	2-somy	0	.	0	114315199	0,238,118
chr14	0	104807133	2-somy	0	.	0	104807133	0,238,118
chr15	0	101702241	2-somy	0	.	0	101702241	0,238,118
chr16	0	90069920	2-somy	0	.	0	90069920	0,238,118
chr17	0	82337843	2-somy	0	.	0	82337843	0,238,118
chr18	0	79553036	2-somy	0	.	0	79553036	0,238,118
chr19	0	58015625	2-somy	0	.	0	58015625	0,238,118
chr20	0	25296438	2-somy	0	.	0	25296438	0,238,118
chr20	25296438	31248965	3-somy	0	.	25296438	31248965	205,0,0
chr20	31248965	63220658	2-somy	0	.	31248965	63220658	0,238,118
chr21	0	46544135	2-somy	0	.	0	46544135	0,238,118
chr22	0	50744561	2-somy	0	.	0	50744561	0,238,118
chrX	0	155669590	2-somy	0	.	0	155669590	0,238,118
track	name="CNV	state	for	SM190828_I_036.bam"	description="CNV	state	for	SM190828_I_036.bam"	visibility=1	itemRgb=On	priority=102
chr1	0	248680780	2-somy	0	.	0	248680780	0,238,118
chr2	0	88999357	2-somy	0	.	0	88999357	0,238,118
chr2	88999357	98613601	3-somy	0	.	88999357	98613601	205,0,0
chr2	98613601	241679792	2-somy	0	.	98613601	241679792	0,238,118
chr3	0	60659164	2-somy	0	.	0	60659164	0,238,118
chr3	60659164	63128872	3-somy	0	.	60659164	63128872	205,0,0
chr3	63128872	197752723	2-somy	0	.	63128872	197752723	0,238,118
chr4	0	189054893	2-somy	0	.	0	189054893	0,238,118
chr5	0	181196102	2-somy	0	.	0	181196102	0,238,118
chr6	0	169946650	2-somy	0	.	0	169946650	0,238,118
chr7	0	158946700	2-somy	0	.	0	158946700	0,238,118
chr8	0	4722578	3-somy	0	.	0	4722578	205,0,0
chr8	4722578	144979134	2-somy	0	.	4722578	144979134	0,238,118
chr9	0	137683812	2-somy	0	.	0	137683812	0,238,118
chr10	0	60668382	2-somy	0	.	0	60668382	0,238,118
chr10	60668382	133171881	3-somy	0	.	60668382	133171881	205,0,0
chr11	0	134436895	2-somy	0	.	0	134436895	0,238,118
chr12	0	132655197	2-somy	0	.	0	132655197	0,238,118
chr13	0	114315199	2-somy	0	.	0	114315199	0,238,118
chr14	0	104807133	2-somy	0	.	0	104807133	0,238,118
chr15	0	101702241	2-somy	0	.	0	101702241	0,238,118
chr16	0	90069920	2-somy	0	.	0	90069920	0,238,118
chr17	0	82337843	2-somy	0	.	0	82337843	0,238,118
chr18	0	79553036	2-somy	0	.	0	79553036	0,238,118
chr19	0	58015625	2-somy	0	.	0	58015625	0,238,118
chr20	0	25296438	2-somy	0	.	0	25296438	0,238,118
chr20	25296438	31248965	3-somy	0	.	25296438	31248965	205,0,0
chr20	31248965	63220658	2-somy	0	.	31248965	63220658	0,238,118
chr21	0	46544135	2-somy	0	.	0	46544135	0,238,118
chr22	0	50744561	2-somy	0	.	0	50744561	0,238,118
chrX	0	155669590	2-somy	0	.	0	155669590	0,238,118
track	name="CNV	state	for	SM190828_I_042.bam"	description="CNV	state	for	SM190828_I_042.bam"	visibility=1	itemRgb=On	priority=105
chr1	0	248680780	2-somy	0	.	0	248680780	0,238,118
chr2	0	88501107	2-somy	0	.	0	88501107	0,238,118
chr2	88501107	96375774	3-somy	0	.	88501107	96375774	205,0,0
chr2	96375774	241679792	2-somy	0	.	96375774	241679792	0,238,118
chr3	0	197752723	2-somy	0	.	0	197752723	0,238,118
chr4	0	189054893	2-somy	0	.	0	189054893	0,238,118
chr5	0	181196102	2-somy	0	.	0	181196102	0,238,118
chr6	0	169946650	2-somy	0	.	0	169946650	0,238,118
chr7	0	158946700	2-somy	0	.	0	158946700	0,238,118
chr8	0	144979134	2-somy	0	.	0	144979134	0,238,118
chr9	0	137683812	2-somy	0	.	0	137683812	0,238,118
chr10	0	60668382	2-somy	0	.	0	60668382	0,238,118
chr10	60668382	69531039	3-somy	0	.	60668382	69531039	205,0,0
chr10	69531039	72134236	2-somy	0	.	69531039	72134236	0,238,118
chr10	72134236	75141018	4-somy	0	.	72134236	75141018	238,201,0
chr10	75141018	133171881	3-somy	0	.	75141018	133171881	205,0,0
chr11	0	134436895	2-somy	0	.	0	134436895	0,238,118
chr12	0	132655197	2-somy	0	.	0	132655197	0,238,118
chr13	0	114315199	2-somy	0	.	0	114315199	0,238,118
chr14	0	104807133	2-somy	0	.	0	104807133	0,238,118
chr15	0	101702241	2-somy	0	.	0	101702241	0,238,118
chr16	0	90069920	2-somy	0	.	0	90069920	0,238,118
chr17	0	82337843	2-somy	0	.	0	82337843	0,238,118
chr18	0	79553036	2-somy	0	.	0	79553036	0,238,118
chr19	0	58015625	2-somy	0	.	0	58015625	0,238,118
chr20	0	63220658	2-somy	0	.	0	63220658	0,238,118
chr21	0	46544135	2-somy	0	.	0	46544135	0,238,118
chr22	0	50744561	2-somy	0	.	0	50744561	0,238,118
chrX	0	155669590	2-somy	0	.	0	155669590	0,238,118
track	name="CNV	state	for	SM190828_II_023.bam"	description="CNV	state	for	SM190828_II_023.bam"	visibility=1	itemRgb=On	priority=108
chr1	0	248680780	2-somy	0	.	0	248680780	0,238,118
chr2	0	88999357	2-somy	0	.	0	88999357	0,238,118
chr2	88999357	99796860	3-somy	0	.	88999357	99796860	205,0,0
chr2	99796860	241679792	2-somy	0	.	99796860	241679792	0,238,118
chr3	0	60659164	2-somy	0	.	0	60659164	0,238,118
chr3	60659164	63633906	3-somy	0	.	60659164	63633906	205,0,0
chr3	63633906	197752723	2-somy	0	.	63633906	197752723	0,238,118
chr4	0	189054893	2-somy	0	.	0	189054893	0,238,118
chr5	0	181196102	2-somy	0	.	0	181196102	0,238,118
chr6	0	57042927	2-somy	0	.	0	57042927	0,238,118
chr6	57042927	62154598	3-somy	0	.	57042927	62154598	205,0,0
chr6	62154598	169946650	2-somy	0	.	62154598	169946650	0,238,118
chr7	0	158946700	2-somy	0	.	0	158946700	0,238,118
chr8	0	144979134	2-somy	0	.	0	144979134	0,238,118
chr9	0	137683812	2-somy	0	.	0	137683812	0,238,118
chr10	0	60668382	2-somy	0	.	0	60668382	0,238,118
chr10	60668382	133171881	3-somy	0	.	60668382	133171881	205,0,0
chr11	0	134436895	2-somy	0	.	0	134436895	0,238,118
chr12	0	132655197	2-somy	0	.	0	132655197	0,238,118
chr13	0	114315199	2-somy	0	.	0	114315199	0,238,118
chr14	0	104807133	2-somy	0	.	0	104807133	0,238,118
chr15	0	101702241	2-somy	0	.	0	101702241	0,238,118
chr16	0	90069920	2-somy	0	.	0	90069920	0,238,118
chr17	0	82337843	2-somy	0	.	0	82337843	0,238,118
chr18	0	79553036	2-somy	0	.	0	79553036	0,238,118
chr19	0	58015625	2-somy	0	.	0	58015625	0,238,118
chr20	0	63220658	2-somy	0	.	0	63220658	0,238,118
chr21	0	46544135	2-somy	0	.	0	46544135	0,238,118
chr22	0	50744561	2-somy	0	.	0	50744561	0,238,118
chrX	0	155669590	2-somy	0	.	0	155669590	0,238,118
track	name="CNV	state	for	SM190828_I_003.bam"	description="CNV	state	for	SM190828_I_003.bam"	visibility=1	itemRgb=On	priority=111
chr1	0	248680780	2-somy	0	.	0	248680780	0,238,118
chr2	0	88999357	2-somy	0	.	0	88999357	0,238,118
chr2	88999357	99796860	3-somy	0	.	88999357	99796860	205,0,0
chr2	99796860	241679792	2-somy	0	.	99796860	241679792	0,238,118
chr3	0	197752723	2-somy	0	.	0	197752723	0,238,118
chr4	0	189054893	2-somy	0	.	0	189054893	0,238,118
chr5	0	181196102	2-somy	0	.	0	181196102	0,238,118
chr6	0	56484919	2-somy	0	.	0	56484919	0,238,118
chr6	56484919	62154598	3-somy	0	.	56484919	62154598	205,0,0
chr6	62154598	169946650	2-somy	0	.	62154598	169946650	0,238,118
chr7	0	158946700	2-somy	0	.	0	158946700	0,238,118
chr8	0	144979134	2-somy	0	.	0	144979134	0,238,118
chr9	0	137683812	2-somy	0	.	0	137683812	0,238,118
chr10	0	60117263	2-somy	0	.	0	60117263	0,238,118
chr10	60117263	133171881	3-somy	0	.	60117263	133171881	205,0,0
chr11	0	134436895	2-somy	0	.	0	134436895	0,238,118
chr12	0	132655197	2-somy	0	.	0	132655197	0,238,118
chr13	0	114315199	2-somy	0	.	0	114315199	0,238,118
chr14	0	104807133	2-somy	0	.	0	104807133	0,238,118
chr15	0	101702241	2-somy	0	.	0	101702241	0,238,118
chr16	0	90069920	2-somy	0	.	0	90069920	0,238,118
chr17	0	82337843	2-somy	0	.	0	82337843	0,238,118
chr18	0	79553036	2-somy	0	.	0	79553036	0,238,118
chr19	0	58015625	2-somy	0	.	0	58015625	0,238,118
chr20	0	63220658	2-somy	0	.	0	63220658	0,238,118
chr21	0	46544135	2-somy	0	.	0	46544135	0,238,118
chr22	0	50744561	2-somy	0	.	0	50744561	0,238,118
chrX	0	155669590	2-somy	0	.	0	155669590	0,238,118
track	name="CNV	state	for	SM190828_II_044.bam"	description="CNV	state	for	SM190828_II_044.bam"	visibility=1	itemRgb=On	priority=114
chr1	0	248680780	2-somy	0	.	0	248680780	0,238,118
chr2	0	88999357	2-somy	0	.	0	88999357	0,238,118
chr2	88999357	99796860	3-somy	0	.	88999357	99796860	205,0,0
chr2	99796860	241679792	2-somy	0	.	99796860	241679792	0,238,118
chr3	0	60659164	2-somy	0	.	0	60659164	0,238,118
chr3	60659164	63128872	3-somy	0	.	60659164	63128872	205,0,0
chr3	63128872	197752723	2-somy	0	.	63128872	197752723	0,238,118
chr4	0	189054893	2-somy	0	.	0	189054893	0,238,118
chr5	0	181196102	2-somy	0	.	0	181196102	0,238,118
chr6	0	169946650	2-somy	0	.	0	169946650	0,238,118
chr7	0	158946700	2-somy	0	.	0	158946700	0,238,118
chr8	0	144979134	2-somy	0	.	0	144979134	0,238,118
chr9	0	137683812	2-somy	0	.	0	137683812	0,238,118
chr10	0	59076706	2-somy	0	.	0	59076706	0,238,118
chr10	59076706	133171881	3-somy	0	.	59076706	133171881	205,0,0
chr11	0	134436895	2-somy	0	.	0	134436895	0,238,118
chr12	0	132655197	2-somy	0	.	0	132655197	0,238,118
chr13	0	114315199	2-somy	0	.	0	114315199	0,238,118
chr14	0	104807133	2-somy	0	.	0	104807133	0,238,118
chr15	0	101702241	2-somy	0	.	0	101702241	0,238,118
chr16	0	90069920	2-somy	0	.	0	90069920	0,238,118
chr17	0	82337843	2-somy	0	.	0	82337843	0,238,118
chr18	0	79553036	2-somy	0	.	0	79553036	0,238,118
chr19	0	58015625	2-somy	0	.	0	58015625	0,238,118
chr20	0	63220658	2-somy	0	.	0	63220658	0,238,118
chr21	0	46544135	2-somy	0	.	0	46544135	0,238,118
chr22	0	50744561	2-somy	0	.	0	50744561	0,238,118
chrX	0	155669590	2-somy	0	.	0	155669590	0,238,118
track	name="CNV	state	for	SM190828_I_043.bam"	description="CNV	state	for	SM190828_I_043.bam"	visibility=1	itemRgb=On	priority=117
chr1	0	248680780	2-somy	0	.	0	248680780	0,238,118
chr2	0	88999357	2-somy	0	.	0	88999357	0,238,118
chr2	88999357	99233069	3-somy	0	.	88999357	99233069	205,0,0
chr2	99233069	241679792	2-somy	0	.	99233069	241679792	0,238,118
chr3	0	60659164	2-somy	0	.	0	60659164	0,238,118
chr3	60659164	63633906	3-somy	0	.	60659164	63633906	205,0,0
chr3	63633906	197752723	2-somy	0	.	63633906	197752723	0,238,118
chr4	0	189054893	2-somy	0	.	0	189054893	0,238,118
chr5	0	181196102	2-somy	0	.	0	181196102	0,238,118
chr6	0	169946650	2-somy	0	.	0	169946650	0,238,118
chr7	0	158946700	2-somy	0	.	0	158946700	0,238,118
chr8	0	144979134	2-somy	0	.	0	144979134	0,238,118
chr9	0	137683812	2-somy	0	.	0	137683812	0,238,118
chr10	0	60668382	2-somy	0	.	0	60668382	0,238,118
chr10	60668382	133171881	3-somy	0	.	60668382	133171881	205,0,0
chr11	0	134436895	2-somy	0	.	0	134436895	0,238,118
chr12	0	132655197	2-somy	0	.	0	132655197	0,238,118
chr13	0	114315199	2-somy	0	.	0	114315199	0,238,118
chr14	0	104807133	2-somy	0	.	0	104807133	0,238,118
chr15	0	101702241	2-somy	0	.	0	101702241	0,238,118
chr16	0	90069920	2-somy	0	.	0	90069920	0,238,118
chr17	0	82337843	2-somy	0	.	0	82337843	0,238,118
chr18	0	79553036	2-somy	0	.	0	79553036	0,238,118
chr19	0	58015625	2-somy	0	.	0	58015625	0,238,118
chr20	0	63220658	2-somy	0	.	0	63220658	0,238,118
chr21	0	46544135	2-somy	0	.	0	46544135	0,238,118
chr22	0	50744561	2-somy	0	.	0	50744561	0,238,118
chrX	0	155669590	2-somy	0	.	0	155669590	0,238,118
track	name="CNV	state	for	SM190828_I_013.bam"	description="CNV	state	for	SM190828_I_013.bam"	visibility=1	itemRgb=On	priority=120
chr1	0	248680780	2-somy	0	.	0	248680780	0,238,118
chr2	0	88999357	2-somy	0	.	0	88999357	0,238,118
chr2	88999357	98063396	3-somy	0	.	88999357	98063396	205,0,0
chr2	98063396	241679792	2-somy	0	.	98063396	241679792	0,238,118
chr3	0	197752723	2-somy	0	.	0	197752723	0,238,118
chr4	0	189054893	2-somy	0	.	0	189054893	0,238,118
chr5	0	181196102	2-somy	0	.	0	181196102	0,238,118
chr6	0	56484919	2-somy	0	.	0	56484919	0,238,118
chr6	56484919	62154598	3-somy	0	.	56484919	62154598	205,0,0
chr6	62154598	169946650	2-somy	0	.	62154598	169946650	0,238,118
chr7	0	158946700	2-somy	0	.	0	158946700	0,238,118
chr8	0	144979134	2-somy	0	.	0	144979134	0,238,118
chr9	0	137683812	2-somy	0	.	0	137683812	0,238,118
chr10	0	60668382	2-somy	0	.	0	60668382	0,238,118
chr10	60668382	133171881	3-somy	0	.	60668382	133171881	205,0,0
chr11	0	134436895	2-somy	0	.	0	134436895	0,238,118
chr12	0	132655197	2-somy	0	.	0	132655197	0,238,118
chr13	0	114315199	2-somy	0	.	0	114315199	0,238,118
chr14	0	104807133	2-somy	0	.	0	104807133	0,238,118
chr15	0	101702241	2-somy	0	.	0	101702241	0,238,118
chr16	0	90069920	2-somy	0	.	0	90069920	0,238,118
chr17	0	82337843	2-somy	0	.	0	82337843	0,238,118
chr18	0	79553036	2-somy	0	.	0	79553036	0,238,118
chr19	0	58015625	2-somy	0	.	0	58015625	0,238,118
chr20	0	63220658	2-somy	0	.	0	63220658	0,238,118
chr21	0	15250332	3-somy	0	.	0	15250332	205,0,0
chr21	15250332	46544135	2-somy	0	.	15250332	46544135	0,238,118
chr22	0	50744561	2-somy	0	.	0	50744561	0,238,118
chrX	0	155669590	2-somy	0	.	0	155669590	0,238,118
track	name="CNV	state	for	SM190828_I_028.bam"	description="CNV	state	for	SM190828_I_028.bam"	visibility=1	itemRgb=On	priority=123
chr1	0	2900259	3-somy	0	.	0	2900259	205,0,0
chr1	2900259	248680780	2-somy	0	.	2900259	248680780	0,238,118
chr2	0	241679792	2-somy	0	.	0	241679792	0,238,118
chr3	0	60659164	2-somy	0	.	0	60659164	0,238,118
chr3	60659164	63128872	3-somy	0	.	60659164	63128872	205,0,0
chr3	63128872	197752723	2-somy	0	.	63128872	197752723	0,238,118
chr4	0	189054893	2-somy	0	.	0	189054893	0,238,118
chr5	0	181196102	2-somy	0	.	0	181196102	0,238,118
chr6	0	169946650	2-somy	0	.	0	169946650	0,238,118
chr7	0	158946700	2-somy	0	.	0	158946700	0,238,118
chr8	0	144979134	2-somy	0	.	0	144979134	0,238,118
chr9	0	137683812	2-somy	0	.	0	137683812	0,238,118
chr10	0	60117263	2-somy	0	.	0	60117263	0,238,118
chr10	60117263	133171881	3-somy	0	.	60117263	133171881	205,0,0
chr11	0	134436895	2-somy	0	.	0	134436895	0,238,118
chr12	0	132655197	2-somy	0	.	0	132655197	0,238,118
chr13	0	114315199	2-somy	0	.	0	114315199	0,238,118
chr14	0	104807133	2-somy	0	.	0	104807133	0,238,118
chr15	0	101702241	2-somy	0	.	0	101702241	0,238,118
chr16	0	90069920	2-somy	0	.	0	90069920	0,238,118
chr17	0	82337843	2-somy	0	.	0	82337843	0,238,118
chr18	0	79553036	2-somy	0	.	0	79553036	0,238,118
chr19	0	58015625	2-somy	0	.	0	58015625	0,238,118
chr20	0	63220658	2-somy	0	.	0	63220658	0,238,118
chr21	0	46544135	2-somy	0	.	0	46544135	0,238,118
chr22	0	50744561	2-somy	0	.	0	50744561	0,238,118
chrX	0	155669590	2-somy	0	.	0	155669590	0,238,118
track	name="CNV	state	for	SM190828_I_001.bam"	description="CNV	state	for	SM190828_I_001.bam"	visibility=1	itemRgb=On	priority=126
chr1	0	2900259	3-somy	0	.	0	2900259	205,0,0
chr1	2900259	248680780	2-somy	0	.	2900259	248680780	0,238,118
chr2	0	241679792	2-somy	0	.	0	241679792	0,238,118
chr3	0	60659164	2-somy	0	.	0	60659164	0,238,118
chr3	60659164	63633906	3-somy	0	.	60659164	63633906	205,0,0
chr3	63633906	197752723	2-somy	0	.	63633906	197752723	0,238,118
chr4	0	189054893	2-somy	0	.	0	189054893	0,238,118
chr5	0	181196102	2-somy	0	.	0	181196102	0,238,118
chr6	0	56484919	2-somy	0	.	0	56484919	0,238,118
chr6	56484919	62154598	3-somy	0	.	56484919	62154598	205,0,0
chr6	62154598	169946650	2-somy	0	.	62154598	169946650	0,238,118
chr7	0	158946700	2-somy	0	.	0	158946700	0,238,118
chr8	0	144979134	2-somy	0	.	0	144979134	0,238,118
chr9	0	137683812	2-somy	0	.	0	137683812	0,238,118
chr10	0	60668382	2-somy	0	.	0	60668382	0,238,118
chr10	60668382	133171881	3-somy	0	.	60668382	133171881	205,0,0
chr11	0	134436895	2-somy	0	.	0	134436895	0,238,118
chr12	0	132655197	2-somy	0	.	0	132655197	0,238,118
chr13	0	114315199	2-somy	0	.	0	114315199	0,238,118
chr14	0	104807133	2-somy	0	.	0	104807133	0,238,118
chr15	0	101702241	2-somy	0	.	0	101702241	0,238,118
chr16	0	90069920	2-somy	0	.	0	90069920	0,238,118
chr17	0	82337843	2-somy	0	.	0	82337843	0,238,118
chr18	0	79553036	2-somy	0	.	0	79553036	0,238,118
chr19	0	58015625	2-somy	0	.	0	58015625	0,238,118
chr20	0	63220658	2-somy	0	.	0	63220658	0,238,118
chr21	0	46544135	2-somy	0	.	0	46544135	0,238,118
chr22	0	50744561	2-somy	0	.	0	50744561	0,238,118
chrX	0	155669590	2-somy	0	.	0	155669590	0,238,118
track	name="CNV	state	for	SM190828_II_042.bam"	description="CNV	state	for	SM190828_II_042.bam"	visibility=1	itemRgb=On	priority=129
chr1	0	248680780	2-somy	0	.	0	248680780	0,238,118
chr2	0	241679792	2-somy	0	.	0	241679792	0,238,118
chr3	0	60659164	2-somy	0	.	0	60659164	0,238,118
chr3	60659164	64683348	3-somy	0	.	60659164	64683348	205,0,0
chr3	64683348	197752723	2-somy	0	.	64683348	197752723	0,238,118
chr4	0	189054893	2-somy	0	.	0	189054893	0,238,118
chr5	0	181196102	2-somy	0	.	0	181196102	0,238,118
chr6	0	57042927	2-somy	0	.	0	57042927	0,238,118
chr6	57042927	62154598	3-somy	0	.	57042927	62154598	205,0,0
chr6	62154598	169946650	2-somy	0	.	62154598	169946650	0,238,118
chr7	0	158946700	2-somy	0	.	0	158946700	0,238,118
chr8	0	144979134	2-somy	0	.	0	144979134	0,238,118
chr9	0	137683812	2-somy	0	.	0	137683812	0,238,118
chr10	0	60668382	2-somy	0	.	0	60668382	0,238,118
chr10	60668382	133171881	3-somy	0	.	60668382	133171881	205,0,0
chr11	0	134436895	2-somy	0	.	0	134436895	0,238,118
chr12	0	132655197	2-somy	0	.	0	132655197	0,238,118
chr13	0	114315199	2-somy	0	.	0	114315199	0,238,118
chr14	0	104807133	2-somy	0	.	0	104807133	0,238,118
chr15	0	101702241	2-somy	0	.	0	101702241	0,238,118
chr16	0	90069920	2-somy	0	.	0	90069920	0,238,118
chr17	0	82337843	2-somy	0	.	0	82337843	0,238,118
chr18	0	79553036	2-somy	0	.	0	79553036	0,238,118
chr19	0	58015625	2-somy	0	.	0	58015625	0,238,118
chr20	0	63220658	2-somy	0	.	0	63220658	0,238,118
chr21	0	14789143	3-somy	0	.	0	14789143	205,0,0
chr21	14789143	46544135	2-somy	0	.	14789143	46544135	0,238,118
chr22	0	50744561	2-somy	0	.	0	50744561	0,238,118
chrX	0	155669590	2-somy	0	.	0	155669590	0,238,118
track	name="CNV	state	for	SM190828_II_046.bam"	description="CNV	state	for	SM190828_II_046.bam"	visibility=1	itemRgb=On	priority=132
chr1	0	248680780	2-somy	0	.	0	248680780	0,238,118
chr2	0	241679792	2-somy	0	.	0	241679792	0,238,118
chr3	0	197752723	2-somy	0	.	0	197752723	0,238,118
chr4	0	189054893	2-somy	0	.	0	189054893	0,238,118
chr5	0	181196102	2-somy	0	.	0	181196102	0,238,118
chr6	0	169946650	2-somy	0	.	0	169946650	0,238,118
chr7	0	158946700	2-somy	0	.	0	158946700	0,238,118
chr8	0	144979134	2-somy	0	.	0	144979134	0,238,118
chr9	0	137683812	2-somy	0	.	0	137683812	0,238,118
chr10	0	59076706	2-somy	0	.	0	59076706	0,238,118
chr10	59076706	133171881	3-somy	0	.	59076706	133171881	205,0,0
chr11	0	134436895	2-somy	0	.	0	134436895	0,238,118
chr12	0	132655197	2-somy	0	.	0	132655197	0,238,118
chr13	0	114315199	2-somy	0	.	0	114315199	0,238,118
chr14	0	104807133	2-somy	0	.	0	104807133	0,238,118
chr15	0	101702241	2-somy	0	.	0	101702241	0,238,118
chr16	0	90069920	2-somy	0	.	0	90069920	0,238,118
chr17	0	82337843	2-somy	0	.	0	82337843	0,238,118
chr18	0	79553036	2-somy	0	.	0	79553036	0,238,118
chr19	0	58015625	2-somy	0	.	0	58015625	0,238,118
chr20	0	63220658	2-somy	0	.	0	63220658	0,238,118
chr21	0	46544135	2-somy	0	.	0	46544135	0,238,118
chr22	0	50744561	2-somy	0	.	0	50744561	0,238,118
chrX	0	155669590	2-somy	0	.	0	155669590	0,238,118
track	name="CNV	state	for	SM190828_I_034.bam"	description="CNV	state	for	SM190828_I_034.bam"	visibility=1	itemRgb=On	priority=135
chr1	0	248680780	2-somy	0	.	0	248680780	0,238,118
chr2	0	241679792	2-somy	0	.	0	241679792	0,238,118
chr3	0	197752723	2-somy	0	.	0	197752723	0,238,118
chr4	0	189054893	2-somy	0	.	0	189054893	0,238,118
chr5	0	181196102	2-somy	0	.	0	181196102	0,238,118
chr6	0	169946650	2-somy	0	.	0	169946650	0,238,118
chr7	0	158946700	2-somy	0	.	0	158946700	0,238,118
chr8	0	144979134	2-somy	0	.	0	144979134	0,238,118
chr9	0	137683812	2-somy	0	.	0	137683812	0,238,118
chr10	0	60668382	2-somy	0	.	0	60668382	0,238,118
chr10	60668382	133171881	3-somy	0	.	60668382	133171881	205,0,0
chr11	0	134436895	2-somy	0	.	0	134436895	0,238,118
chr12	0	132655197	2-somy	0	.	0	132655197	0,238,118
chr13	0	114315199	2-somy	0	.	0	114315199	0,238,118
chr14	0	104807133	2-somy	0	.	0	104807133	0,238,118
chr15	0	101702241	2-somy	0	.	0	101702241	0,238,118
chr16	0	90069920	2-somy	0	.	0	90069920	0,238,118
chr17	0	82337843	2-somy	0	.	0	82337843	0,238,118
chr18	0	79553036	2-somy	0	.	0	79553036	0,238,118
chr19	0	58015625	2-somy	0	.	0	58015625	0,238,118
chr20	0	63220658	2-somy	0	.	0	63220658	0,238,118
chr21	0	46544135	2-somy	0	.	0	46544135	0,238,118
chr22	0	50744561	2-somy	0	.	0	50744561	0,238,118
chrX	0	155669590	2-somy	0	.	0	155669590	0,238,118
track	name="CNV	state	for	SM190828_I_014.bam"	description="CNV	state	for	SM190828_I_014.bam"	visibility=1	itemRgb=On	priority=138
chr1	0	248680780	2-somy	0	.	0	248680780	0,238,118
chr2	0	241679792	2-somy	0	.	0	241679792	0,238,118
chr3	0	60659164	2-somy	0	.	0	60659164	0,238,118
chr3	60659164	62637872	3-somy	0	.	60659164	62637872	205,0,0
chr3	62637872	197752723	2-somy	0	.	62637872	197752723	0,238,118
chr4	0	189054893	2-somy	0	.	0	189054893	0,238,118
chr5	0	181196102	2-somy	0	.	0	181196102	0,238,118
chr6	0	169946650	2-somy	0	.	0	169946650	0,238,118
chr7	0	158946700	2-somy	0	.	0	158946700	0,238,118
chr8	0	144979134	2-somy	0	.	0	144979134	0,238,118
chr9	0	39057552	2-somy	0	.	0	39057552	0,238,118
chr9	39057552	69783594	3-somy	0	.	39057552	69783594	205,0,0
chr9	69783594	137683812	2-somy	0	.	69783594	137683812	0,238,118
chr10	0	60668382	2-somy	0	.	0	60668382	0,238,118
chr10	60668382	133171881	3-somy	0	.	60668382	133171881	205,0,0
chr11	0	134436895	2-somy	0	.	0	134436895	0,238,118
chr12	0	132655197	2-somy	0	.	0	132655197	0,238,118
chr13	0	114315199	2-somy	0	.	0	114315199	0,238,118
chr14	0	104807133	2-somy	0	.	0	104807133	0,238,118
chr15	0	101702241	2-somy	0	.	0	101702241	0,238,118
chr16	0	90069920	2-somy	0	.	0	90069920	0,238,118
chr17	0	82337843	2-somy	0	.	0	82337843	0,238,118
chr18	0	79553036	2-somy	0	.	0	79553036	0,238,118
chr19	0	58015625	2-somy	0	.	0	58015625	0,238,118
chr20	0	63220658	2-somy	0	.	0	63220658	0,238,118
chr21	0	46544135	2-somy	0	.	0	46544135	0,238,118
chr22	0	50744561	2-somy	0	.	0	50744561	0,238,118
chrX	0	155669590	2-somy	0	.	0	155669590	0,238,118
track	name="CNV	state	for	SM190828_II_008.bam"	description="CNV	state	for	SM190828_II_008.bam"	visibility=1	itemRgb=On	priority=141
chr1	0	248680780	2-somy	0	.	0	248680780	0,238,118
chr2	0	241679792	2-somy	0	.	0	241679792	0,238,118
chr3	0	60659164	2-somy	0	.	0	60659164	0,238,118
chr3	60659164	63128872	3-somy	0	.	60659164	63128872	205,0,0
chr3	63128872	197752723	2-somy	0	.	63128872	197752723	0,238,118
chr4	0	189054893	2-somy	0	.	0	189054893	0,238,118
chr5	0	181196102	2-somy	0	.	0	181196102	0,238,118
chr6	0	56484919	2-somy	0	.	0	56484919	0,238,118
chr6	56484919	62154598	3-somy	0	.	56484919	62154598	205,0,0
chr6	62154598	169946650	2-somy	0	.	62154598	169946650	0,238,118
chr7	0	158946700	2-somy	0	.	0	158946700	0,238,118
chr8	0	144979134	2-somy	0	.	0	144979134	0,238,118
chr9	0	137683812	2-somy	0	.	0	137683812	0,238,118
chr10	0	60117263	2-somy	0	.	0	60117263	0,238,118
chr10	60117263	133171881	3-somy	0	.	60117263	133171881	205,0,0
chr11	0	134436895	2-somy	0	.	0	134436895	0,238,118
chr12	0	132655197	2-somy	0	.	0	132655197	0,238,118
chr13	0	114315199	2-somy	0	.	0	114315199	0,238,118
chr14	0	104807133	2-somy	0	.	0	104807133	0,238,118
chr15	0	101702241	2-somy	0	.	0	101702241	0,238,118
chr16	0	90069920	2-somy	0	.	0	90069920	0,238,118
chr17	0	82337843	2-somy	0	.	0	82337843	0,238,118
chr18	0	79553036	2-somy	0	.	0	79553036	0,238,118
chr19	0	52135596	2-somy	0	.	0	52135596	0,238,118
chr19	52135596	58015625	3-somy	0	.	52135596	58015625	205,0,0
chr20	0	63220658	2-somy	0	.	0	63220658	0,238,118
chr21	0	46544135	2-somy	0	.	0	46544135	0,238,118
chr22	0	50744561	2-somy	0	.	0	50744561	0,238,118
chrX	0	155669590	2-somy	0	.	0	155669590	0,238,118
track	name="CNV	state	for	SM190828_I_027.bam"	description="CNV	state	for	SM190828_I_027.bam"	visibility=1	itemRgb=On	priority=144
chr1	0	248680780	2-somy	0	.	0	248680780	0,238,118
chr2	0	241679792	2-somy	0	.	0	241679792	0,238,118
chr3	0	60659164	2-somy	0	.	0	60659164	0,238,118
chr3	60659164	63128872	3-somy	0	.	60659164	63128872	205,0,0
chr3	63128872	197752723	2-somy	0	.	63128872	197752723	0,238,118
chr4	0	189054893	2-somy	0	.	0	189054893	0,238,118
chr5	0	181196102	2-somy	0	.	0	181196102	0,238,118
chr6	0	57042927	2-somy	0	.	0	57042927	0,238,118
chr6	57042927	62154598	3-somy	0	.	57042927	62154598	205,0,0
chr6	62154598	169946650	2-somy	0	.	62154598	169946650	0,238,118
chr7	0	158946700	2-somy	0	.	0	158946700	0,238,118
chr8	0	144979134	2-somy	0	.	0	144979134	0,238,118
chr9	0	38331317	2-somy	0	.	0	38331317	0,238,118
chr9	38331317	69183528	3-somy	0	.	38331317	69183528	205,0,0
chr9	69183528	137683812	2-somy	0	.	69183528	137683812	0,238,118
chr10	0	60668382	2-somy	0	.	0	60668382	0,238,118
chr10	60668382	133171881	3-somy	0	.	60668382	133171881	205,0,0
chr11	0	134436895	2-somy	0	.	0	134436895	0,238,118
chr12	0	132655197	2-somy	0	.	0	132655197	0,238,118
chr13	0	114315199	2-somy	0	.	0	114315199	0,238,118
chr14	0	104807133	2-somy	0	.	0	104807133	0,238,118
chr15	0	101702241	2-somy	0	.	0	101702241	0,238,118
chr16	0	90069920	2-somy	0	.	0	90069920	0,238,118
chr17	0	82337843	2-somy	0	.	0	82337843	0,238,118
chr18	0	79553036	2-somy	0	.	0	79553036	0,238,118
chr19	0	51507987	2-somy	0	.	0	51507987	0,238,118
chr19	51507987	58015625	3-somy	0	.	51507987	58015625	205,0,0
chr20	0	25296438	2-somy	0	.	0	25296438	0,238,118
chr20	25296438	31248965	3-somy	0	.	25296438	31248965	205,0,0
chr20	31248965	63220658	2-somy	0	.	31248965	63220658	0,238,118
chr21	0	46544135	2-somy	0	.	0	46544135	0,238,118
chr22	0	50744561	2-somy	0	.	0	50744561	0,238,118
chrX	0	155669590	2-somy	0	.	0	155669590	0,238,118
track	name="CNV	state	for	SM190828_I_026.bam"	description="CNV	state	for	SM190828_I_026.bam"	visibility=1	itemRgb=On	priority=147
chr1	0	248680780	2-somy	0	.	0	248680780	0,238,118
chr2	0	241679792	2-somy	0	.	0	241679792	0,238,118
chr3	0	60659164	2-somy	0	.	0	60659164	0,238,118
chr3	60659164	63128872	3-somy	0	.	60659164	63128872	205,0,0
chr3	63128872	197752723	2-somy	0	.	63128872	197752723	0,238,118
chr4	0	189054893	2-somy	0	.	0	189054893	0,238,118
chr5	0	181196102	2-somy	0	.	0	181196102	0,238,118
chr6	0	57042927	2-somy	0	.	0	57042927	0,238,118
chr6	57042927	62154598	3-somy	0	.	57042927	62154598	205,0,0
chr6	62154598	169946650	2-somy	0	.	62154598	169946650	0,238,118
chr7	0	158946700	2-somy	0	.	0	158946700	0,238,118
chr8	0	144979134	2-somy	0	.	0	144979134	0,238,118
chr9	0	137683812	2-somy	0	.	0	137683812	0,238,118
chr10	0	60668382	2-somy	0	.	0	60668382	0,238,118
chr10	60668382	133171881	3-somy	0	.	60668382	133171881	205,0,0
chr11	0	134436895	2-somy	0	.	0	134436895	0,238,118
chr12	0	132655197	2-somy	0	.	0	132655197	0,238,118
chr13	0	114315199	2-somy	0	.	0	114315199	0,238,118
chr14	0	104807133	2-somy	0	.	0	104807133	0,238,118
chr15	0	101702241	2-somy	0	.	0	101702241	0,238,118
chr16	0	90069920	2-somy	0	.	0	90069920	0,238,118
chr17	0	21705744	2-somy	0	.	0	21705744	0,238,118
chr17	21705744	33193554	3-somy	0	.	21705744	33193554	205,0,0
chr17	33193554	82337843	2-somy	0	.	33193554	82337843	0,238,118
chr18	0	79553036	2-somy	0	.	0	79553036	0,238,118
chr19	0	58015625	2-somy	0	.	0	58015625	0,238,118
chr20	0	25296438	2-somy	0	.	0	25296438	0,238,118
chr20	25296438	31248965	3-somy	0	.	25296438	31248965	205,0,0
chr20	31248965	63220658	2-somy	0	.	31248965	63220658	0,238,118
chr21	0	46544135	2-somy	0	.	0	46544135	0,238,118
chr22	0	50744561	2-somy	0	.	0	50744561	0,238,118
chrX	0	155669590	2-somy	0	.	0	155669590	0,238,118
track	name="CNV	state	for	SM190828_I_031.bam"	description="CNV	state	for	SM190828_I_031.bam"	visibility=1	itemRgb=On	priority=150
chr1	0	248680780	2-somy	0	.	0	248680780	0,238,118
chr2	0	241679792	2-somy	0	.	0	241679792	0,238,118
chr3	0	60659164	2-somy	0	.	0	60659164	0,238,118
chr3	60659164	63128872	3-somy	0	.	60659164	63128872	205,0,0
chr3	63128872	197752723	2-somy	0	.	63128872	197752723	0,238,118
chr4	0	189054893	2-somy	0	.	0	189054893	0,238,118
chr5	0	181196102	2-somy	0	.	0	181196102	0,238,118
chr6	0	169946650	2-somy	0	.	0	169946650	0,238,118
chr7	0	158946700	2-somy	0	.	0	158946700	0,238,118
chr8	0	5228854	3-somy	0	.	0	5228854	205,0,0
chr8	5228854	144979134	2-somy	0	.	5228854	144979134	0,238,118
chr9	0	137683812	2-somy	0	.	0	137683812	0,238,118
chr10	0	60668382	2-somy	0	.	0	60668382	0,238,118
chr10	60668382	72134236	3-somy	0	.	60668382	72134236	205,0,0
chr10	72134236	75141018	4-somy	0	.	72134236	75141018	238,201,0
chr10	75141018	133171881	3-somy	0	.	75141018	133171881	205,0,0
chr11	0	134436895	2-somy	0	.	0	134436895	0,238,118
chr12	0	132655197	2-somy	0	.	0	132655197	0,238,118
chr13	0	114315199	2-somy	0	.	0	114315199	0,238,118
chr14	0	104807133	2-somy	0	.	0	104807133	0,238,118
chr15	0	101702241	2-somy	0	.	0	101702241	0,238,118
chr16	0	90069920	2-somy	0	.	0	90069920	0,238,118
chr17	0	82337843	2-somy	0	.	0	82337843	0,238,118
chr18	0	79553036	2-somy	0	.	0	79553036	0,238,118
chr19	0	58015625	2-somy	0	.	0	58015625	0,238,118
chr20	0	25296438	2-somy	0	.	0	25296438	0,238,118
chr20	25296438	31248965	3-somy	0	.	25296438	31248965	205,0,0
chr20	31248965	63220658	2-somy	0	.	31248965	63220658	0,238,118
chr21	0	46544135	2-somy	0	.	0	46544135	0,238,118
chr22	0	50744561	2-somy	0	.	0	50744561	0,238,118
chrX	0	89045528	2-somy	0	.	0	89045528	0,238,118
chrX	89045528	93255930	3-somy	0	.	89045528	93255930	205,0,0
chrX	93255930	155669590	2-somy	0	.	93255930	155669590	0,238,118
track	name="CNV	state	for	SM190828_I_016.bam"	description="CNV	state	for	SM190828_I_016.bam"	visibility=1	itemRgb=On	priority=153
chr1	0	248680780	2-somy	0	.	0	248680780	0,238,118
chr2	0	241679792	2-somy	0	.	0	241679792	0,238,118
chr3	0	60659164	2-somy	0	.	0	60659164	0,238,118
chr3	60659164	63128872	3-somy	0	.	60659164	63128872	205,0,0
chr3	63128872	197752723	2-somy	0	.	63128872	197752723	0,238,118
chr4	0	189054893	2-somy	0	.	0	189054893	0,238,118
chr5	0	181196102	2-somy	0	.	0	181196102	0,238,118
chr6	0	57042927	2-somy	0	.	0	57042927	0,238,118
chr6	57042927	62154598	3-somy	0	.	57042927	62154598	205,0,0
chr6	62154598	169946650	2-somy	0	.	62154598	169946650	0,238,118
chr7	0	158946700	2-somy	0	.	0	158946700	0,238,118
chr8	0	5228854	3-somy	0	.	0	5228854	205,0,0
chr8	5228854	144979134	2-somy	0	.	5228854	144979134	0,238,118
chr9	0	38331317	2-somy	0	.	0	38331317	0,238,118
chr9	38331317	69183528	3-somy	0	.	38331317	69183528	205,0,0
chr9	69183528	137683812	2-somy	0	.	69183528	137683812	0,238,118
chr10	0	60668382	2-somy	0	.	0	60668382	0,238,118
chr10	60668382	133171881	3-somy	0	.	60668382	133171881	205,0,0
chr11	0	134436895	2-somy	0	.	0	134436895	0,238,118
chr12	0	132655197	2-somy	0	.	0	132655197	0,238,118
chr13	0	114315199	2-somy	0	.	0	114315199	0,238,118
chr14	0	104807133	2-somy	0	.	0	104807133	0,238,118
chr15	0	101702241	2-somy	0	.	0	101702241	0,238,118
chr16	0	90069920	2-somy	0	.	0	90069920	0,238,118
chr17	0	82337843	2-somy	0	.	0	82337843	0,238,118
chr18	0	79553036	2-somy	0	.	0	79553036	0,238,118
chr19	0	58015625	2-somy	0	.	0	58015625	0,238,118
chr20	0	25296438	2-somy	0	.	0	25296438	0,238,118
chr20	25296438	31248965	3-somy	0	.	25296438	31248965	205,0,0
chr20	31248965	63220658	2-somy	0	.	31248965	63220658	0,238,118
chr21	0	46544135	2-somy	0	.	0	46544135	0,238,118
chr22	0	50744561	2-somy	0	.	0	50744561	0,238,118
chrX	0	89045528	2-somy	0	.	0	89045528	0,238,118
chrX	89045528	93255930	3-somy	0	.	89045528	93255930	205,0,0
chrX	93255930	155669590	2-somy	0	.	93255930	155669590	0,238,118
track	name="CNV	state	for	SM190828_I_039.bam"	description="CNV	state	for	SM190828_I_039.bam"	visibility=1	itemRgb=On	priority=156
chr1	0	248680780	2-somy	0	.	0	248680780	0,238,118
chr2	0	241679792	2-somy	0	.	0	241679792	0,238,118
chr3	0	60659164	2-somy	0	.	0	60659164	0,238,118
chr3	60659164	63128872	3-somy	0	.	60659164	63128872	205,0,0
chr3	63128872	197752723	2-somy	0	.	63128872	197752723	0,238,118
chr4	0	189054893	2-somy	0	.	0	189054893	0,238,118
chr5	0	181196102	2-somy	0	.	0	181196102	0,238,118
chr6	0	169946650	2-somy	0	.	0	169946650	0,238,118
chr7	0	158946700	2-somy	0	.	0	158946700	0,238,118
chr8	0	144979134	2-somy	0	.	0	144979134	0,238,118
chr9	0	137683812	2-somy	0	.	0	137683812	0,238,118
chr10	0	60668382	2-somy	0	.	0	60668382	0,238,118
chr10	60668382	69531039	3-somy	0	.	60668382	69531039	205,0,0
chr10	69531039	72134236	2-somy	0	.	69531039	72134236	0,238,118
chr10	72134236	133171881	3-somy	0	.	72134236	133171881	205,0,0
chr11	0	134436895	2-somy	0	.	0	134436895	0,238,118
chr12	0	132655197	2-somy	0	.	0	132655197	0,238,118
chr13	0	114315199	2-somy	0	.	0	114315199	0,238,118
chr14	0	104807133	2-somy	0	.	0	104807133	0,238,118
chr15	0	101702241	2-somy	0	.	0	101702241	0,238,118
chr16	0	90069920	2-somy	0	.	0	90069920	0,238,118
chr17	0	82337843	2-somy	0	.	0	82337843	0,238,118
chr18	0	79553036	2-somy	0	.	0	79553036	0,238,118
chr19	0	58015625	2-somy	0	.	0	58015625	0,238,118
chr20	0	25943683	2-somy	0	.	0	25943683	0,238,118
chr20	25943683	31780455	3-somy	0	.	25943683	31780455	205,0,0
chr20	31780455	63220658	2-somy	0	.	31780455	63220658	0,238,118
chr21	0	46544135	2-somy	0	.	0	46544135	0,238,118
chr22	0	50744561	2-somy	0	.	0	50744561	0,238,118
chrX	0	89045528	2-somy	0	.	0	89045528	0,238,118
chrX	89045528	93255930	3-somy	0	.	89045528	93255930	205,0,0
chrX	93255930	155669590	2-somy	0	.	93255930	155669590	0,238,118
track	name="CNV	state	for	SM190828_I_033.bam"	description="CNV	state	for	SM190828_I_033.bam"	visibility=1	itemRgb=On	priority=159
chr1	0	2900259	3-somy	0	.	0	2900259	205,0,0
chr1	2900259	248680780	2-somy	0	.	2900259	248680780	0,238,118
chr2	0	241679792	2-somy	0	.	0	241679792	0,238,118
chr3	0	60659164	2-somy	0	.	0	60659164	0,238,118
chr3	60659164	63128872	3-somy	0	.	60659164	63128872	205,0,0
chr3	63128872	197752723	2-somy	0	.	63128872	197752723	0,238,118
chr4	0	189054893	2-somy	0	.	0	189054893	0,238,118
chr5	0	181196102	2-somy	0	.	0	181196102	0,238,118
chr6	0	169946650	2-somy	0	.	0	169946650	0,238,118
chr7	0	158946700	2-somy	0	.	0	158946700	0,238,118
chr8	0	144979134	2-somy	0	.	0	144979134	0,238,118
chr9	0	137683812	2-somy	0	.	0	137683812	0,238,118
chr10	0	37153178	2-somy	0	.	0	37153178	0,238,118
chr10	37153178	42616186	3-somy	0	.	37153178	42616186	205,0,0
chr10	42616186	60668382	2-somy	0	.	42616186	60668382	0,238,118
chr10	60668382	133171881	3-somy	0	.	60668382	133171881	205,0,0
chr11	0	134436895	2-somy	0	.	0	134436895	0,238,118
chr12	0	132655197	2-somy	0	.	0	132655197	0,238,118
chr13	0	114315199	2-somy	0	.	0	114315199	0,238,118
chr14	0	104807133	2-somy	0	.	0	104807133	0,238,118
chr15	0	101702241	2-somy	0	.	0	101702241	0,238,118
chr16	0	90069920	2-somy	0	.	0	90069920	0,238,118
chr17	0	82337843	2-somy	0	.	0	82337843	0,238,118
chr18	0	79553036	2-somy	0	.	0	79553036	0,238,118
chr19	0	58015625	2-somy	0	.	0	58015625	0,238,118
chr20	0	25943683	2-somy	0	.	0	25943683	0,238,118
chr20	25943683	31780455	3-somy	0	.	25943683	31780455	205,0,0
chr20	31780455	63220658	2-somy	0	.	31780455	63220658	0,238,118
chr21	0	46544135	2-somy	0	.	0	46544135	0,238,118
chr22	0	50744561	2-somy	0	.	0	50744561	0,238,118
chrX	0	89045528	2-somy	0	.	0	89045528	0,238,118
chrX	89045528	93255930	3-somy	0	.	89045528	93255930	205,0,0
chrX	93255930	155669590	2-somy	0	.	93255930	155669590	0,238,118
track	name="CNV	state	for	SM190828_II_018.bam"	description="CNV	state	for	SM190828_II_018.bam"	visibility=1	itemRgb=On	priority=162
chr1	0	248680780	2-somy	0	.	0	248680780	0,238,118
chr2	0	241679792	2-somy	0	.	0	241679792	0,238,118
chr3	0	60659164	2-somy	0	.	0	60659164	0,238,118
chr3	60659164	63128872	3-somy	0	.	60659164	63128872	205,0,0
chr3	63128872	197752723	2-somy	0	.	63128872	197752723	0,238,118
chr4	0	189054893	2-somy	0	.	0	189054893	0,238,118
chr5	0	181196102	2-somy	0	.	0	181196102	0,238,118
chr6	0	56484919	2-somy	0	.	0	56484919	0,238,118
chr6	56484919	62631809	3-somy	0	.	56484919	62631809	205,0,0
chr6	62631809	169946650	2-somy	0	.	62631809	169946650	0,238,118
chr7	0	158946700	2-somy	0	.	0	158946700	0,238,118
chr8	0	5228854	3-somy	0	.	0	5228854	205,0,0
chr8	5228854	144979134	2-somy	0	.	5228854	144979134	0,238,118
chr9	0	137683812	2-somy	0	.	0	137683812	0,238,118
chr10	0	60117263	2-somy	0	.	0	60117263	0,238,118
chr10	60117263	133171881	3-somy	0	.	60117263	133171881	205,0,0
chr11	0	47517962	2-somy	0	.	0	47517962	0,238,118
chr11	47517962	50490973	3-somy	0	.	47517962	50490973	205,0,0
chr11	50490973	134436895	2-somy	0	.	50490973	134436895	0,238,118
chr12	0	132655197	2-somy	0	.	0	132655197	0,238,118
chr13	0	114315199	2-somy	0	.	0	114315199	0,238,118
chr14	0	104807133	2-somy	0	.	0	104807133	0,238,118
chr15	0	101702241	2-somy	0	.	0	101702241	0,238,118
chr16	0	90069920	2-somy	0	.	0	90069920	0,238,118
chr17	0	82337843	2-somy	0	.	0	82337843	0,238,118
chr18	0	79553036	2-somy	0	.	0	79553036	0,238,118
chr19	0	58015625	2-somy	0	.	0	58015625	0,238,118
chr20	0	25296438	2-somy	0	.	0	25296438	0,238,118
chr20	25296438	31248965	3-somy	0	.	25296438	31248965	205,0,0
chr20	31248965	63220658	2-somy	0	.	31248965	63220658	0,238,118
chr21	0	46544135	2-somy	0	.	0	46544135	0,238,118
chr22	0	50744561	2-somy	0	.	0	50744561	0,238,118
chrX	0	155669590	2-somy	0	.	0	155669590	0,238,118
track	name="CNV	state	for	SM190828_I_037.bam"	description="CNV	state	for	SM190828_I_037.bam"	visibility=1	itemRgb=On	priority=165
chr1	0	248680780	2-somy	0	.	0	248680780	0,238,118
chr2	0	88999357	2-somy	0	.	0	88999357	0,238,118
chr2	88999357	98063396	3-somy	0	.	88999357	98063396	205,0,0
chr2	98063396	241679792	2-somy	0	.	98063396	241679792	0,238,118
chr3	0	60659164	2-somy	0	.	0	60659164	0,238,118
chr3	60659164	63128872	3-somy	0	.	60659164	63128872	205,0,0
chr3	63128872	197752723	2-somy	0	.	63128872	197752723	0,238,118
chr4	0	189054893	2-somy	0	.	0	189054893	0,238,118
chr5	0	181196102	2-somy	0	.	0	181196102	0,238,118
chr6	0	56484919	2-somy	0	.	0	56484919	0,238,118
chr6	56484919	62154598	3-somy	0	.	56484919	62154598	205,0,0
chr6	62154598	169946650	2-somy	0	.	62154598	169946650	0,238,118
chr7	0	158946700	2-somy	0	.	0	158946700	0,238,118
chr8	0	5228854	3-somy	0	.	0	5228854	205,0,0
chr8	5228854	144979134	2-somy	0	.	5228854	144979134	0,238,118
chr9	0	137683812	2-somy	0	.	0	137683812	0,238,118
chr10	0	60117263	2-somy	0	.	0	60117263	0,238,118
chr10	60117263	133171881	3-somy	0	.	60117263	133171881	205,0,0
chr11	0	134436895	2-somy	0	.	0	134436895	0,238,118
chr12	0	132655197	2-somy	0	.	0	132655197	0,238,118
chr13	0	114315199	2-somy	0	.	0	114315199	0,238,118
chr14	0	104807133	2-somy	0	.	0	104807133	0,238,118
chr15	0	101702241	2-somy	0	.	0	101702241	0,238,118
chr16	0	90069920	2-somy	0	.	0	90069920	0,238,118
chr17	0	82337843	2-somy	0	.	0	82337843	0,238,118
chr18	0	79553036	2-somy	0	.	0	79553036	0,238,118
chr19	0	58015625	2-somy	0	.	0	58015625	0,238,118
chr20	0	25943683	2-somy	0	.	0	25943683	0,238,118
chr20	25943683	31780455	3-somy	0	.	25943683	31780455	205,0,0
chr20	31780455	63220658	2-somy	0	.	31780455	63220658	0,238,118
chr21	0	46544135	2-somy	0	.	0	46544135	0,238,118
chr22	0	50744561	2-somy	0	.	0	50744561	0,238,118
chrX	0	155669590	2-somy	0	.	0	155669590	0,238,118
track	name="CNV	state	for	SM190828_I_020.bam"	description="CNV	state	for	SM190828_I_020.bam"	visibility=1	itemRgb=On	priority=168
chr1	0	248680780	2-somy	0	.	0	248680780	0,238,118
chr2	0	241679792	2-somy	0	.	0	241679792	0,238,118
chr3	0	60659164	2-somy	0	.	0	60659164	0,238,118
chr3	60659164	63128872	3-somy	0	.	60659164	63128872	205,0,0
chr3	63128872	197752723	2-somy	0	.	63128872	197752723	0,238,118
chr4	0	189054893	2-somy	0	.	0	189054893	0,238,118
chr5	0	181196102	2-somy	0	.	0	181196102	0,238,118
chr6	0	57042927	2-somy	0	.	0	57042927	0,238,118
chr6	57042927	62631809	3-somy	0	.	57042927	62631809	205,0,0
chr6	62631809	169946650	2-somy	0	.	62631809	169946650	0,238,118
chr7	0	158946700	2-somy	0	.	0	158946700	0,238,118
chr8	0	5681698	3-somy	0	.	0	5681698	205,0,0
chr8	5681698	144979134	2-somy	0	.	5681698	144979134	0,238,118
chr9	0	137683812	2-somy	0	.	0	137683812	0,238,118
chr10	0	60668382	2-somy	0	.	0	60668382	0,238,118
chr10	60668382	133171881	3-somy	0	.	60668382	133171881	205,0,0
chr11	0	134436895	2-somy	0	.	0	134436895	0,238,118
chr12	0	119923843	2-somy	0	.	0	119923843	0,238,118
chr12	119923843	125620201	3-somy	0	.	119923843	125620201	205,0,0
chr12	125620201	132655197	2-somy	0	.	125620201	132655197	0,238,118
chr13	0	114315199	2-somy	0	.	0	114315199	0,238,118
chr14	0	104807133	2-somy	0	.	0	104807133	0,238,118
chr15	0	101702241	2-somy	0	.	0	101702241	0,238,118
chr16	0	90069920	2-somy	0	.	0	90069920	0,238,118
chr17	0	82337843	2-somy	0	.	0	82337843	0,238,118
chr18	0	79553036	2-somy	0	.	0	79553036	0,238,118
chr19	0	58015625	2-somy	0	.	0	58015625	0,238,118
chr20	0	25296438	2-somy	0	.	0	25296438	0,238,118
chr20	25296438	31248965	3-somy	0	.	25296438	31248965	205,0,0
chr20	31248965	63220658	2-somy	0	.	31248965	63220658	0,238,118
chr21	0	46544135	2-somy	0	.	0	46544135	0,238,118
chr22	0	50744561	2-somy	0	.	0	50744561	0,238,118
chrX	0	155669590	2-somy	0	.	0	155669590	0,238,118
track	name="CNV	state	for	SM190828_II_036.bam"	description="CNV	state	for	SM190828_II_036.bam"	visibility=1	itemRgb=On	priority=171
chr1	0	248680780	2-somy	0	.	0	248680780	0,238,118
chr2	0	241679792	2-somy	0	.	0	241679792	0,238,118
chr3	0	60659164	2-somy	0	.	0	60659164	0,238,118
chr3	60659164	63128872	3-somy	0	.	60659164	63128872	205,0,0
chr3	63128872	197752723	2-somy	0	.	63128872	197752723	0,238,118
chr4	0	189054893	2-somy	0	.	0	189054893	0,238,118
chr5	0	181196102	2-somy	0	.	0	181196102	0,238,118
chr6	0	57042927	2-somy	0	.	0	57042927	0,238,118
chr6	57042927	62631809	3-somy	0	.	57042927	62631809	205,0,0
chr6	62631809	169946650	2-somy	0	.	62631809	169946650	0,238,118
chr7	0	158946700	2-somy	0	.	0	158946700	0,238,118
chr8	0	5681698	3-somy	0	.	0	5681698	205,0,0
chr8	5681698	144979134	2-somy	0	.	5681698	144979134	0,238,118
chr9	0	137683812	2-somy	0	.	0	137683812	0,238,118
chr10	0	37153178	2-somy	0	.	0	37153178	0,238,118
chr10	37153178	42616186	3-somy	0	.	37153178	42616186	205,0,0
chr10	42616186	60668382	2-somy	0	.	42616186	60668382	0,238,118
chr10	60668382	72134236	3-somy	0	.	60668382	72134236	205,0,0
chr10	72134236	75141018	4-somy	0	.	72134236	75141018	238,201,0
chr10	75141018	133171881	3-somy	0	.	75141018	133171881	205,0,0
chr11	0	134436895	2-somy	0	.	0	134436895	0,238,118
chr12	0	132655197	2-somy	0	.	0	132655197	0,238,118
chr13	0	114315199	2-somy	0	.	0	114315199	0,238,118
chr14	0	104807133	2-somy	0	.	0	104807133	0,238,118
chr15	0	101702241	2-somy	0	.	0	101702241	0,238,118
chr16	0	90069920	2-somy	0	.	0	90069920	0,238,118
chr17	0	82337843	2-somy	0	.	0	82337843	0,238,118
chr18	0	79553036	2-somy	0	.	0	79553036	0,238,118
chr19	0	58015625	2-somy	0	.	0	58015625	0,238,118
chr20	0	63220658	2-somy	0	.	0	63220658	0,238,118
chr21	0	46544135	2-somy	0	.	0	46544135	0,238,118
chr22	0	50744561	2-somy	0	.	0	50744561	0,238,118
chrX	0	155669590	2-somy	0	.	0	155669590	0,238,118
track	name="CNV	state	for	SM190828_II_040.bam"	description="CNV	state	for	SM190828_II_040.bam"	visibility=1	itemRgb=On	priority=174
chr1	0	54018334	2-somy	0	.	0	54018334	0,238,118
chr1	54018334	66949617	1-somy	0	.	54018334	66949617	154,50,205
chr1	66949617	248680780	2-somy	0	.	66949617	248680780	0,238,118
chr2	0	241679792	2-somy	0	.	0	241679792	0,238,118
chr3	0	197752723	2-somy	0	.	0	197752723	0,238,118
chr4	0	189054893	2-somy	0	.	0	189054893	0,238,118
chr5	0	181196102	2-somy	0	.	0	181196102	0,238,118
chr6	0	169946650	2-somy	0	.	0	169946650	0,238,118
chr7	0	158946700	2-somy	0	.	0	158946700	0,238,118
chr8	0	144979134	2-somy	0	.	0	144979134	0,238,118
chr9	0	137683812	2-somy	0	.	0	137683812	0,238,118
chr10	0	60668382	2-somy	0	.	0	60668382	0,238,118
chr10	60668382	133171881	3-somy	0	.	60668382	133171881	205,0,0
chr11	0	134436895	2-somy	0	.	0	134436895	0,238,118
chr12	0	132655197	2-somy	0	.	0	132655197	0,238,118
chr13	0	114315199	2-somy	0	.	0	114315199	0,238,118
chr14	0	104807133	2-somy	0	.	0	104807133	0,238,118
chr15	0	101702241	2-somy	0	.	0	101702241	0,238,118
chr16	0	90069920	2-somy	0	.	0	90069920	0,238,118
chr17	0	82337843	2-somy	0	.	0	82337843	0,238,118
chr18	0	79553036	2-somy	0	.	0	79553036	0,238,118
chr19	0	58015625	2-somy	0	.	0	58015625	0,238,118
chr20	0	63220658	2-somy	0	.	0	63220658	0,238,118
chr21	0	46544135	2-somy	0	.	0	46544135	0,238,118
chr22	0	50744561	2-somy	0	.	0	50744561	0,238,118
chrX	0	155669590	2-somy	0	.	0	155669590	0,238,118
track	name="CNV	state	for	SM190828_II_001.bam"	description="CNV	state	for	SM190828_II_001.bam"	visibility=1	itemRgb=On	priority=177
chr1	0	205346083	2-somy	0	.	0	205346083	0,238,118
chr1	205346083	210006527	1-somy	0	.	205346083	210006527	154,50,205
chr1	210006527	248680780	2-somy	0	.	210006527	248680780	0,238,118
chr2	0	241679792	2-somy	0	.	0	241679792	0,238,118
chr3	0	60225929	2-somy	0	.	0	60225929	0,238,118
chr3	60225929	62637872	3-somy	0	.	60225929	62637872	205,0,0
chr3	62637872	197752723	2-somy	0	.	62637872	197752723	0,238,118
chr4	0	48681251	2-somy	0	.	0	48681251	0,238,118
chr4	48681251	52067132	3-somy	0	.	48681251	52067132	205,0,0
chr4	52067132	189054893	2-somy	0	.	52067132	189054893	0,238,118
chr5	0	137412257	2-somy	0	.	0	137412257	0,238,118
chr5	137412257	141672398	3-somy	0	.	137412257	141672398	205,0,0
chr5	141672398	181196102	2-somy	0	.	141672398	181196102	0,238,118
chr6	0	169946650	2-somy	0	.	0	169946650	0,238,118
chr7	0	144533076	2-somy	0	.	0	144533076	0,238,118
chr7	144533076	148847418	3-somy	0	.	144533076	148847418	205,0,0
chr7	148847418	158946700	2-somy	0	.	148847418	158946700	0,238,118
chr8	0	5228854	3-somy	0	.	0	5228854	205,0,0
chr8	5228854	144979134	2-somy	0	.	5228854	144979134	0,238,118
chr9	0	137683812	2-somy	0	.	0	137683812	0,238,118
chr10	0	59601573	2-somy	0	.	0	59601573	0,238,118
chr10	59601573	133171881	3-somy	0	.	59601573	133171881	205,0,0
chr11	0	134436895	2-somy	0	.	0	134436895	0,238,118
chr12	0	132655197	2-somy	0	.	0	132655197	0,238,118
chr13	0	114315199	2-somy	0	.	0	114315199	0,238,118
chr14	0	104807133	2-somy	0	.	0	104807133	0,238,118
chr15	0	101702241	2-somy	0	.	0	101702241	0,238,118
chr16	0	90069920	2-somy	0	.	0	90069920	0,238,118
chr17	0	82337843	2-somy	0	.	0	82337843	0,238,118
chr18	0	79553036	2-somy	0	.	0	79553036	0,238,118
chr19	0	58015625	2-somy	0	.	0	58015625	0,238,118
chr20	0	63220658	2-somy	0	.	0	63220658	0,238,118
chr21	0	46544135	2-somy	0	.	0	46544135	0,238,118
chr22	0	50744561	2-somy	0	.	0	50744561	0,238,118
chrX	0	155669590	2-somy	0	.	0	155669590	0,238,118
track	name="CNV	state	for	SM190828_II_021.bam"	description="CNV	state	for	SM190828_II_021.bam"	visibility=1	itemRgb=On	priority=180
chr1	0	248680780	2-somy	0	.	0	248680780	0,238,118
chr2	0	241679792	2-somy	0	.	0	241679792	0,238,118
chr3	0	60225929	2-somy	0	.	0	60225929	0,238,118
chr3	60225929	63633906	3-somy	0	.	60225929	63633906	205,0,0
chr3	63633906	115529494	2-somy	0	.	63633906	115529494	0,238,118
chr3	115529494	119015649	3-somy	0	.	115529494	119015649	205,0,0
chr3	119015649	197752723	2-somy	0	.	119015649	197752723	0,238,118
chr4	0	189054893	2-somy	0	.	0	189054893	0,238,118
chr5	0	181196102	2-somy	0	.	0	181196102	0,238,118
chr6	0	169946650	2-somy	0	.	0	169946650	0,238,118
chr7	0	114414264	2-somy	0	.	0	114414264	0,238,118
chr7	114414264	116560880	1-somy	0	.	114414264	116560880	154,50,205
chr7	116560880	158946700	2-somy	0	.	116560880	158946700	0,238,118
chr8	0	43460418	2-somy	0	.	0	43460418	0,238,118
chr8	43460418	47906592	3-somy	0	.	43460418	47906592	205,0,0
chr8	47906592	144979134	2-somy	0	.	47906592	144979134	0,238,118
chr9	0	137683812	2-somy	0	.	0	137683812	0,238,118
chr10	0	60668382	2-somy	0	.	0	60668382	0,238,118
chr10	60668382	133171881	3-somy	0	.	60668382	133171881	205,0,0
chr11	0	134436895	2-somy	0	.	0	134436895	0,238,118
chr12	0	34037643	2-somy	0	.	0	34037643	0,238,118
chr12	34037643	44973443	3-somy	0	.	34037643	44973443	205,0,0
chr12	44973443	132655197	2-somy	0	.	44973443	132655197	0,238,118
chr13	0	114315199	2-somy	0	.	0	114315199	0,238,118
chr14	0	104807133	2-somy	0	.	0	104807133	0,238,118
chr15	0	101702241	2-somy	0	.	0	101702241	0,238,118
chr16	0	90069920	2-somy	0	.	0	90069920	0,238,118
chr17	0	82337843	2-somy	0	.	0	82337843	0,238,118
chr18	0	79553036	2-somy	0	.	0	79553036	0,238,118
chr19	0	58015625	2-somy	0	.	0	58015625	0,238,118
chr20	0	14181161	2-somy	0	.	0	14181161	0,238,118
chr20	14181161	16535333	3-somy	0	.	14181161	16535333	205,0,0
chr20	16535333	28807444	2-somy	0	.	16535333	28807444	0,238,118
chr20	28807444	31780455	3-somy	0	.	28807444	31780455	205,0,0
chr20	31780455	63220658	2-somy	0	.	31780455	63220658	0,238,118
chr21	0	46544135	2-somy	0	.	0	46544135	0,238,118
chr22	0	50744561	2-somy	0	.	0	50744561	0,238,118
chrX	0	155669590	2-somy	0	.	0	155669590	0,238,118
track	name="CNV	state	for	SM190828_I_012.bam"	description="CNV	state	for	SM190828_I_012.bam"	visibility=1	itemRgb=On	priority=183
chr1	0	248680780	2-somy	0	.	0	248680780	0,238,118
chr2	0	241679792	2-somy	0	.	0	241679792	0,238,118
chr3	0	197752723	2-somy	0	.	0	197752723	0,238,118
chr4	0	189054893	2-somy	0	.	0	189054893	0,238,118
chr5	0	181196102	2-somy	0	.	0	181196102	0,238,118
chr6	0	169946650	2-somy	0	.	0	169946650	0,238,118
chr7	0	158946700	2-somy	0	.	0	158946700	0,238,118
chr8	0	144979134	2-somy	0	.	0	144979134	0,238,118
chr9	0	137683812	2-somy	0	.	0	137683812	0,238,118
chr10	0	60668382	2-somy	0	.	0	60668382	0,238,118
chr10	60668382	133171881	3-somy	0	.	60668382	133171881	205,0,0
chr11	0	134436895	2-somy	0	.	0	134436895	0,238,118
chr12	0	117107078	2-somy	0	.	0	117107078	0,238,118
chr12	117107078	132655197	3-somy	0	.	117107078	132655197	205,0,0
chr13	0	114315199	2-somy	0	.	0	114315199	0,238,118
chr14	0	104807133	2-somy	0	.	0	104807133	0,238,118
chr15	0	101702241	2-somy	0	.	0	101702241	0,238,118
chr16	0	90069920	2-somy	0	.	0	90069920	0,238,118
chr17	0	5380086	3-somy	0	.	0	5380086	205,0,0
chr17	5380086	82337843	2-somy	0	.	5380086	82337843	0,238,118
chr18	0	79553036	2-somy	0	.	0	79553036	0,238,118
chr19	0	58015625	2-somy	0	.	0	58015625	0,238,118
chr20	0	13690733	2-somy	0	.	0	13690733	0,238,118
chr20	13690733	17002042	3-somy	0	.	13690733	17002042	205,0,0
chr20	17002042	25296438	2-somy	0	.	17002042	25296438	0,238,118
chr20	25296438	31248965	3-somy	0	.	25296438	31248965	205,0,0
chr20	31248965	63220658	2-somy	0	.	31248965	63220658	0,238,118
chr21	0	46544135	2-somy	0	.	0	46544135	0,238,118
chr22	0	50744561	2-somy	0	.	0	50744561	0,238,118
chrX	0	73510518	2-somy	0	.	0	73510518	0,238,118
chrX	73510518	76807726	3-somy	0	.	73510518	76807726	205,0,0
chrX	76807726	155669590	2-somy	0	.	76807726	155669590	0,238,118
track	name="CNV	state	for	SM190828_II_038.bam"	description="CNV	state	for	SM190828_II_038.bam"	visibility=1	itemRgb=On	priority=186
chr1	0	248680780	2-somy	0	.	0	248680780	0,238,118
chr2	0	241679792	2-somy	0	.	0	241679792	0,238,118
chr3	0	197752723	2-somy	0	.	0	197752723	0,238,118
chr4	0	189054893	2-somy	0	.	0	189054893	0,238,118
chr5	0	181196102	2-somy	0	.	0	181196102	0,238,118
chr6	0	169946650	2-somy	0	.	0	169946650	0,238,118
chr7	0	158946700	2-somy	0	.	0	158946700	0,238,118
chr8	0	144979134	2-somy	0	.	0	144979134	0,238,118
chr9	0	137683812	2-somy	0	.	0	137683812	0,238,118
chr10	0	60117263	2-somy	0	.	0	60117263	0,238,118
chr10	60117263	72134236	3-somy	0	.	60117263	72134236	205,0,0
chr10	72134236	75141018	4-somy	0	.	72134236	75141018	238,201,0
chr10	75141018	81498585	2-somy	0	.	75141018	81498585	0,238,118
chr10	81498585	117344770	3-somy	0	.	81498585	117344770	205,0,0
chr10	117344770	133171881	2-somy	0	.	117344770	133171881	0,238,118
chr11	0	46885262	2-somy	0	.	0	46885262	0,238,118
chr11	46885262	50490973	3-somy	0	.	46885262	50490973	205,0,0
chr11	50490973	134436895	2-somy	0	.	50490973	134436895	0,238,118
chr12	0	132655197	2-somy	0	.	0	132655197	0,238,118
chr13	0	114315199	2-somy	0	.	0	114315199	0,238,118
chr14	0	104807133	2-somy	0	.	0	104807133	0,238,118
chr15	0	101702241	2-somy	0	.	0	101702241	0,238,118
chr16	0	90069920	2-somy	0	.	0	90069920	0,238,118
chr17	0	82337843	2-somy	0	.	0	82337843	0,238,118
chr18	0	79553036	2-somy	0	.	0	79553036	0,238,118
chr19	0	5784188	3-somy	0	.	0	5784188	205,0,0
chr19	5784188	58015625	2-somy	0	.	5784188	58015625	0,238,118
chr20	0	63220658	2-somy	0	.	0	63220658	0,238,118
chr21	0	46544135	2-somy	0	.	0	46544135	0,238,118
chr22	0	50744561	2-somy	0	.	0	50744561	0,238,118
chrX	0	49824485	2-somy	0	.	0	49824485	0,238,118
chrX	49824485	52401547	1-somy	0	.	49824485	52401547	154,50,205
chrX	52401547	155669590	2-somy	0	.	52401547	155669590	0,238,118
track	name="CNV	state	for	SM190828_II_025.bam"	description="CNV	state	for	SM190828_II_025.bam"	visibility=1	itemRgb=On	priority=189
chr1	0	248680780	2-somy	0	.	0	248680780	0,238,118
chr2	0	25719650	2-somy	0	.	0	25719650	0,238,118
chr2	25719650	29211857	3-somy	0	.	25719650	29211857	205,0,0
chr2	29211857	37247182	2-somy	0	.	29211857	37247182	0,238,118
chr2	37247182	47615422	3-somy	0	.	37247182	47615422	205,0,0
chr2	47615422	158106035	2-somy	0	.	47615422	158106035	0,238,118
chr2	158106035	161524923	3-somy	0	.	158106035	161524923	205,0,0
chr2	161524923	214894945	2-somy	0	.	161524923	214894945	0,238,118
chr2	214894945	216483890	3-somy	0	.	214894945	216483890	205,0,0
chr2	216483890	241679792	2-somy	0	.	216483890	241679792	0,238,118
chr3	0	176834049	2-somy	0	.	0	176834049	0,238,118
chr3	176834049	179375550	3-somy	0	.	176834049	179375550	205,0,0
chr3	179375550	197752723	2-somy	0	.	179375550	197752723	0,238,118
chr4	0	155820105	2-somy	0	.	0	155820105	0,238,118
chr4	155820105	159514920	3-somy	0	.	155820105	159514920	205,0,0
chr4	159514920	189054893	2-somy	0	.	159514920	189054893	0,238,118
chr5	0	4195425	1-somy	0	.	0	4195425	154,50,205
chr5	4195425	139174134	2-somy	0	.	4195425	139174134	0,238,118
chr5	139174134	144372879	3-somy	0	.	139174134	144372879	205,0,0
chr5	144372879	181196102	2-somy	0	.	144372879	181196102	0,238,118
chr6	0	169946650	2-somy	0	.	0	169946650	0,238,118
chr7	0	158946700	2-somy	0	.	0	158946700	0,238,118
chr8	0	121661543	2-somy	0	.	0	121661543	0,238,118
chr8	121661543	124586255	3-somy	0	.	121661543	124586255	205,0,0
chr8	124586255	144979134	2-somy	0	.	124586255	144979134	0,238,118
chr9	0	137683812	2-somy	0	.	0	137683812	0,238,118
chr10	0	58090298	2-somy	0	.	0	58090298	0,238,118
chr10	58090298	121240833	3-somy	0	.	58090298	121240833	205,0,0
chr10	121240833	133171881	2-somy	0	.	121240833	133171881	0,238,118
chr11	0	134436895	2-somy	0	.	0	134436895	0,238,118
chr12	0	1380729	3-somy	0	.	0	1380729	205,0,0
chr12	1380729	132655197	2-somy	0	.	1380729	132655197	0,238,118
chr13	0	114315199	2-somy	0	.	0	114315199	0,238,118
chr14	0	22115293	1-somy	0	.	0	22115293	154,50,205
chr14	22115293	104807133	2-somy	0	.	22115293	104807133	0,238,118
chr15	0	101702241	2-somy	0	.	0	101702241	0,238,118
chr16	0	90069920	2-somy	0	.	0	90069920	0,238,118
chr17	0	82337843	2-somy	0	.	0	82337843	0,238,118
chr18	0	79553036	2-somy	0	.	0	79553036	0,238,118
chr19	0	42853717	2-somy	0	.	0	42853717	0,238,118
chr19	42853717	49411649	3-somy	0	.	42853717	49411649	205,0,0
chr19	49411649	58015625	2-somy	0	.	49411649	58015625	0,238,118
chr20	0	63220658	2-somy	0	.	0	63220658	0,238,118
chr21	0	46544135	2-somy	0	.	0	46544135	0,238,118
chr22	0	50744561	2-somy	0	.	0	50744561	0,238,118
chrX	0	155669590	2-somy	0	.	0	155669590	0,238,118
track	name="CNV	state	for	SM190828_I_045.bam"	description="CNV	state	for	SM190828_I_045.bam"	visibility=1	itemRgb=On	priority=192
chr1	0	248680780	2-somy	0	.	0	248680780	0,238,118
chr2	0	241679792	2-somy	0	.	0	241679792	0,238,118
chr3	0	29457037	2-somy	0	.	0	29457037	0,238,118
chr3	29457037	58409896	3-somy	0	.	29457037	58409896	205,0,0
chr3	58409896	60659164	2-somy	0	.	58409896	60659164	0,238,118
chr3	60659164	67113677	3-somy	0	.	60659164	67113677	205,0,0
chr3	67113677	197752723	2-somy	0	.	67113677	197752723	0,238,118
chr4	0	162278969	2-somy	0	.	0	162278969	0,238,118
chr4	162278969	164663392	3-somy	0	.	162278969	164663392	205,0,0
chr4	164663392	189054893	2-somy	0	.	164663392	189054893	0,238,118
chr5	0	181196102	2-somy	0	.	0	181196102	0,238,118
chr6	0	169946650	2-somy	0	.	0	169946650	0,238,118
chr7	0	158946700	2-somy	0	.	0	158946700	0,238,118
chr8	0	144979134	2-somy	0	.	0	144979134	0,238,118
chr9	0	137683812	2-somy	0	.	0	137683812	0,238,118
chr10	0	60117263	2-somy	0	.	0	60117263	0,238,118
chr10	60117263	104528010	3-somy	0	.	60117263	104528010	205,0,0
chr10	104528010	110864858	2-somy	0	.	104528010	110864858	0,238,118
chr10	110864858	133171881	3-somy	0	.	110864858	133171881	205,0,0
chr11	0	134436895	2-somy	0	.	0	134436895	0,238,118
chr12	0	132655197	2-somy	0	.	0	132655197	0,238,118
chr13	0	114315199	2-somy	0	.	0	114315199	0,238,118
chr14	0	104807133	2-somy	0	.	0	104807133	0,238,118
chr15	0	40648515	2-somy	0	.	0	40648515	0,238,118
chr15	40648515	46549567	3-somy	0	.	40648515	46549567	205,0,0
chr15	46549567	101702241	2-somy	0	.	46549567	101702241	0,238,118
chr16	0	90069920	2-somy	0	.	0	90069920	0,238,118
chr17	0	82337843	2-somy	0	.	0	82337843	0,238,118
chr18	0	79553036	2-somy	0	.	0	79553036	0,238,118
chr19	0	58015625	2-somy	0	.	0	58015625	0,238,118
chr20	0	25296438	2-somy	0	.	0	25296438	0,238,118
chr20	25296438	31248965	3-somy	0	.	25296438	31248965	205,0,0
chr20	31248965	63220658	2-somy	0	.	31248965	63220658	0,238,118
chr21	0	46544135	2-somy	0	.	0	46544135	0,238,118
chr22	0	50744561	2-somy	0	.	0	50744561	0,238,118
chrX	0	155669590	2-somy	0	.	0	155669590	0,238,118
track	name="CNV	state	for	SM190828_I_040.bam"	description="CNV	state	for	SM190828_I_040.bam"	visibility=1	itemRgb=On	priority=195
chr1	0	248680780	2-somy	0	.	0	248680780	0,238,118
chr2	0	65515985	2-somy	0	.	0	65515985	0,238,118
chr2	65515985	69230605	1-somy	0	.	65515985	69230605	154,50,205
chr2	69230605	241679792	2-somy	0	.	69230605	241679792	0,238,118
chr3	0	94491103	2-somy	0	.	0	94491103	0,238,118
chr3	94491103	115054493	1-somy	0	.	94491103	115054493	154,50,205
chr3	115054493	197752723	2-somy	0	.	115054493	197752723	0,238,118
chr4	0	189054893	2-somy	0	.	0	189054893	0,238,118
chr5	0	26857559	2-somy	0	.	0	26857559	0,238,118
chr5	26857559	42640098	1-somy	0	.	26857559	42640098	154,50,205
chr5	42640098	181196102	2-somy	0	.	42640098	181196102	0,238,118
chr6	0	169946650	2-somy	0	.	0	169946650	0,238,118
chr7	0	158946700	2-somy	0	.	0	158946700	0,238,118
chr8	0	144979134	2-somy	0	.	0	144979134	0,238,118
chr9	0	137683812	2-somy	0	.	0	137683812	0,238,118
chr10	0	28657856	2-somy	0	.	0	28657856	0,238,118
chr10	28657856	36674903	1-somy	0	.	28657856	36674903	154,50,205
chr10	36674903	60668382	2-somy	0	.	36674903	60668382	0,238,118
chr10	60668382	130681755	3-somy	0	.	60668382	130681755	205,0,0
chr10	130681755	133171881	4-somy	0	.	130681755	133171881	238,201,0
chr11	0	134436895	2-somy	0	.	0	134436895	0,238,118
chr12	0	104210134	2-somy	0	.	0	104210134	0,238,118
chr12	104210134	107254491	1-somy	0	.	104210134	107254491	154,50,205
chr12	107254491	132655197	2-somy	0	.	107254491	132655197	0,238,118
chr13	0	114315199	2-somy	0	.	0	114315199	0,238,118
chr14	0	104807133	2-somy	0	.	0	104807133	0,238,118
chr15	0	27510795	3-somy	0	.	0	27510795	205,0,0
chr15	27510795	101702241	2-somy	0	.	27510795	101702241	0,238,118
chr16	0	90069920	2-somy	0	.	0	90069920	0,238,118
chr17	0	82337843	2-somy	0	.	0	82337843	0,238,118
chr18	0	79553036	2-somy	0	.	0	79553036	0,238,118
chr19	0	58015625	2-somy	0	.	0	58015625	0,238,118
chr20	0	63220658	2-somy	0	.	0	63220658	0,238,118
chr21	0	46544135	2-somy	0	.	0	46544135	0,238,118
chr22	0	50744561	2-somy	0	.	0	50744561	0,238,118
chrX	0	155669590	2-somy	0	.	0	155669590	0,238,118
track	name="CNV	state	for	SM190828_I_038.bam"	description="CNV	state	for	SM190828_I_038.bam"	visibility=1	itemRgb=On	priority=198
chr1	0	248680780	2-somy	0	.	0	248680780	0,238,118
chr2	0	60762044	2-somy	0	.	0	60762044	0,238,118
chr2	60762044	64438517	3-somy	0	.	60762044	64438517	205,0,0
chr2	64438517	139473482	2-somy	0	.	64438517	139473482	0,238,118
chr2	139473482	151367686	3-somy	0	.	139473482	151367686	205,0,0
chr2	151367686	241679792	2-somy	0	.	151367686	241679792	0,238,118
chr3	0	60659164	2-somy	0	.	0	60659164	0,238,118
chr3	60659164	63128872	3-somy	0	.	60659164	63128872	205,0,0
chr3	63128872	197752723	2-somy	0	.	63128872	197752723	0,238,118
chr4	0	189054893	2-somy	0	.	0	189054893	0,238,118
chr5	0	181196102	2-somy	0	.	0	181196102	0,238,118
chr6	0	169946650	2-somy	0	.	0	169946650	0,238,118
chr7	0	123495470	2-somy	0	.	0	123495470	0,238,118
chr7	123495470	155751000	3-somy	0	.	123495470	155751000	205,0,0
chr7	155751000	158946700	2-somy	0	.	155751000	158946700	0,238,118
chr8	0	66900681	2-somy	0	.	0	66900681	0,238,118
chr8	66900681	69701357	3-somy	0	.	66900681	69701357	205,0,0
chr8	69701357	144979134	2-somy	0	.	69701357	144979134	0,238,118
chr9	0	137683812	2-somy	0	.	0	137683812	0,238,118
chr10	0	60668382	2-somy	0	.	0	60668382	0,238,118
chr10	60668382	133171881	3-somy	0	.	60668382	133171881	205,0,0
chr11	0	79054388	2-somy	0	.	0	79054388	0,238,118
chr11	79054388	82143211	1-somy	0	.	79054388	82143211	154,50,205
chr11	82143211	134436895	2-somy	0	.	82143211	134436895	0,238,118
chr12	0	116035263	2-somy	0	.	0	116035263	0,238,118
chr12	116035263	132655197	3-somy	0	.	116035263	132655197	205,0,0
chr13	0	114315199	2-somy	0	.	0	114315199	0,238,118
chr14	0	104807133	2-somy	0	.	0	104807133	0,238,118
chr15	0	66637801	2-somy	0	.	0	66637801	0,238,118
chr15	66637801	70563331	1-somy	0	.	66637801	70563331	154,50,205
chr15	70563331	73725720	2-somy	0	.	70563331	73725720	0,238,118
chr15	73725720	78841270	1-somy	0	.	73725720	78841270	154,50,205
chr15	78841270	101702241	2-somy	0	.	78841270	101702241	0,238,118
chr16	0	90069920	2-somy	0	.	0	90069920	0,238,118
chr17	0	28625983	2-somy	0	.	0	28625983	0,238,118
chr17	28625983	33193554	3-somy	0	.	28625983	33193554	205,0,0
chr17	33193554	82337843	2-somy	0	.	33193554	82337843	0,238,118
chr18	0	31200589	2-somy	0	.	0	31200589	0,238,118
chr18	31200589	36062889	3-somy	0	.	31200589	36062889	205,0,0
chr18	36062889	79553036	2-somy	0	.	36062889	79553036	0,238,118
chr19	0	58015625	2-somy	0	.	0	58015625	0,238,118
chr20	0	63220658	2-somy	0	.	0	63220658	0,238,118
chr21	0	46544135	2-somy	0	.	0	46544135	0,238,118
chr22	0	50744561	2-somy	0	.	0	50744561	0,238,118
chrX	0	155669590	2-somy	0	.	0	155669590	0,238,118
track	name="CNV	state	for	SM190828_I_015.bam"	description="CNV	state	for	SM190828_I_015.bam"	visibility=1	itemRgb=On	priority=201
chr1	0	2900259	3-somy	0	.	0	2900259	205,0,0
chr1	2900259	232966539	2-somy	0	.	2900259	232966539	0,238,118
chr1	232966539	248680780	3-somy	0	.	232966539	248680780	205,0,0
chr2	0	241679792	2-somy	0	.	0	241679792	0,238,118
chr3	0	197752723	2-somy	0	.	0	197752723	0,238,118
chr4	0	189054893	2-somy	0	.	0	189054893	0,238,118
chr5	0	181196102	2-somy	0	.	0	181196102	0,238,118
chr6	0	169946650	2-somy	0	.	0	169946650	0,238,118
chr7	0	105256424	2-somy	0	.	0	105256424	0,238,118
chr7	105256424	117008862	1-somy	0	.	105256424	117008862	154,50,205
chr7	117008862	123495470	2-somy	0	.	117008862	123495470	0,238,118
chr7	123495470	127553641	1-somy	0	.	123495470	127553641	154,50,205
chr7	127553641	158946700	2-somy	0	.	127553641	158946700	0,238,118
chr8	0	23257533	2-somy	0	.	0	23257533	0,238,118
chr8	23257533	38025082	1-somy	0	.	23257533	38025082	154,50,205
chr8	38025082	144979134	2-somy	0	.	38025082	144979134	0,238,118
chr9	0	137683812	2-somy	0	.	0	137683812	0,238,118
chr10	0	4785851	3-somy	0	.	0	4785851	205,0,0
chr10	4785851	58579737	2-somy	0	.	4785851	58579737	0,238,118
chr10	58579737	133171881	3-somy	0	.	58579737	133171881	205,0,0
chr11	0	134436895	2-somy	0	.	0	134436895	0,238,118
chr12	0	132655197	2-somy	0	.	0	132655197	0,238,118
chr13	0	43003553	1-somy	0	.	0	43003553	154,50,205
chr13	43003553	114315199	2-somy	0	.	43003553	114315199	0,238,118
chr14	0	104807133	2-somy	0	.	0	104807133	0,238,118
chr15	0	101702241	2-somy	0	.	0	101702241	0,238,118
chr16	0	90069920	2-somy	0	.	0	90069920	0,238,118
chr17	0	82337843	2-somy	0	.	0	82337843	0,238,118
chr18	0	21057149	2-somy	0	.	0	21057149	0,238,118
chr18	21057149	42045276	1-somy	0	.	21057149	42045276	154,50,205
chr18	42045276	79553036	2-somy	0	.	42045276	79553036	0,238,118
chr19	0	58015625	2-somy	0	.	0	58015625	0,238,118
chr20	0	63220658	2-somy	0	.	0	63220658	0,238,118
chr21	0	46544135	2-somy	0	.	0	46544135	0,238,118
chr22	0	50744561	2-somy	0	.	0	50744561	0,238,118
chrX	0	155669590	2-somy	0	.	0	155669590	0,238,118
track	name="CNV	state	for	SM190828_I_035.bam"	description="CNV	state	for	SM190828_I_035.bam"	visibility=1	itemRgb=On	priority=204
chr1	0	20588320	1-somy	0	.	0	20588320	154,50,205
chr1	20588320	30051407	2-somy	0	.	20588320	30051407	0,238,118
chr1	30051407	38584902	1-somy	0	.	30051407	38584902	154,50,205
chr1	38584902	248680780	2-somy	0	.	38584902	248680780	0,238,118
chr2	0	241679792	2-somy	0	.	0	241679792	0,238,118
chr3	0	45748774	1-somy	0	.	0	45748774	154,50,205
chr3	45748774	77142716	2-somy	0	.	45748774	77142716	0,238,118
chr3	77142716	82597850	1-somy	0	.	77142716	82597850	154,50,205
chr3	82597850	102071069	2-somy	0	.	82597850	102071069	0,238,118
chr3	102071069	106500803	1-somy	0	.	102071069	106500803	154,50,205
chr3	106500803	134909112	2-somy	0	.	106500803	134909112	0,238,118
chr3	134909112	197752723	1-somy	0	.	134909112	197752723	154,50,205
chr4	0	189054893	2-somy	0	.	0	189054893	0,238,118
chr5	0	181196102	2-somy	0	.	0	181196102	0,238,118
chr6	0	169946650	2-somy	0	.	0	169946650	0,238,118
chr7	0	158946700	2-somy	0	.	0	158946700	0,238,118
chr8	0	144979134	2-somy	0	.	0	144979134	0,238,118
chr9	0	75120853	2-somy	0	.	0	75120853	0,238,118
chr9	75120853	88962782	1-somy	0	.	75120853	88962782	154,50,205
chr9	88962782	101596186	2-somy	0	.	88962782	101596186	0,238,118
chr9	101596186	127582921	1-somy	0	.	101596186	127582921	154,50,205
chr9	127582921	137683812	2-somy	0	.	127582921	137683812	0,238,118
chr10	0	60668382	2-somy	0	.	0	60668382	0,238,118
chr10	60668382	133171881	3-somy	0	.	60668382	133171881	205,0,0
chr11	0	134436895	2-somy	0	.	0	134436895	0,238,118
chr12	0	132655197	2-somy	0	.	0	132655197	0,238,118
chr13	0	114315199	2-somy	0	.	0	114315199	0,238,118
chr14	0	104807133	2-somy	0	.	0	104807133	0,238,118
chr15	0	101702241	2-somy	0	.	0	101702241	0,238,118
chr16	0	90069920	2-somy	0	.	0	90069920	0,238,118
chr17	0	82337843	2-somy	0	.	0	82337843	0,238,118
chr18	0	57155445	2-somy	0	.	0	57155445	0,238,118
chr18	57155445	64322575	1-somy	0	.	57155445	64322575	154,50,205
chr18	64322575	66928569	2-somy	0	.	64322575	66928569	0,238,118
chr18	66928569	70706558	1-somy	0	.	66928569	70706558	154,50,205
chr18	70706558	79553036	2-somy	0	.	70706558	79553036	0,238,118
chr19	0	58015625	2-somy	0	.	0	58015625	0,238,118
chr20	0	25296438	2-somy	0	.	0	25296438	0,238,118
chr20	25296438	31248965	3-somy	0	.	25296438	31248965	205,0,0
chr20	31248965	63220658	2-somy	0	.	31248965	63220658	0,238,118
chr21	0	46544135	2-somy	0	.	0	46544135	0,238,118
chr22	0	50744561	2-somy	0	.	0	50744561	0,238,118
chrX	0	155669590	2-somy	0	.	0	155669590	0,238,118
track	name="CNV	state	for	SM190828_II_029.bam"	description="CNV	state	for	SM190828_II_029.bam"	visibility=1	itemRgb=On	priority=207
chr1	0	248680780	2-somy	0	.	0	248680780	0,238,118
chr2	0	88999357	2-somy	0	.	0	88999357	0,238,118
chr2	88999357	98063396	3-somy	0	.	88999357	98063396	205,0,0
chr2	98063396	241679792	2-somy	0	.	98063396	241679792	0,238,118
chr3	0	197752723	2-somy	0	.	0	197752723	0,238,118
chr4	0	189054893	2-somy	0	.	0	189054893	0,238,118
chr5	0	181196102	2-somy	0	.	0	181196102	0,238,118
chr6	0	169946650	2-somy	0	.	0	169946650	0,238,118
chr7	0	158946700	2-somy	0	.	0	158946700	0,238,118
chr8	0	144979134	2-somy	0	.	0	144979134	0,238,118
chr9	0	38331317	2-somy	0	.	0	38331317	0,238,118
chr9	38331317	69183528	3-somy	0	.	38331317	69183528	205,0,0
chr9	69183528	137683812	2-somy	0	.	69183528	137683812	0,238,118
chr10	0	60117263	2-somy	0	.	0	60117263	0,238,118
chr10	60117263	72134236	3-somy	0	.	60117263	72134236	205,0,0
chr10	72134236	75141018	4-somy	0	.	72134236	75141018	238,201,0
chr10	75141018	133171881	3-somy	0	.	75141018	133171881	205,0,0
chr11	0	134436895	2-somy	0	.	0	134436895	0,238,118
chr12	0	117657239	3-somy	0	.	0	117657239	205,0,0
chr12	117657239	125620201	4-somy	0	.	117657239	125620201	238,201,0
chr12	125620201	132655197	3-somy	0	.	125620201	132655197	205,0,0
chr13	0	114315199	2-somy	0	.	0	114315199	0,238,118
chr14	0	104807133	2-somy	0	.	0	104807133	0,238,118
chr15	0	101702241	2-somy	0	.	0	101702241	0,238,118
chr16	0	90069920	2-somy	0	.	0	90069920	0,238,118
chr17	0	82337843	2-somy	0	.	0	82337843	0,238,118
chr18	0	79553036	2-somy	0	.	0	79553036	0,238,118
chr19	0	58015625	2-somy	0	.	0	58015625	0,238,118
chr20	0	25296438	2-somy	0	.	0	25296438	0,238,118
chr20	25296438	31248965	3-somy	0	.	25296438	31248965	205,0,0
chr20	31248965	63220658	2-somy	0	.	31248965	63220658	0,238,118
chr21	0	46544135	2-somy	0	.	0	46544135	0,238,118
chr22	0	50744561	2-somy	0	.	0	50744561	0,238,118
chrX	0	155669590	2-somy	0	.	0	155669590	0,238,118
track	name="CNV	state	for	SM190828_II_006.bam"	description="CNV	state	for	SM190828_II_006.bam"	visibility=1	itemRgb=On	priority=210
chr1	0	248680780	2-somy	0	.	0	248680780	0,238,118
chr2	0	88999357	2-somy	0	.	0	88999357	0,238,118
chr2	88999357	99796860	3-somy	0	.	88999357	99796860	205,0,0
chr2	99796860	241679792	2-somy	0	.	99796860	241679792	0,238,118
chr3	0	197752723	2-somy	0	.	0	197752723	0,238,118
chr4	0	189054893	2-somy	0	.	0	189054893	0,238,118
chr5	0	181196102	2-somy	0	.	0	181196102	0,238,118
chr6	0	169946650	2-somy	0	.	0	169946650	0,238,118
chr7	0	158946700	2-somy	0	.	0	158946700	0,238,118
chr8	0	144979134	2-somy	0	.	0	144979134	0,238,118
chr9	0	137683812	2-somy	0	.	0	137683812	0,238,118
chr10	0	60668382	2-somy	0	.	0	60668382	0,238,118
chr10	60668382	133171881	3-somy	0	.	60668382	133171881	205,0,0
chr11	0	134436895	2-somy	0	.	0	134436895	0,238,118
chr12	0	98502308	3-somy	0	.	0	98502308	205,0,0
chr12	98502308	101364400	4-somy	0	.	98502308	101364400	238,201,0
chr12	101364400	117657239	3-somy	0	.	101364400	117657239	205,0,0
chr12	117657239	125620201	4-somy	0	.	117657239	125620201	238,201,0
chr12	125620201	132655197	3-somy	0	.	125620201	132655197	205,0,0
chr13	0	114315199	2-somy	0	.	0	114315199	0,238,118
chr14	0	104807133	2-somy	0	.	0	104807133	0,238,118
chr15	0	101702241	2-somy	0	.	0	101702241	0,238,118
chr16	0	90069920	2-somy	0	.	0	90069920	0,238,118
chr17	0	82337843	2-somy	0	.	0	82337843	0,238,118
chr18	0	79553036	2-somy	0	.	0	79553036	0,238,118
chr19	0	58015625	2-somy	0	.	0	58015625	0,238,118
chr20	0	63220658	2-somy	0	.	0	63220658	0,238,118
chr21	0	46544135	2-somy	0	.	0	46544135	0,238,118
chr22	0	50744561	2-somy	0	.	0	50744561	0,238,118
chrX	0	155669590	2-somy	0	.	0	155669590	0,238,118
track	name="CNV	state	for	SM190828_I_047.bam"	description="CNV	state	for	SM190828_I_047.bam"	visibility=1	itemRgb=On	priority=213
chr1	0	248680780	2-somy	0	.	0	248680780	0,238,118
chr2	0	88999357	2-somy	0	.	0	88999357	0,238,118
chr2	88999357	98063396	3-somy	0	.	88999357	98063396	205,0,0
chr2	98063396	241679792	2-somy	0	.	98063396	241679792	0,238,118
chr3	0	60659164	2-somy	0	.	0	60659164	0,238,118
chr3	60659164	63128872	3-somy	0	.	60659164	63128872	205,0,0
chr3	63128872	75057847	2-somy	0	.	63128872	75057847	0,238,118
chr3	75057847	77659898	3-somy	0	.	75057847	77659898	205,0,0
chr3	77659898	197752723	2-somy	0	.	77659898	197752723	0,238,118
chr4	0	189054893	2-somy	0	.	0	189054893	0,238,118
chr5	0	181196102	2-somy	0	.	0	181196102	0,238,118
chr6	0	169946650	2-somy	0	.	0	169946650	0,238,118
chr7	0	158946700	2-somy	0	.	0	158946700	0,238,118
chr8	0	144979134	2-somy	0	.	0	144979134	0,238,118
chr9	0	137683812	2-somy	0	.	0	137683812	0,238,118
chr10	0	60117263	2-somy	0	.	0	60117263	0,238,118
chr10	60117263	133171881	3-somy	0	.	60117263	133171881	205,0,0
chr11	0	134436895	2-somy	0	.	0	134436895	0,238,118
chr12	0	118794494	3-somy	0	.	0	118794494	205,0,0
chr12	118794494	126130681	4-somy	0	.	118794494	126130681	238,201,0
chr12	126130681	132655197	3-somy	0	.	126130681	132655197	205,0,0
chr13	0	114315199	2-somy	0	.	0	114315199	0,238,118
chr14	0	104807133	2-somy	0	.	0	104807133	0,238,118
chr15	0	101702241	2-somy	0	.	0	101702241	0,238,118
chr16	0	90069920	2-somy	0	.	0	90069920	0,238,118
chr17	0	82337843	2-somy	0	.	0	82337843	0,238,118
chr18	0	79553036	2-somy	0	.	0	79553036	0,238,118
chr19	0	58015625	2-somy	0	.	0	58015625	0,238,118
chr20	0	25296438	2-somy	0	.	0	25296438	0,238,118
chr20	25296438	31248965	3-somy	0	.	25296438	31248965	205,0,0
chr20	31248965	63220658	2-somy	0	.	31248965	63220658	0,238,118
chr21	0	46544135	2-somy	0	.	0	46544135	0,238,118
chr22	0	50744561	2-somy	0	.	0	50744561	0,238,118
chrX	0	89045528	2-somy	0	.	0	89045528	0,238,118
chrX	89045528	93255930	3-somy	0	.	89045528	93255930	205,0,0
chrX	93255930	155669590	2-somy	0	.	93255930	155669590	0,238,118
track	name="CNV	state	for	SM190828_I_032.bam"	description="CNV	state	for	SM190828_I_032.bam"	visibility=1	itemRgb=On	priority=216
chr1	0	248680780	2-somy	0	.	0	248680780	0,238,118
chr2	0	88501107	2-somy	0	.	0	88501107	0,238,118
chr2	88501107	96375774	3-somy	0	.	88501107	96375774	205,0,0
chr2	96375774	241679792	2-somy	0	.	96375774	241679792	0,238,118
chr3	0	197752723	2-somy	0	.	0	197752723	0,238,118
chr4	0	189054893	2-somy	0	.	0	189054893	0,238,118
chr5	0	181196102	2-somy	0	.	0	181196102	0,238,118
chr6	0	169946650	2-somy	0	.	0	169946650	0,238,118
chr7	0	158946700	2-somy	0	.	0	158946700	0,238,118
chr8	0	5228854	3-somy	0	.	0	5228854	205,0,0
chr8	5228854	144979134	2-somy	0	.	5228854	144979134	0,238,118
chr9	0	137683812	2-somy	0	.	0	137683812	0,238,118
chr10	0	60668382	2-somy	0	.	0	60668382	0,238,118
chr10	60668382	133171881	3-somy	0	.	60668382	133171881	205,0,0
chr11	0	134436895	2-somy	0	.	0	134436895	0,238,118
chr12	0	119351220	3-somy	0	.	0	119351220	205,0,0
chr12	119351220	125620201	4-somy	0	.	119351220	125620201	238,201,0
chr12	125620201	132655197	3-somy	0	.	125620201	132655197	205,0,0
chr13	0	114315199	2-somy	0	.	0	114315199	0,238,118
chr14	0	104807133	2-somy	0	.	0	104807133	0,238,118
chr15	0	101702241	2-somy	0	.	0	101702241	0,238,118
chr16	0	90069920	2-somy	0	.	0	90069920	0,238,118
chr17	0	82337843	2-somy	0	.	0	82337843	0,238,118
chr18	0	79553036	2-somy	0	.	0	79553036	0,238,118
chr19	0	58015625	2-somy	0	.	0	58015625	0,238,118
chr20	0	25296438	2-somy	0	.	0	25296438	0,238,118
chr20	25296438	31248965	3-somy	0	.	25296438	31248965	205,0,0
chr20	31248965	63220658	2-somy	0	.	31248965	63220658	0,238,118
chr21	0	46544135	2-somy	0	.	0	46544135	0,238,118
chr22	0	50744561	2-somy	0	.	0	50744561	0,238,118
chrX	0	89045528	2-somy	0	.	0	89045528	0,238,118
chrX	89045528	93255930	3-somy	0	.	89045528	93255930	205,0,0
chrX	93255930	155669590	2-somy	0	.	93255930	155669590	0,238,118
track	name="CNV	state	for	SM190828_II_032.bam"	description="CNV	state	for	SM190828_II_032.bam"	visibility=1	itemRgb=On	priority=219
chr1	0	248680780	2-somy	0	.	0	248680780	0,238,118
chr2	0	117432266	2-somy	0	.	0	117432266	0,238,118
chr2	117432266	122223217	1-somy	0	.	117432266	122223217	154,50,205
chr2	122223217	241679792	2-somy	0	.	122223217	241679792	0,238,118
chr3	0	60659164	2-somy	0	.	0	60659164	0,238,118
chr3	60659164	63128872	3-somy	0	.	60659164	63128872	205,0,0
chr3	63128872	197752723	2-somy	0	.	63128872	197752723	0,238,118
chr4	0	189054893	2-somy	0	.	0	189054893	0,238,118
chr5	0	181196102	2-somy	0	.	0	181196102	0,238,118
chr6	0	169946650	2-somy	0	.	0	169946650	0,238,118
chr7	0	158946700	2-somy	0	.	0	158946700	0,238,118
chr8	0	144979134	2-somy	0	.	0	144979134	0,238,118
chr9	0	137683812	2-somy	0	.	0	137683812	0,238,118
chr10	0	60668382	2-somy	0	.	0	60668382	0,238,118
chr10	60668382	133171881	3-somy	0	.	60668382	133171881	205,0,0
chr11	0	134436895	2-somy	0	.	0	134436895	0,238,118
chr12	0	119923843	3-somy	0	.	0	119923843	205,0,0
chr12	119923843	124235655	4-somy	0	.	119923843	124235655	238,201,0
chr12	124235655	132655197	3-somy	0	.	124235655	132655197	205,0,0
chr13	0	114315199	2-somy	0	.	0	114315199	0,238,118
chr14	0	104807133	2-somy	0	.	0	104807133	0,238,118
chr15	0	101702241	2-somy	0	.	0	101702241	0,238,118
chr16	0	67262862	2-somy	0	.	0	67262862	0,238,118
chr16	67262862	72119459	3-somy	0	.	67262862	72119459	205,0,0
chr16	72119459	90069920	2-somy	0	.	72119459	90069920	0,238,118
chr17	0	28625983	2-somy	0	.	0	28625983	0,238,118
chr17	28625983	32651065	3-somy	0	.	28625983	32651065	205,0,0
chr17	32651065	82337843	2-somy	0	.	32651065	82337843	0,238,118
chr18	0	79553036	2-somy	0	.	0	79553036	0,238,118
chr19	0	58015625	2-somy	0	.	0	58015625	0,238,118
chr20	0	63220658	2-somy	0	.	0	63220658	0,238,118
chr21	0	46544135	2-somy	0	.	0	46544135	0,238,118
chr22	0	50744561	2-somy	0	.	0	50744561	0,238,118
chrX	0	155669590	2-somy	0	.	0	155669590	0,238,118
track	name="CNV	state	for	SM190828_II_016.bam"	description="CNV	state	for	SM190828_II_016.bam"	visibility=1	itemRgb=On	priority=222
chr1	0	248680780	2-somy	0	.	0	248680780	0,238,118
chr2	0	241679792	2-somy	0	.	0	241679792	0,238,118
chr3	0	60659164	2-somy	0	.	0	60659164	0,238,118
chr3	60659164	63128872	3-somy	0	.	60659164	63128872	205,0,0
chr3	63128872	197752723	2-somy	0	.	63128872	197752723	0,238,118
chr4	0	189054893	2-somy	0	.	0	189054893	0,238,118
chr5	0	181196102	2-somy	0	.	0	181196102	0,238,118
chr6	0	57042927	2-somy	0	.	0	57042927	0,238,118
chr6	57042927	62154598	3-somy	0	.	57042927	62154598	205,0,0
chr6	62154598	169946650	2-somy	0	.	62154598	169946650	0,238,118
chr7	0	158946700	2-somy	0	.	0	158946700	0,238,118
chr8	0	144979134	2-somy	0	.	0	144979134	0,238,118
chr9	0	137683812	2-somy	0	.	0	137683812	0,238,118
chr10	0	60668382	2-somy	0	.	0	60668382	0,238,118
chr10	60668382	133171881	3-somy	0	.	60668382	133171881	205,0,0
chr11	0	134436895	2-somy	0	.	0	134436895	0,238,118
chr12	0	132655197	3-somy	0	.	0	132655197	205,0,0
chr13	0	114315199	2-somy	0	.	0	114315199	0,238,118
chr14	0	104807133	2-somy	0	.	0	104807133	0,238,118
chr15	0	101702241	2-somy	0	.	0	101702241	0,238,118
chr16	0	90069920	2-somy	0	.	0	90069920	0,238,118
chr17	0	82337843	2-somy	0	.	0	82337843	0,238,118
chr18	0	79553036	2-somy	0	.	0	79553036	0,238,118
chr19	0	58015625	2-somy	0	.	0	58015625	0,238,118
chr20	0	25943683	2-somy	0	.	0	25943683	0,238,118
chr20	25943683	31780455	3-somy	0	.	25943683	31780455	205,0,0
chr20	31780455	63220658	2-somy	0	.	31780455	63220658	0,238,118
chr21	0	46544135	2-somy	0	.	0	46544135	0,238,118
chr22	0	50744561	2-somy	0	.	0	50744561	0,238,118
chrX	0	155669590	2-somy	0	.	0	155669590	0,238,118
track	name="CNV	state	for	SM190828_II_005.bam"	description="CNV	state	for	SM190828_II_005.bam"	visibility=1	itemRgb=On	priority=225
chr1	0	2900259	3-somy	0	.	0	2900259	205,0,0
chr1	2900259	248680780	2-somy	0	.	2900259	248680780	0,238,118
chr2	0	241679792	2-somy	0	.	0	241679792	0,238,118
chr3	0	60659164	2-somy	0	.	0	60659164	0,238,118
chr3	60659164	63128872	3-somy	0	.	60659164	63128872	205,0,0
chr3	63128872	197752723	2-somy	0	.	63128872	197752723	0,238,118
chr4	0	189054893	2-somy	0	.	0	189054893	0,238,118
chr5	0	181196102	2-somy	0	.	0	181196102	0,238,118
chr6	0	57688897	2-somy	0	.	0	57688897	0,238,118
chr6	57688897	62631809	3-somy	0	.	57688897	62631809	205,0,0
chr6	62631809	169946650	2-somy	0	.	62631809	169946650	0,238,118
chr7	0	158946700	2-somy	0	.	0	158946700	0,238,118
chr8	0	144979134	2-somy	0	.	0	144979134	0,238,118
chr9	0	137683812	2-somy	0	.	0	137683812	0,238,118
chr10	0	60668382	2-somy	0	.	0	60668382	0,238,118
chr10	60668382	133171881	3-somy	0	.	60668382	133171881	205,0,0
chr11	0	134436895	2-somy	0	.	0	134436895	0,238,118
chr12	0	132655197	3-somy	0	.	0	132655197	205,0,0
chr13	0	114315199	2-somy	0	.	0	114315199	0,238,118
chr14	0	104807133	2-somy	0	.	0	104807133	0,238,118
chr15	0	101702241	2-somy	0	.	0	101702241	0,238,118
chr16	0	90069920	2-somy	0	.	0	90069920	0,238,118
chr17	0	82337843	2-somy	0	.	0	82337843	0,238,118
chr18	0	79553036	2-somy	0	.	0	79553036	0,238,118
chr19	0	58015625	2-somy	0	.	0	58015625	0,238,118
chr20	0	63220658	2-somy	0	.	0	63220658	0,238,118
chr21	0	46544135	2-somy	0	.	0	46544135	0,238,118
chr22	0	50744561	2-somy	0	.	0	50744561	0,238,118
chrX	0	155669590	2-somy	0	.	0	155669590	0,238,118
track	name="CNV	state	for	SM190828_II_034.bam"	description="CNV	state	for	SM190828_II_034.bam"	visibility=1	itemRgb=On	priority=228
chr1	0	248680780	2-somy	0	.	0	248680780	0,238,118
chr2	0	241679792	2-somy	0	.	0	241679792	0,238,118
chr3	0	60659164	2-somy	0	.	0	60659164	0,238,118
chr3	60659164	63128872	3-somy	0	.	60659164	63128872	205,0,0
chr3	63128872	197752723	2-somy	0	.	63128872	197752723	0,238,118
chr4	0	189054893	2-somy	0	.	0	189054893	0,238,118
chr5	0	181196102	2-somy	0	.	0	181196102	0,238,118
chr6	0	57042927	2-somy	0	.	0	57042927	0,238,118
chr6	57042927	62154598	3-somy	0	.	57042927	62154598	205,0,0
chr6	62154598	169946650	2-somy	0	.	62154598	169946650	0,238,118
chr7	0	158946700	2-somy	0	.	0	158946700	0,238,118
chr8	0	4722578	3-somy	0	.	0	4722578	205,0,0
chr8	4722578	144979134	2-somy	0	.	4722578	144979134	0,238,118
chr9	0	137683812	2-somy	0	.	0	137683812	0,238,118
chr10	0	60668382	2-somy	0	.	0	60668382	0,238,118
chr10	60668382	133171881	3-somy	0	.	60668382	133171881	205,0,0
chr11	0	134436895	2-somy	0	.	0	134436895	0,238,118
chr12	0	132655197	3-somy	0	.	0	132655197	205,0,0
chr13	0	114315199	2-somy	0	.	0	114315199	0,238,118
chr14	0	104807133	2-somy	0	.	0	104807133	0,238,118
chr15	0	101702241	2-somy	0	.	0	101702241	0,238,118
chr16	0	90069920	2-somy	0	.	0	90069920	0,238,118
chr17	0	82337843	2-somy	0	.	0	82337843	0,238,118
chr18	0	79553036	2-somy	0	.	0	79553036	0,238,118
chr19	0	58015625	2-somy	0	.	0	58015625	0,238,118
chr20	0	63220658	2-somy	0	.	0	63220658	0,238,118
chr21	0	46544135	2-somy	0	.	0	46544135	0,238,118
chr22	0	50744561	2-somy	0	.	0	50744561	0,238,118
chrX	0	89045528	2-somy	0	.	0	89045528	0,238,118
chrX	89045528	93255930	3-somy	0	.	89045528	93255930	205,0,0
chrX	93255930	155669590	2-somy	0	.	93255930	155669590	0,238,118
track	name="CNV	state	for	SM190828_II_048.bam"	description="CNV	state	for	SM190828_II_048.bam"	visibility=1	itemRgb=On	priority=231
chr1	0	248680780	2-somy	0	.	0	248680780	0,238,118
chr2	0	241679792	2-somy	0	.	0	241679792	0,238,118
chr3	0	197752723	2-somy	0	.	0	197752723	0,238,118
chr4	0	189054893	2-somy	0	.	0	189054893	0,238,118
chr5	0	181196102	2-somy	0	.	0	181196102	0,238,118
chr6	0	169946650	2-somy	0	.	0	169946650	0,238,118
chr7	0	158946700	2-somy	0	.	0	158946700	0,238,118
chr8	0	5681698	3-somy	0	.	0	5681698	205,0,0
chr8	5681698	144979134	2-somy	0	.	5681698	144979134	0,238,118
chr9	0	137683812	2-somy	0	.	0	137683812	0,238,118
chr10	0	60668382	2-somy	0	.	0	60668382	0,238,118
chr10	60668382	133171881	3-somy	0	.	60668382	133171881	205,0,0
chr11	0	134436895	2-somy	0	.	0	134436895	0,238,118
chr12	0	132655197	3-somy	0	.	0	132655197	205,0,0
chr13	0	114315199	2-somy	0	.	0	114315199	0,238,118
chr14	0	104807133	2-somy	0	.	0	104807133	0,238,118
chr15	0	101702241	2-somy	0	.	0	101702241	0,238,118
chr16	0	90069920	2-somy	0	.	0	90069920	0,238,118
chr17	0	82337843	2-somy	0	.	0	82337843	0,238,118
chr18	0	79553036	2-somy	0	.	0	79553036	0,238,118
chr19	0	58015625	2-somy	0	.	0	58015625	0,238,118
chr20	0	25296438	2-somy	0	.	0	25296438	0,238,118
chr20	25296438	31248965	3-somy	0	.	25296438	31248965	205,0,0
chr20	31248965	63220658	2-somy	0	.	31248965	63220658	0,238,118
chr21	0	46544135	2-somy	0	.	0	46544135	0,238,118
chr22	0	50744561	2-somy	0	.	0	50744561	0,238,118
chrX	0	155669590	2-somy	0	.	0	155669590	0,238,118
track	name="CNV	state	for	SM190828_II_022.bam"	description="CNV	state	for	SM190828_II_022.bam"	visibility=1	itemRgb=On	priority=234
chr1	0	248680780	2-somy	0	.	0	248680780	0,238,118
chr2	0	241679792	2-somy	0	.	0	241679792	0,238,118
chr3	0	197752723	2-somy	0	.	0	197752723	0,238,118
chr4	0	189054893	2-somy	0	.	0	189054893	0,238,118
chr5	0	181196102	2-somy	0	.	0	181196102	0,238,118
chr6	0	57688897	2-somy	0	.	0	57688897	0,238,118
chr6	57688897	62631809	3-somy	0	.	57688897	62631809	205,0,0
chr6	62631809	169946650	2-somy	0	.	62631809	169946650	0,238,118
chr7	0	158946700	2-somy	0	.	0	158946700	0,238,118
chr8	0	4722578	3-somy	0	.	0	4722578	205,0,0
chr8	4722578	144979134	2-somy	0	.	4722578	144979134	0,238,118
chr9	0	137683812	2-somy	0	.	0	137683812	0,238,118
chr10	0	60668382	2-somy	0	.	0	60668382	0,238,118
chr10	60668382	133171881	3-somy	0	.	60668382	133171881	205,0,0
chr11	0	134436895	2-somy	0	.	0	134436895	0,238,118
chr12	0	132655197	3-somy	0	.	0	132655197	205,0,0
chr13	0	114315199	2-somy	0	.	0	114315199	0,238,118
chr14	0	104807133	2-somy	0	.	0	104807133	0,238,118
chr15	0	101702241	2-somy	0	.	0	101702241	0,238,118
chr16	0	90069920	2-somy	0	.	0	90069920	0,238,118
chr17	0	82337843	2-somy	0	.	0	82337843	0,238,118
chr18	0	79553036	2-somy	0	.	0	79553036	0,238,118
chr19	0	58015625	2-somy	0	.	0	58015625	0,238,118
chr20	0	25296438	2-somy	0	.	0	25296438	0,238,118
chr20	25296438	31248965	3-somy	0	.	25296438	31248965	205,0,0
chr20	31248965	63220658	2-somy	0	.	31248965	63220658	0,238,118
chr21	0	46544135	2-somy	0	.	0	46544135	0,238,118
chr22	0	50744561	2-somy	0	.	0	50744561	0,238,118
chrX	0	155669590	2-somy	0	.	0	155669590	0,238,118
track	name="CNV	state	for	SM190828_II_039.bam"	description="CNV	state	for	SM190828_II_039.bam"	visibility=1	itemRgb=On	priority=237
chr1	0	248680780	2-somy	0	.	0	248680780	0,238,118
chr2	0	88501107	2-somy	0	.	0	88501107	0,238,118
chr2	88501107	96375774	3-somy	0	.	88501107	96375774	205,0,0
chr2	96375774	241679792	2-somy	0	.	96375774	241679792	0,238,118
chr3	0	60659164	2-somy	0	.	0	60659164	0,238,118
chr3	60659164	63128872	3-somy	0	.	60659164	63128872	205,0,0
chr3	63128872	197752723	2-somy	0	.	63128872	197752723	0,238,118
chr4	0	189054893	2-somy	0	.	0	189054893	0,238,118
chr5	0	181196102	2-somy	0	.	0	181196102	0,238,118
chr6	0	169946650	2-somy	0	.	0	169946650	0,238,118
chr7	0	57301387	2-somy	0	.	0	57301387	0,238,118
chr7	57301387	64304401	3-somy	0	.	57301387	64304401	205,0,0
chr7	64304401	158946700	2-somy	0	.	64304401	158946700	0,238,118
chr8	0	144979134	2-somy	0	.	0	144979134	0,238,118
chr9	0	137683812	2-somy	0	.	0	137683812	0,238,118
chr10	0	60668382	2-somy	0	.	0	60668382	0,238,118
chr10	60668382	133171881	3-somy	0	.	60668382	133171881	205,0,0
chr11	0	134436895	2-somy	0	.	0	134436895	0,238,118
chr12	0	132655197	3-somy	0	.	0	132655197	205,0,0
chr13	0	114315199	2-somy	0	.	0	114315199	0,238,118
chr14	0	104807133	2-somy	0	.	0	104807133	0,238,118
chr15	0	101702241	2-somy	0	.	0	101702241	0,238,118
chr16	0	90069920	2-somy	0	.	0	90069920	0,238,118
chr17	0	82337843	2-somy	0	.	0	82337843	0,238,118
chr18	0	79553036	2-somy	0	.	0	79553036	0,238,118
chr19	0	58015625	2-somy	0	.	0	58015625	0,238,118
chr20	0	63220658	2-somy	0	.	0	63220658	0,238,118
chr21	0	46544135	2-somy	0	.	0	46544135	0,238,118
chr22	0	50744561	2-somy	0	.	0	50744561	0,238,118
chrX	0	155669590	2-somy	0	.	0	155669590	0,238,118
track	name="CNV	state	for	SM190828_II_033.bam"	description="CNV	state	for	SM190828_II_033.bam"	visibility=1	itemRgb=On	priority=240
chr1	0	248680780	2-somy	0	.	0	248680780	0,238,118
chr2	0	88999357	2-somy	0	.	0	88999357	0,238,118
chr2	88999357	98063396	3-somy	0	.	88999357	98063396	205,0,0
chr2	98063396	241679792	2-somy	0	.	98063396	241679792	0,238,118
[truncated: 237 more rows]

## Sheet: RPE_siC_Aph
track	name="siCTRL_Aph_20190609_curated,	CNV	state	for	SM210615_1_013.bam"	description="siCTRL_Aph_20190609_curated,	CNV	state	for	SM210615_1_013.bam"	visibility=1	itemRgb=On	priority=54
chr1	0	248956422	2-somy	0	.	0	248956422	0,238,118
chr2	0	89684242	2-somy	0	.	0	89684242	0,238,118
chr2	89684242	90103426	3-somy	0	.	89684242	90103426	205,0,0
chr2	90103426	242193529	2-somy	0	.	90103426	242193529	0,238,118
chr3	0	198295559	2-somy	0	.	0	198295559	0,238,118
chr4	0	190214555	2-somy	0	.	0	190214555	0,238,118
chr5	0	181538259	2-somy	0	.	0	181538259	0,238,118
chr6	0	170805979	2-somy	0	.	0	170805979	0,238,118
chr7	0	159345973	2-somy	0	.	0	159345973	0,238,118
chr8	0	145138636	2-somy	0	.	0	145138636	0,238,118
chr9	0	138394717	2-somy	0	.	0	138394717	0,238,118
chr10	0	60692369	2-somy	0	.	0	60692369	0,238,118
chr10	60692369	133797422	3-somy	0	.	60692369	133797422	205,0,0
chr11	0	135086622	2-somy	0	.	0	135086622	0,238,118
chr12	0	97861563	3-somy	0	.	0	97861563	205,0,0
chr12	97861563	100400482	4-somy	0	.	97861563	100400482	238,201,0
chr12	100400482	133275309	3-somy	0	.	100400482	133275309	205,0,0
chr13	0	114364328	2-somy	0	.	0	114364328	0,238,118
chr14	0	107043718	2-somy	0	.	0	107043718	0,238,118
chr15	0	101991189	2-somy	0	.	0	101991189	0,238,118
chr16	0	90338345	2-somy	0	.	0	90338345	0,238,118
chr17	0	83257441	2-somy	0	.	0	83257441	0,238,118
chr18	0	80373285	2-somy	0	.	0	80373285	0,238,118
chr19	0	58617616	2-somy	0	.	0	58617616	0,238,118
chr20	0	28700641	2-somy	0	.	0	28700641	0,238,118
chr20	28700641	31412535	3-somy	0	.	28700641	31412535	205,0,0
chr20	31412535	64444167	2-somy	0	.	31412535	64444167	0,238,118
chr21	0	6262485	3-somy	0	.	0	6262485	205,0,0
chr21	6262485	46709983	2-somy	0	.	6262485	46709983	0,238,118
chr22	0	50818468	2-somy	0	.	0	50818468	0,238,118
chrX	0	156040895	2-somy	0	.	0	156040895	0,238,118
track	name="siCTRL_Aph_20190609_curated,	CNV	state	for	SM210615_1_012.bam"	description="siCTRL_Aph_20190609_curated,	CNV	state	for	SM210615_1_012.bam"	visibility=1	itemRgb=On	priority=57
chr1	0	248956422	2-somy	0	.	0	248956422	0,238,118
chr2	0	242193529	2-somy	0	.	0	242193529	0,238,118
chr3	0	198295559	2-somy	0	.	0	198295559	0,238,118
chr4	0	190214555	2-somy	0	.	0	190214555	0,238,118
chr5	0	181538259	2-somy	0	.	0	181538259	0,238,118
chr6	0	170805979	2-somy	0	.	0	170805979	0,238,118
chr7	0	58097119	2-somy	0	.	0	58097119	0,238,118
chr7	58097119	62889164	3-somy	0	.	58097119	62889164	205,0,0
chr7	62889164	159345973	2-somy	0	.	62889164	159345973	0,238,118
chr8	0	145138636	2-somy	0	.	0	145138636	0,238,118
chr9	0	39099253	2-somy	0	.	0	39099253	0,238,118
chr9	39099253	68675726	3-somy	0	.	39099253	68675726	205,0,0
chr9	68675726	138394717	2-somy	0	.	68675726	138394717	0,238,118
chr10	0	61571151	2-somy	0	.	0	61571151	0,238,118
chr10	61571151	133797422	3-somy	0	.	61571151	133797422	205,0,0
chr11	0	135086622	2-somy	0	.	0	135086622	0,238,118
chr12	0	133275309	3-somy	0	.	0	133275309	205,0,0
chr13	0	114364328	2-somy	0	.	0	114364328	0,238,118
chr14	0	107043718	2-somy	0	.	0	107043718	0,238,118
chr15	0	101991189	2-somy	0	.	0	101991189	0,238,118
chr16	0	90338345	2-somy	0	.	0	90338345	0,238,118
chr17	0	83257441	2-somy	0	.	0	83257441	0,238,118
chr18	0	80373285	2-somy	0	.	0	80373285	0,238,118
chr19	0	36340199	2-somy	0	.	0	36340199	0,238,118
chr19	36340199	37683255	3-somy	0	.	36340199	37683255	205,0,0
chr19	37683255	58617616	2-somy	0	.	37683255	58617616	0,238,118
chr20	0	28748502	2-somy	0	.	0	28748502	0,238,118
chr20	28748502	31285213	3-somy	0	.	28748502	31285213	205,0,0
chr20	31285213	64444167	2-somy	0	.	31285213	64444167	0,238,118
chr21	0	6251593	3-somy	0	.	0	6251593	205,0,0
chr21	6251593	46709983	2-somy	0	.	6251593	46709983	0,238,118
chr22	0	50818468	2-somy	0	.	0	50818468	0,238,118
chrX	0	156040895	2-somy	0	.	0	156040895	0,238,118
track	name="siCTRL_Aph_20190609_curated,	CNV	state	for	SM210615_1_011.bam"	description="siCTRL_Aph_20190609_curated,	CNV	state	for	SM210615_1_011.bam"	visibility=1	itemRgb=On	priority=60
chr1	0	248956422	2-somy	0	.	0	248956422	0,238,118
chr2	0	89847935	2-somy	0	.	0	89847935	0,238,118
chr2	89847935	90080525	3-somy	0	.	89847935	90080525	205,0,0
chr2	90080525	242193529	2-somy	0	.	90080525	242193529	0,238,118
chr3	0	60720845	2-somy	0	.	0	60720845	0,238,118
chr3	60720845	62518850	3-somy	0	.	60720845	62518850	205,0,0
chr3	62518850	198295559	2-somy	0	.	62518850	198295559	0,238,118
chr4	0	190214555	2-somy	0	.	0	190214555	0,238,118
chr5	0	181538259	2-somy	0	.	0	181538259	0,238,118
chr6	0	170805979	2-somy	0	.	0	170805979	0,238,118
chr7	0	159345973	2-somy	0	.	0	159345973	0,238,118
chr8	0	145138636	2-somy	0	.	0	145138636	0,238,118
chr9	0	39949632	2-somy	0	.	0	39949632	0,238,118
chr9	39949632	68790158	3-somy	0	.	39949632	68790158	205,0,0
chr9	68790158	138394717	2-somy	0	.	68790158	138394717	0,238,118
chr10	0	60236089	2-somy	0	.	0	60236089	0,238,118
chr10	60236089	133797422	3-somy	0	.	60236089	133797422	205,0,0
chr11	0	135086622	2-somy	0	.	0	135086622	0,238,118
chr12	0	98537943	3-somy	0	.	0	98537943	205,0,0
chr12	98537943	100190835	4-somy	0	.	98537943	100190835	238,201,0
chr12	100190835	133275309	3-somy	0	.	100190835	133275309	205,0,0
chr13	0	114364328	2-somy	0	.	0	114364328	0,238,118
chr14	0	107043718	2-somy	0	.	0	107043718	0,238,118
chr15	0	101991189	2-somy	0	.	0	101991189	0,238,118
chr16	0	90338345	2-somy	0	.	0	90338345	0,238,118
chr17	0	83257441	2-somy	0	.	0	83257441	0,238,118
chr18	0	80373285	2-somy	0	.	0	80373285	0,238,118
chr19	0	58617616	2-somy	0	.	0	58617616	0,238,118
chr20	0	64444167	2-somy	0	.	0	64444167	0,238,118
chr21	0	6250295	3-somy	0	.	0	6250295	205,0,0
chr21	6250295	46709983	2-somy	0	.	6250295	46709983	0,238,118
chr22	0	50818468	2-somy	0	.	0	50818468	0,238,118
chrX	0	156040895	2-somy	0	.	0	156040895	0,238,118
track	name="siCTRL_Aph_20190609_curated,	CNV	state	for	SM210615_1_070.bam"	description="siCTRL_Aph_20190609_curated,	CNV	state	for	SM210615_1_070.bam"	visibility=1	itemRgb=On	priority=63
chr1	0	248956422	2-somy	0	.	0	248956422	0,238,118
chr2	0	89444758	2-somy	0	.	0	89444758	0,238,118
chr2	89444758	89852901	3-somy	0	.	89444758	89852901	205,0,0
chr2	89852901	242193529	2-somy	0	.	89852901	242193529	0,238,118
chr3	0	60825449	2-somy	0	.	0	60825449	0,238,118
chr3	60825449	62674743	3-somy	0	.	60825449	62674743	205,0,0
chr3	62674743	198295559	2-somy	0	.	62674743	198295559	0,238,118
chr4	0	190214555	2-somy	0	.	0	190214555	0,238,118
chr5	0	181538259	2-somy	0	.	0	181538259	0,238,118
chr6	0	170805979	2-somy	0	.	0	170805979	0,238,118
chr7	0	159345973	2-somy	0	.	0	159345973	0,238,118
chr8	0	145138636	2-somy	0	.	0	145138636	0,238,118
chr9	0	138394717	2-somy	0	.	0	138394717	0,238,118
chr10	0	60685924	2-somy	0	.	0	60685924	0,238,118
chr10	60685924	133797422	3-somy	0	.	60685924	133797422	205,0,0
chr11	0	83702749	2-somy	0	.	0	83702749	0,238,118
chr11	83702749	84684806	3-somy	0	.	83702749	84684806	205,0,0
chr11	84684806	135086622	2-somy	0	.	84684806	135086622	0,238,118
chr12	0	98649087	3-somy	0	.	0	98649087	205,0,0
chr12	98649087	100167286	4-somy	0	.	98649087	100167286	238,201,0
chr12	100167286	133275309	3-somy	0	.	100167286	133275309	205,0,0
chr13	0	114364328	2-somy	0	.	0	114364328	0,238,118
chr14	0	107043718	2-somy	0	.	0	107043718	0,238,118
chr15	0	101991189	2-somy	0	.	0	101991189	0,238,118
chr16	0	90338345	2-somy	0	.	0	90338345	0,238,118
chr17	0	83257441	2-somy	0	.	0	83257441	0,238,118
chr18	0	80373285	2-somy	0	.	0	80373285	0,238,118
chr19	0	58617616	2-somy	0	.	0	58617616	0,238,118
chr20	0	28752196	2-somy	0	.	0	28752196	0,238,118
chr20	28752196	31275661	3-somy	0	.	28752196	31275661	205,0,0
chr20	31275661	64444167	2-somy	0	.	31275661	64444167	0,238,118
chr21	0	5297745	4-somy	0	.	0	5297745	238,201,0
chr21	5297745	46709983	2-somy	0	.	5297745	46709983	0,238,118
chr22	0	50818468	2-somy	0	.	0	50818468	0,238,118
chrX	0	90375112	2-somy	0	.	0	90375112	0,238,118
chrX	90375112	90895550	3-somy	0	.	90375112	90895550	205,0,0
chrX	90895550	156040895	2-somy	0	.	90895550	156040895	0,238,118
track	name="siCTRL_Aph_20190609_curated,	CNV	state	for	SM210615_1_024.bam"	description="siCTRL_Aph_20190609_curated,	CNV	state	for	SM210615_1_024.bam"	visibility=1	itemRgb=On	priority=66
chr1	0	248956422	2-somy	0	.	0	248956422	0,238,118
chr2	0	89439585	2-somy	0	.	0	89439585	0,238,118
chr2	89439585	89848245	3-somy	0	.	89439585	89848245	205,0,0
chr2	89848245	242193529	2-somy	0	.	89848245	242193529	0,238,118
chr3	0	60912265	2-somy	0	.	0	60912265	0,238,118
chr3	60912265	62279576	3-somy	0	.	60912265	62279576	205,0,0
chr3	62279576	198295559	2-somy	0	.	62279576	198295559	0,238,118
chr4	0	190214555	2-somy	0	.	0	190214555	0,238,118
chr5	0	181538259	2-somy	0	.	0	181538259	0,238,118
chr6	0	170805979	2-somy	0	.	0	170805979	0,238,118
chr7	0	159345973	2-somy	0	.	0	159345973	0,238,118
chr8	0	145138636	2-somy	0	.	0	145138636	0,238,118
chr9	0	138394717	2-somy	0	.	0	138394717	0,238,118
chr10	0	60725111	2-somy	0	.	0	60725111	0,238,118
chr10	60725111	133797422	3-somy	0	.	60725111	133797422	205,0,0
chr11	0	131983672	2-somy	0	.	0	131983672	0,238,118
chr11	131983672	135086622	3-somy	0	.	131983672	135086622	205,0,0
chr12	0	133275309	3-somy	0	.	0	133275309	205,0,0
chr13	0	114364328	2-somy	0	.	0	114364328	0,238,118
chr14	0	107043718	2-somy	0	.	0	107043718	0,238,118
chr15	0	101991189	2-somy	0	.	0	101991189	0,238,118
chr16	0	90338345	2-somy	0	.	0	90338345	0,238,118
chr17	0	83257441	2-somy	0	.	0	83257441	0,238,118
chr18	0	80373285	2-somy	0	.	0	80373285	0,238,118
chr19	0	58617616	2-somy	0	.	0	58617616	0,238,118
chr20	0	28757186	2-somy	0	.	0	28757186	0,238,118
chr20	28757186	31389256	3-somy	0	.	28757186	31389256	205,0,0
chr20	31389256	64444167	2-somy	0	.	31389256	64444167	0,238,118
chr21	0	5297531	4-somy	0	.	0	5297531	238,201,0
chr21	5297531	46709983	2-somy	0	.	5297531	46709983	0,238,118
chr22	0	50818468	2-somy	0	.	0	50818468	0,238,118
chrX	0	156040895	2-somy	0	.	0	156040895	0,238,118
track	name="siCTRL_Aph_20190609_curated,	CNV	state	for	SM210615_1_085.bam"	description="siCTRL_Aph_20190609_curated,	CNV	state	for	SM210615_1_085.bam"	visibility=1	itemRgb=On	priority=69
chr1	0	248956422	2-somy	0	.	0	248956422	0,238,118
chr2	0	89840191	2-somy	0	.	0	89840191	0,238,118
chr2	89840191	90199514	3-somy	0	.	89840191	90199514	205,0,0
chr2	90199514	242193529	2-somy	0	.	90199514	242193529	0,238,118
chr3	0	60682386	2-somy	0	.	0	60682386	0,238,118
chr3	60682386	62533971	3-somy	0	.	60682386	62533971	205,0,0
chr3	62533971	198295559	2-somy	0	.	62533971	198295559	0,238,118
chr4	0	190214555	2-somy	0	.	0	190214555	0,238,118
chr5	0	181538259	2-somy	0	.	0	181538259	0,238,118
chr6	0	170805979	2-somy	0	.	0	170805979	0,238,118
chr7	0	159345973	2-somy	0	.	0	159345973	0,238,118
chr8	0	145138636	2-somy	0	.	0	145138636	0,238,118
chr9	0	138394717	2-somy	0	.	0	138394717	0,238,118
chr10	0	60707828	2-somy	0	.	0	60707828	0,238,118
chr10	60707828	133797422	3-somy	0	.	60707828	133797422	205,0,0
chr11	0	135086622	2-somy	0	.	0	135086622	0,238,118
chr12	0	133275309	3-somy	0	.	0	133275309	205,0,0
chr13	0	114364328	2-somy	0	.	0	114364328	0,238,118
chr14	0	107043718	2-somy	0	.	0	107043718	0,238,118
chr15	0	101991189	2-somy	0	.	0	101991189	0,238,118
chr16	0	90338345	2-somy	0	.	0	90338345	0,238,118
chr17	0	83257441	2-somy	0	.	0	83257441	0,238,118
chr18	0	80373285	2-somy	0	.	0	80373285	0,238,118
chr19	0	58617616	2-somy	0	.	0	58617616	0,238,118
chr20	0	28753374	2-somy	0	.	0	28753374	0,238,118
chr20	28753374	31411490	3-somy	0	.	28753374	31411490	205,0,0
chr20	31411490	64444167	2-somy	0	.	31411490	64444167	0,238,118
chr21	0	6262319	3-somy	0	.	0	6262319	205,0,0
chr21	6262319	46709983	2-somy	0	.	6262319	46709983	0,238,118
chr22	0	50818468	2-somy	0	.	0	50818468	0,238,118
chrX	0	156040895	2-somy	0	.	0	156040895	0,238,118
track	name="siCTRL_Aph_20190609_curated,	CNV	state	for	SM210615_1_037.bam"	description="siCTRL_Aph_20190609_curated,	CNV	state	for	SM210615_1_037.bam"	visibility=1	itemRgb=On	priority=72
chr1	0	248956422	2-somy	0	.	0	248956422	0,238,118
chr2	0	89845807	2-somy	0	.	0	89845807	0,238,118
chr2	89845807	90106618	3-somy	0	.	89845807	90106618	205,0,0
chr2	90106618	242193529	2-somy	0	.	90106618	242193529	0,238,118
chr3	0	60632265	2-somy	0	.	0	60632265	0,238,118
chr3	60632265	62601741	3-somy	0	.	60632265	62601741	205,0,0
chr3	62601741	198295559	2-somy	0	.	62601741	198295559	0,238,118
chr4	0	190214555	2-somy	0	.	0	190214555	0,238,118
chr5	0	181538259	2-somy	0	.	0	181538259	0,238,118
chr6	0	170805979	2-somy	0	.	0	170805979	0,238,118
chr7	0	159345973	2-somy	0	.	0	159345973	0,238,118
chr8	0	145138636	2-somy	0	.	0	145138636	0,238,118
chr9	0	138394717	2-somy	0	.	0	138394717	0,238,118
chr10	0	60672576	2-somy	0	.	0	60672576	0,238,118
chr10	60672576	133797422	3-somy	0	.	60672576	133797422	205,0,0
chr11	0	135086622	2-somy	0	.	0	135086622	0,238,118
chr12	0	133275309	3-somy	0	.	0	133275309	205,0,0
chr13	0	114364328	2-somy	0	.	0	114364328	0,238,118
chr14	0	107043718	2-somy	0	.	0	107043718	0,238,118
chr15	0	101991189	2-somy	0	.	0	101991189	0,238,118
chr16	0	90338345	2-somy	0	.	0	90338345	0,238,118
chr17	0	83257441	2-somy	0	.	0	83257441	0,238,118
chr18	0	80373285	2-somy	0	.	0	80373285	0,238,118
chr19	0	58617616	2-somy	0	.	0	58617616	0,238,118
chr20	0	26382617	2-somy	0	.	0	26382617	0,238,118
chr20	26382617	31522490	3-somy	0	.	26382617	31522490	205,0,0
chr20	31522490	64444167	2-somy	0	.	31522490	64444167	0,238,118
chr21	0	6263502	3-somy	0	.	0	6263502	205,0,0
chr21	6263502	46709983	2-somy	0	.	6263502	46709983	0,238,118
chr22	0	50818468	2-somy	0	.	0	50818468	0,238,118
chrX	0	156040895	2-somy	0	.	0	156040895	0,238,118
track	name="siCTRL_Aph_20190609_curated,	CNV	state	for	SM210615_1_007.bam"	description="siCTRL_Aph_20190609_curated,	CNV	state	for	SM210615_1_007.bam"	visibility=1	itemRgb=On	priority=75
chr1	0	248956422	2-somy	0	.	0	248956422	0,238,118
chr2	0	89449373	2-somy	0	.	0	89449373	0,238,118
chr2	89449373	90130118	3-somy	0	.	89449373	90130118	205,0,0
chr2	90130118	242193529	2-somy	0	.	90130118	242193529	0,238,118
chr3	0	60672830	2-somy	0	.	0	60672830	0,238,118
chr3	60672830	62353311	3-somy	0	.	60672830	62353311	205,0,0
chr3	62353311	198295559	2-somy	0	.	62353311	198295559	0,238,118
chr4	0	163929771	2-somy	0	.	0	163929771	0,238,118
chr4	163929771	164631378	3-somy	0	.	163929771	164631378	205,0,0
chr4	164631378	190214555	2-somy	0	.	164631378	190214555	0,238,118
chr5	0	181538259	2-somy	0	.	0	181538259	0,238,118
chr6	0	170805979	2-somy	0	.	0	170805979	0,238,118
chr7	0	159345973	2-somy	0	.	0	159345973	0,238,118
chr8	0	145138636	2-somy	0	.	0	145138636	0,238,118
chr9	0	138394717	2-somy	0	.	0	138394717	0,238,118
chr10	0	38849781	2-somy	0	.	0	38849781	0,238,118
chr10	38849781	39578365	3-somy	0	.	38849781	39578365	205,0,0
chr10	39578365	60748928	2-somy	0	.	39578365	60748928	0,238,118
chr10	60748928	133797422	3-somy	0	.	60748928	133797422	205,0,0
chr11	0	135086622	2-somy	0	.	0	135086622	0,238,118
chr12	0	133275309	3-somy	0	.	0	133275309	205,0,0
chr13	0	114364328	2-somy	0	.	0	114364328	0,238,118
chr14	0	107043718	2-somy	0	.	0	107043718	0,238,118
chr15	0	101991189	2-somy	0	.	0	101991189	0,238,118
chr16	0	90338345	2-somy	0	.	0	90338345	0,238,118
chr17	0	83257441	2-somy	0	.	0	83257441	0,238,118
chr18	0	80373285	2-somy	0	.	0	80373285	0,238,118
chr19	0	36412550	2-somy	0	.	0	36412550	0,238,118
chr19	36412550	37948868	3-somy	0	.	36412550	37948868	205,0,0
chr19	37948868	58617616	2-somy	0	.	37948868	58617616	0,238,118
chr20	0	28760562	2-somy	0	.	0	28760562	0,238,118
chr20	28760562	31387012	3-somy	0	.	28760562	31387012	205,0,0
chr20	31387012	64444167	2-somy	0	.	31387012	64444167	0,238,118
chr21	0	6262661	3-somy	0	.	0	6262661	205,0,0
chr21	6262661	46709983	2-somy	0	.	6262661	46709983	0,238,118
chr22	0	50818468	2-somy	0	.	0	50818468	0,238,118
chrX	0	156040895	2-somy	0	.	0	156040895	0,238,118
track	name="siCTRL_Aph_20190609_curated,	CNV	state	for	SM210615_1_078.bam"	description="siCTRL_Aph_20190609_curated,	CNV	state	for	SM210615_1_078.bam"	visibility=1	itemRgb=On	priority=78
chr1	0	248956422	2-somy	0	.	0	248956422	0,238,118
chr2	0	242193529	2-somy	0	.	0	242193529	0,238,118
chr3	0	60691977	2-somy	0	.	0	60691977	0,238,118
chr3	60691977	62701568	3-somy	0	.	60691977	62701568	205,0,0
chr3	62701568	198295559	2-somy	0	.	62701568	198295559	0,238,118
chr4	0	190214555	2-somy	0	.	0	190214555	0,238,118
chr5	0	181538259	2-somy	0	.	0	181538259	0,238,118
chr6	0	170805979	2-somy	0	.	0	170805979	0,238,118
chr7	0	159345973	2-somy	0	.	0	159345973	0,238,118
chr8	0	145138636	2-somy	0	.	0	145138636	0,238,118
chr9	0	138394717	2-somy	0	.	0	138394717	0,238,118
chr10	0	37645961	2-somy	0	.	0	37645961	0,238,118
chr10	37645961	39148662	3-somy	0	.	37645961	39148662	205,0,0
chr10	39148662	60635031	2-somy	0	.	39148662	60635031	0,238,118
chr10	60635031	133797422	3-somy	0	.	60635031	133797422	205,0,0
chr11	0	135086622	2-somy	0	.	0	135086622	0,238,118
chr12	0	133275309	3-somy	0	.	0	133275309	205,0,0
chr13	0	114364328	2-somy	0	.	0	114364328	0,238,118
chr14	0	107043718	2-somy	0	.	0	107043718	0,238,118
chr15	0	101991189	2-somy	0	.	0	101991189	0,238,118
chr16	0	90338345	2-somy	0	.	0	90338345	0,238,118
chr17	0	83257441	2-somy	0	.	0	83257441	0,238,118
chr18	0	80373285	2-somy	0	.	0	80373285	0,238,118
chr19	0	58617616	2-somy	0	.	0	58617616	0,238,118
chr20	0	28751592	2-somy	0	.	0	28751592	0,238,118
chr20	28751592	31208604	3-somy	0	.	28751592	31208604	205,0,0
chr20	31208604	64444167	2-somy	0	.	31208604	64444167	0,238,118
chr21	0	6257999	3-somy	0	.	0	6257999	205,0,0
chr21	6257999	46709983	2-somy	0	.	6257999	46709983	0,238,118
chr22	0	50818468	2-somy	0	.	0	50818468	0,238,118
chrX	0	91082612	2-somy	0	.	0	91082612	0,238,118
chrX	91082612	91618342	3-somy	0	.	91082612	91618342	205,0,0
chrX	91618342	156040895	2-somy	0	.	91618342	156040895	0,238,118
track	name="siCTRL_Aph_20190609_curated,	CNV	state	for	SM210615_1_057.bam"	description="siCTRL_Aph_20190609_curated,	CNV	state	for	SM210615_1_057.bam"	visibility=1	itemRgb=On	priority=81
chr1	0	248956422	2-somy	0	.	0	248956422	0,238,118
chr2	0	89446635	2-somy	0	.	0	89446635	0,238,118
chr2	89446635	90083682	3-somy	0	.	89446635	90083682	205,0,0
chr2	90083682	242193529	2-somy	0	.	90083682	242193529	0,238,118
chr3	0	60645359	2-somy	0	.	0	60645359	0,238,118
chr3	60645359	62629470	3-somy	0	.	60645359	62629470	205,0,0
chr3	62629470	198295559	2-somy	0	.	62629470	198295559	0,238,118
chr4	0	190214555	2-somy	0	.	0	190214555	0,238,118
chr5	0	181538259	2-somy	0	.	0	181538259	0,238,118
chr6	0	170805979	2-somy	0	.	0	170805979	0,238,118
chr7	0	159345973	2-somy	0	.	0	159345973	0,238,118
chr8	0	145138636	2-somy	0	.	0	145138636	0,238,118
chr9	0	39095770	2-somy	0	.	0	39095770	0,238,118
chr9	39095770	39950436	3-somy	0	.	39095770	39950436	205,0,0
chr9	39950436	138394717	2-somy	0	.	39950436	138394717	0,238,118
chr10	0	60676590	2-somy	0	.	0	60676590	0,238,118
chr10	60676590	133797422	3-somy	0	.	60676590	133797422	205,0,0
chr11	0	135086622	2-somy	0	.	0	135086622	0,238,118
chr12	0	133275309	3-somy	0	.	0	133275309	205,0,0
chr13	0	114364328	2-somy	0	.	0	114364328	0,238,118
chr14	0	107043718	2-somy	0	.	0	107043718	0,238,118
chr15	0	101991189	2-somy	0	.	0	101991189	0,238,118
chr16	0	90338345	2-somy	0	.	0	90338345	0,238,118
chr17	0	83257441	2-somy	0	.	0	83257441	0,238,118
chr18	0	80373285	2-somy	0	.	0	80373285	0,238,118
chr19	0	58617616	2-somy	0	.	0	58617616	0,238,118
chr20	0	28695663	2-somy	0	.	0	28695663	0,238,118
chr20	28695663	31250193	3-somy	0	.	28695663	31250193	205,0,0
chr20	31250193	64444167	2-somy	0	.	31250193	64444167	0,238,118
chr21	0	6263509	3-somy	0	.	0	6263509	205,0,0
chr21	6263509	46709983	2-somy	0	.	6263509	46709983	0,238,118
chr22	0	50818468	2-somy	0	.	0	50818468	0,238,118
chrX	0	89039647	2-somy	0	.	0	89039647	0,238,118
chrX	89039647	93441082	3-somy	0	.	89039647	93441082	205,0,0
chrX	93441082	156040895	2-somy	0	.	93441082	156040895	0,238,118
track	name="siCTRL_Aph_20190609_curated,	CNV	state	for	SM210615_1_029.bam"	description="siCTRL_Aph_20190609_curated,	CNV	state	for	SM210615_1_029.bam"	visibility=1	itemRgb=On	priority=84
chr1	0	248956422	2-somy	0	.	0	248956422	0,238,118
chr2	0	89452401	2-somy	0	.	0	89452401	0,238,118
chr2	89452401	90196447	3-somy	0	.	89452401	90196447	205,0,0
chr2	90196447	242193529	2-somy	0	.	90196447	242193529	0,238,118
chr3	0	60418709	2-somy	0	.	0	60418709	0,238,118
chr3	60418709	62666343	3-somy	0	.	60418709	62666343	205,0,0
chr3	62666343	198295559	2-somy	0	.	62666343	198295559	0,238,118
chr4	0	190214555	2-somy	0	.	0	190214555	0,238,118
chr5	0	181538259	2-somy	0	.	0	181538259	0,238,118
chr6	0	170805979	2-somy	0	.	0	170805979	0,238,118
chr7	0	159345973	2-somy	0	.	0	159345973	0,238,118
chr8	0	145138636	2-somy	0	.	0	145138636	0,238,118
chr9	0	138394717	2-somy	0	.	0	138394717	0,238,118
chr10	0	60745275	2-somy	0	.	0	60745275	0,238,118
chr10	60745275	133797422	3-somy	0	.	60745275	133797422	205,0,0
chr11	0	135086622	2-somy	0	.	0	135086622	0,238,118
chr12	0	133275309	3-somy	0	.	0	133275309	205,0,0
chr13	0	114364328	2-somy	0	.	0	114364328	0,238,118
chr14	0	107043718	2-somy	0	.	0	107043718	0,238,118
chr15	0	101991189	2-somy	0	.	0	101991189	0,238,118
chr16	0	90338345	2-somy	0	.	0	90338345	0,238,118
chr17	0	83257441	2-somy	0	.	0	83257441	0,238,118
chr18	0	80373285	2-somy	0	.	0	80373285	0,238,118
chr19	0	11565241	2-somy	0	.	0	11565241	0,238,118
chr19	11565241	14683710	3-somy	0	.	11565241	14683710	205,0,0
chr19	14683710	58617616	2-somy	0	.	14683710	58617616	0,238,118
chr20	0	28749253	2-somy	0	.	0	28749253	0,238,118
chr20	28749253	31185171	3-somy	0	.	28749253	31185171	205,0,0
chr20	31185171	64444167	2-somy	0	.	31185171	64444167	0,238,118
chr21	0	6249339	3-somy	0	.	0	6249339	205,0,0
chr21	6249339	46709983	2-somy	0	.	6249339	46709983	0,238,118
chr22	0	50818468	2-somy	0	.	0	50818468	0,238,118
chrX	0	156040895	2-somy	0	.	0	156040895	0,238,118
track	name="siCTRL_Aph_20190609_curated,	CNV	state	for	SM210615_1_005.bam"	description="siCTRL_Aph_20190609_curated,	CNV	state	for	SM210615_1_005.bam"	visibility=1	itemRgb=On	priority=87
chr1	0	248956422	2-somy	0	.	0	248956422	0,238,118
chr2	0	89849607	2-somy	0	.	0	89849607	0,238,118
chr2	89849607	90101540	3-somy	0	.	89849607	90101540	205,0,0
chr2	90101540	242193529	2-somy	0	.	90101540	242193529	0,238,118
chr3	0	60724728	2-somy	0	.	0	60724728	0,238,118
chr3	60724728	62506924	3-somy	0	.	60724728	62506924	205,0,0
chr3	62506924	198295559	2-somy	0	.	62506924	198295559	0,238,118
chr4	0	190214555	2-somy	0	.	0	190214555	0,238,118
chr5	0	181538259	2-somy	0	.	0	181538259	0,238,118
chr6	0	170805979	2-somy	0	.	0	170805979	0,238,118
chr7	0	159345973	2-somy	0	.	0	159345973	0,238,118
chr8	0	145138636	2-somy	0	.	0	145138636	0,238,118
chr9	0	138394717	2-somy	0	.	0	138394717	0,238,118
chr10	0	60073055	2-somy	0	.	0	60073055	0,238,118
chr10	60073055	133797422	3-somy	0	.	60073055	133797422	205,0,0
chr11	0	135086622	2-somy	0	.	0	135086622	0,238,118
chr12	0	38950348	3-somy	0	.	0	38950348	205,0,0
chr12	38950348	41350067	4-somy	0	.	38950348	41350067	238,201,0
chr12	41350067	133275309	3-somy	0	.	41350067	133275309	205,0,0
chr13	0	114364328	2-somy	0	.	0	114364328	0,238,118
chr14	0	107043718	2-somy	0	.	0	107043718	0,238,118
chr15	0	101991189	2-somy	0	.	0	101991189	0,238,118
chr16	0	90338345	2-somy	0	.	0	90338345	0,238,118
chr17	0	83257441	2-somy	0	.	0	83257441	0,238,118
chr18	0	80373285	2-somy	0	.	0	80373285	0,238,118
chr19	0	36609146	2-somy	0	.	0	36609146	0,238,118
chr19	36609146	37247394	3-somy	0	.	36609146	37247394	205,0,0
chr19	37247394	58617616	2-somy	0	.	37247394	58617616	0,238,118
chr20	0	28761556	2-somy	0	.	0	28761556	0,238,118
chr20	28761556	31278106	3-somy	0	.	28761556	31278106	205,0,0
chr20	31278106	64444167	2-somy	0	.	31278106	64444167	0,238,118
chr21	0	6260330	3-somy	0	.	0	6260330	205,0,0
chr21	6260330	46709983	2-somy	0	.	6260330	46709983	0,238,118
chr22	0	50818468	2-somy	0	.	0	50818468	0,238,118
chrX	0	156040895	2-somy	0	.	0	156040895	0,238,118
track	name="siCTRL_Aph_20190609_curated,	CNV	state	for	SM210615_1_040.bam"	description="siCTRL_Aph_20190609_curated,	CNV	state	for	SM210615_1_040.bam"	visibility=1	itemRgb=On	priority=90
chr1	0	248956422	2-somy	0	.	0	248956422	0,238,118
chr2	0	89445127	2-somy	0	.	0	89445127	0,238,118
chr2	89445127	95142747	3-somy	0	.	89445127	95142747	205,0,0
chr2	95142747	242193529	2-somy	0	.	95142747	242193529	0,238,118
chr3	0	60627551	2-somy	0	.	0	60627551	0,238,118
chr3	60627551	62580024	3-somy	0	.	60627551	62580024	205,0,0
chr3	62580024	198295559	2-somy	0	.	62580024	198295559	0,238,118
chr4	0	48837237	2-somy	0	.	0	48837237	0,238,118
chr4	48837237	52151628	3-somy	0	.	48837237	52151628	205,0,0
chr4	52151628	190214555	2-somy	0	.	52151628	190214555	0,238,118
chr5	0	181538259	2-somy	0	.	0	181538259	0,238,118
chr6	0	170805979	2-somy	0	.	0	170805979	0,238,118
chr7	0	159345973	2-somy	0	.	0	159345973	0,238,118
chr8	0	145138636	2-somy	0	.	0	145138636	0,238,118
chr9	0	39084704	2-somy	0	.	0	39084704	0,238,118
chr9	39084704	68686469	3-somy	0	.	39084704	68686469	205,0,0
chr9	68686469	138394717	2-somy	0	.	68686469	138394717	0,238,118
chr10	0	60644830	2-somy	0	.	0	60644830	0,238,118
chr10	60644830	133797422	3-somy	0	.	60644830	133797422	205,0,0
chr11	0	135086622	2-somy	0	.	0	135086622	0,238,118
chr12	0	133275309	3-somy	0	.	0	133275309	205,0,0
chr13	0	114364328	2-somy	0	.	0	114364328	0,238,118
chr14	0	107043718	2-somy	0	.	0	107043718	0,238,118
chr15	0	101991189	2-somy	0	.	0	101991189	0,238,118
chr16	0	90338345	2-somy	0	.	0	90338345	0,238,118
chr17	0	83257441	2-somy	0	.	0	83257441	0,238,118
chr18	0	80373285	2-somy	0	.	0	80373285	0,238,118
chr19	0	36802840	2-somy	0	.	0	36802840	0,238,118
chr19	36802840	38047956	3-somy	0	.	36802840	38047956	205,0,0
chr19	38047956	56545480	2-somy	0	.	38047956	56545480	0,238,118
chr19	56545480	58617616	3-somy	0	.	56545480	58617616	205,0,0
chr20	0	28754693	2-somy	0	.	0	28754693	0,238,118
chr20	28754693	31379602	3-somy	0	.	28754693	31379602	205,0,0
chr20	31379602	64444167	2-somy	0	.	31379602	64444167	0,238,118
chr21	0	6257057	3-somy	0	.	0	6257057	205,0,0
chr21	6257057	46709983	2-somy	0	.	6257057	46709983	0,238,118
chr22	0	50818468	2-somy	0	.	0	50818468	0,238,118
chrX	0	156040895	2-somy	0	.	0	156040895	0,238,118
track	name="siCTRL_Aph_20190609_curated,	CNV	state	for	SM210615_1_043.bam"	description="siCTRL_Aph_20190609_curated,	CNV	state	for	SM210615_1_043.bam"	visibility=1	itemRgb=On	priority=93
chr1	0	248956422	2-somy	0	.	0	248956422	0,238,118
chr2	0	89841665	2-somy	0	.	0	89841665	0,238,118
chr2	89841665	89852932	3-somy	0	.	89841665	89852932	205,0,0
chr2	89852932	242193529	2-somy	0	.	89852932	242193529	0,238,118
chr3	0	60590969	2-somy	0	.	0	60590969	0,238,118
chr3	60590969	62675951	3-somy	0	.	60590969	62675951	205,0,0
chr3	62675951	198295559	2-somy	0	.	62675951	198295559	0,238,118
chr4	0	190214555	2-somy	0	.	0	190214555	0,238,118
chr5	0	181538259	2-somy	0	.	0	181538259	0,238,118
chr6	0	170805979	2-somy	0	.	0	170805979	0,238,118
chr7	0	57878607	2-somy	0	.	0	57878607	0,238,118
chr7	57878607	58088939	3-somy	0	.	57878607	58088939	205,0,0
chr7	58088939	159345973	2-somy	0	.	58088939	159345973	0,238,118
chr8	0	145138636	2-somy	0	.	0	145138636	0,238,118
chr9	0	39949277	2-somy	0	.	0	39949277	0,238,118
chr9	39949277	68718068	3-somy	0	.	39949277	68718068	205,0,0
chr9	68718068	138394717	2-somy	0	.	68718068	138394717	0,238,118
chr10	0	60109188	2-somy	0	.	0	60109188	0,238,118
chr10	60109188	133797422	3-somy	0	.	60109188	133797422	205,0,0
chr11	0	135086622	2-somy	0	.	0	135086622	0,238,118
chr12	0	98499952	3-somy	0	.	0	98499952	205,0,0
chr12	98499952	100099137	4-somy	0	.	98499952	100099137	238,201,0
chr12	100099137	133275309	3-somy	0	.	100099137	133275309	205,0,0
chr13	0	114364328	2-somy	0	.	0	114364328	0,238,118
chr14	0	107043718	2-somy	0	.	0	107043718	0,238,118
chr15	0	101991189	2-somy	0	.	0	101991189	0,238,118
chr16	0	90338345	2-somy	0	.	0	90338345	0,238,118
chr17	0	28423751	2-somy	0	.	0	28423751	0,238,118
chr17	28423751	32595344	3-somy	0	.	28423751	32595344	205,0,0
chr17	32595344	83257441	2-somy	0	.	32595344	83257441	0,238,118
chr18	0	80373285	2-somy	0	.	0	80373285	0,238,118
chr19	0	58617616	2-somy	0	.	0	58617616	0,238,118
chr20	0	28748569	2-somy	0	.	0	28748569	0,238,118
chr20	28748569	31253376	3-somy	0	.	28748569	31253376	205,0,0
chr20	31253376	64444167	2-somy	0	.	31253376	64444167	0,238,118
chr21	0	5294379	4-somy	0	.	0	5294379	238,201,0
chr21	5294379	46709983	2-somy	0	.	5294379	46709983	0,238,118
chr22	0	50818468	2-somy	0	.	0	50818468	0,238,118
chrX	0	91988872	2-somy	0	.	0	91988872	0,238,118
chrX	91988872	93322744	3-somy	0	.	91988872	93322744	205,0,0
chrX	93322744	156040895	2-somy	0	.	93322744	156040895	0,238,118
track	name="siCTRL_Aph_20190609_curated,	CNV	state	for	SM210615_1_020.bam"	description="siCTRL_Aph_20190609_curated,	CNV	state	for	SM210615_1_020.bam"	visibility=1	itemRgb=On	priority=96
chr1	0	248956422	2-somy	0	.	0	248956422	0,238,118
chr2	0	89446845	2-somy	0	.	0	89446845	0,238,118
chr2	89446845	95140702	3-somy	0	.	89446845	95140702	205,0,0
chr2	95140702	242193529	2-somy	0	.	95140702	242193529	0,238,118
chr3	0	60587468	2-somy	0	.	0	60587468	0,238,118
chr3	60587468	62660954	3-somy	0	.	60587468	62660954	205,0,0
chr3	62660954	198295559	2-somy	0	.	62660954	198295559	0,238,118
chr4	0	190214555	2-somy	0	.	0	190214555	0,238,118
chr5	0	181538259	2-somy	0	.	0	181538259	0,238,118
chr6	0	59338343	2-somy	0	.	0	59338343	0,238,118
chr6	59338343	61918167	3-somy	0	.	59338343	61918167	205,0,0
chr6	61918167	170805979	2-somy	0	.	61918167	170805979	0,238,118
chr7	0	159345973	2-somy	0	.	0	159345973	0,238,118
chr8	0	4768307	3-somy	0	.	0	4768307	205,0,0
chr8	4768307	145138636	2-somy	0	.	4768307	145138636	0,238,118
chr9	0	39948782	2-somy	0	.	0	39948782	0,238,118
chr9	39948782	68839272	3-somy	0	.	39948782	68839272	205,0,0
chr9	68839272	138394717	2-somy	0	.	68839272	138394717	0,238,118
chr10	0	60706955	2-somy	0	.	0	60706955	0,238,118
chr10	60706955	133797422	3-somy	0	.	60706955	133797422	205,0,0
chr11	0	135086622	2-somy	0	.	0	135086622	0,238,118
chr12	0	133275309	3-somy	0	.	0	133275309	205,0,0
chr13	0	114364328	2-somy	0	.	0	114364328	0,238,118
chr14	0	107043718	2-somy	0	.	0	107043718	0,238,118
chr15	0	101991189	2-somy	0	.	0	101991189	0,238,118
chr16	0	90338345	2-somy	0	.	0	90338345	0,238,118
chr17	0	83257441	2-somy	0	.	0	83257441	0,238,118
chr18	0	80373285	2-somy	0	.	0	80373285	0,238,118
chr19	0	58617616	2-somy	0	.	0	58617616	0,238,118
chr20	0	28746486	2-somy	0	.	0	28746486	0,238,118
chr20	28746486	31236481	3-somy	0	.	28746486	31236481	205,0,0
chr20	31236481	64444167	2-somy	0	.	31236481	64444167	0,238,118
chr21	0	6264138	3-somy	0	.	0	6264138	205,0,0
chr21	6264138	46709983	2-somy	0	.	6264138	46709983	0,238,118
chr22	0	50818468	2-somy	0	.	0	50818468	0,238,118
chrX	0	156040895	2-somy	0	.	0	156040895	0,238,118
track	name="siCTRL_Aph_20190609_curated,	CNV	state	for	SM210615_1_015.bam"	description="siCTRL_Aph_20190609_curated,	CNV	state	for	SM210615_1_015.bam"	visibility=1	itemRgb=On	priority=99
chr1	0	248956422	2-somy	0	.	0	248956422	0,238,118
chr2	0	89847109	2-somy	0	.	0	89847109	0,238,118
chr2	89847109	90078614	3-somy	0	.	89847109	90078614	205,0,0
chr2	90078614	242193529	2-somy	0	.	90078614	242193529	0,238,118
chr3	0	60689517	2-somy	0	.	0	60689517	0,238,118
chr3	60689517	62653460	3-somy	0	.	60689517	62653460	205,0,0
chr3	62653460	198295559	2-somy	0	.	62653460	198295559	0,238,118
chr4	0	190214555	2-somy	0	.	0	190214555	0,238,118
chr5	0	181538259	2-somy	0	.	0	181538259	0,238,118
chr6	0	170805979	2-somy	0	.	0	170805979	0,238,118
chr7	0	57933587	2-somy	0	.	0	57933587	0,238,118
chr7	57933587	58099924	3-somy	0	.	57933587	58099924	205,0,0
chr7	58099924	159345973	2-somy	0	.	58099924	159345973	0,238,118
chr8	0	4644762	3-somy	0	.	0	4644762	205,0,0
chr8	4644762	145138636	2-somy	0	.	4644762	145138636	0,238,118
chr9	0	39095367	2-somy	0	.	0	39095367	0,238,118
chr9	39095367	68810573	3-somy	0	.	39095367	68810573	205,0,0
chr9	68810573	138394717	2-somy	0	.	68810573	138394717	0,238,118
chr10	0	59991241	2-somy	0	.	0	59991241	0,238,118
chr10	59991241	133797422	3-somy	0	.	59991241	133797422	205,0,0
chr11	0	135086622	2-somy	0	.	0	135086622	0,238,118
chr12	0	98757343	3-somy	0	.	0	98757343	205,0,0
chr12	98757343	99342406	4-somy	0	.	98757343	99342406	238,201,0
chr12	99342406	133275309	3-somy	0	.	99342406	133275309	205,0,0
chr13	0	114364328	2-somy	0	.	0	114364328	0,238,118
chr14	0	107043718	2-somy	0	.	0	107043718	0,238,118
chr15	0	101991189	2-somy	0	.	0	101991189	0,238,118
chr16	0	90338345	2-somy	0	.	0	90338345	0,238,118
chr17	0	83257441	2-somy	0	.	0	83257441	0,238,118
chr18	0	80373285	2-somy	0	.	0	80373285	0,238,118
chr19	0	58617616	2-somy	0	.	0	58617616	0,238,118
chr20	0	28759242	2-somy	0	.	0	28759242	0,238,118
chr20	28759242	31240149	3-somy	0	.	28759242	31240149	205,0,0
chr20	31240149	64444167	2-somy	0	.	31240149	64444167	0,238,118
chr21	0	5263646	4-somy	0	.	0	5263646	238,201,0
chr21	5263646	46709983	2-somy	0	.	5263646	46709983	0,238,118
chr22	0	50818468	2-somy	0	.	0	50818468	0,238,118
chrX	0	156040895	2-somy	0	.	0	156040895	0,238,118
track	name="siCTRL_Aph_20190609_curated,	CNV	state	for	SM210615_1_075.bam"	description="siCTRL_Aph_20190609_curated,	CNV	state	for	SM210615_1_075.bam"	visibility=1	itemRgb=On	priority=102
chr1	0	248956422	2-somy	0	.	0	248956422	0,238,118
chr2	0	89451044	2-somy	0	.	0	89451044	0,238,118
chr2	89451044	89851105	3-somy	0	.	89451044	89851105	205,0,0
chr2	89851105	242193529	2-somy	0	.	89851105	242193529	0,238,118
chr3	0	60727524	2-somy	0	.	0	60727524	0,238,118
chr3	60727524	62966859	3-somy	0	.	60727524	62966859	205,0,0
chr3	62966859	198295559	2-somy	0	.	62966859	198295559	0,238,118
chr4	0	190214555	2-somy	0	.	0	190214555	0,238,118
chr5	0	181538259	2-somy	0	.	0	181538259	0,238,118
chr6	0	170805979	2-somy	0	.	0	170805979	0,238,118
chr7	0	159345973	2-somy	0	.	0	159345973	0,238,118
chr8	0	4565742	3-somy	0	.	0	4565742	205,0,0
chr8	4565742	145138636	2-somy	0	.	4565742	145138636	0,238,118
chr9	0	138394717	2-somy	0	.	0	138394717	0,238,118
chr10	0	60691899	2-somy	0	.	0	60691899	0,238,118
chr10	60691899	133797422	3-somy	0	.	60691899	133797422	205,0,0
chr11	0	135086622	2-somy	0	.	0	135086622	0,238,118
chr12	0	98297832	3-somy	0	.	0	98297832	205,0,0
chr12	98297832	99737204	4-somy	0	.	98297832	99737204	238,201,0
chr12	99737204	133275309	3-somy	0	.	99737204	133275309	205,0,0
chr13	0	114364328	2-somy	0	.	0	114364328	0,238,118
chr14	0	107043718	2-somy	0	.	0	107043718	0,238,118
chr15	0	101991189	2-somy	0	.	0	101991189	0,238,118
chr16	0	90338345	2-somy	0	.	0	90338345	0,238,118
chr17	0	83257441	2-somy	0	.	0	83257441	0,238,118
chr18	0	80373285	2-somy	0	.	0	80373285	0,238,118
chr19	0	36618396	2-somy	0	.	0	36618396	0,238,118
chr19	36618396	37673380	3-somy	0	.	36618396	37673380	205,0,0
chr19	37673380	58617616	2-somy	0	.	37673380	58617616	0,238,118
chr20	0	28746273	2-somy	0	.	0	28746273	0,238,118
chr20	28746273	31183364	3-somy	0	.	28746273	31183364	205,0,0
chr20	31183364	64444167	2-somy	0	.	31183364	64444167	0,238,118
chr21	0	5297804	4-somy	0	.	0	5297804	238,201,0
chr21	5297804	46709983	2-somy	0	.	5297804	46709983	0,238,118
chr22	0	50818468	2-somy	0	.	0	50818468	0,238,118
chrX	0	90339964	2-somy	0	.	0	90339964	0,238,118
chrX	90339964	90765821	3-somy	0	.	90339964	90765821	205,0,0
chrX	90765821	156040895	2-somy	0	.	90765821	156040895	0,238,118
track	name="siCTRL_Aph_20190609_curated,	CNV	state	for	SM210615_1_039.bam"	description="siCTRL_Aph_20190609_curated,	CNV	state	for	SM210615_1_039.bam"	visibility=1	itemRgb=On	priority=105
chr1	0	248956422	2-somy	0	.	0	248956422	0,238,118
chr2	0	89844378	2-somy	0	.	0	89844378	0,238,118
chr2	89844378	90126658	3-somy	0	.	89844378	90126658	205,0,0
chr2	90126658	242193529	2-somy	0	.	90126658	242193529	0,238,118
chr3	0	60722559	2-somy	0	.	0	60722559	0,238,118
chr3	60722559	62802133	3-somy	0	.	60722559	62802133	205,0,0
chr3	62802133	198295559	2-somy	0	.	62802133	198295559	0,238,118
chr4	0	190214555	2-somy	0	.	0	190214555	0,238,118
chr5	0	10650428	2-somy	0	.	0	10650428	0,238,118
chr5	10650428	12007008	3-somy	0	.	10650428	12007008	205,0,0
chr5	12007008	181538259	2-somy	0	.	12007008	181538259	0,238,118
chr6	0	170805979	2-somy	0	.	0	170805979	0,238,118
chr7	0	159345973	2-somy	0	.	0	159345973	0,238,118
chr8	0	4632686	3-somy	0	.	0	4632686	205,0,0
chr8	4632686	145138636	2-somy	0	.	4632686	145138636	0,238,118
chr9	0	39093624	2-somy	0	.	0	39093624	0,238,118
chr9	39093624	41098960	3-somy	0	.	39093624	41098960	205,0,0
chr9	41098960	138394717	2-somy	0	.	41098960	138394717	0,238,118
chr10	0	60705500	2-somy	0	.	0	60705500	0,238,118
chr10	60705500	133797422	3-somy	0	.	60705500	133797422	205,0,0
chr11	0	135086622	2-somy	0	.	0	135086622	0,238,118
chr12	0	98299588	3-somy	0	.	0	98299588	205,0,0
chr12	98299588	99527893	4-somy	0	.	98299588	99527893	238,201,0
chr12	99527893	133275309	3-somy	0	.	99527893	133275309	205,0,0
chr13	0	114364328	2-somy	0	.	0	114364328	0,238,118
chr14	0	107043718	2-somy	0	.	0	107043718	0,238,118
chr15	0	101991189	2-somy	0	.	0	101991189	0,238,118
chr16	0	90338345	2-somy	0	.	0	90338345	0,238,118
chr17	0	83257441	2-somy	0	.	0	83257441	0,238,118
chr18	0	80373285	2-somy	0	.	0	80373285	0,238,118
chr19	0	58617616	2-somy	0	.	0	58617616	0,238,118
chr20	0	26384459	2-somy	0	.	0	26384459	0,238,118
chr20	26384459	31390961	3-somy	0	.	26384459	31390961	205,0,0
chr20	31390961	64444167	2-somy	0	.	31390961	64444167	0,238,118
chr21	0	5297963	4-somy	0	.	0	5297963	238,201,0
chr21	5297963	46709983	2-somy	0	.	5297963	46709983	0,238,118
chr22	0	50818468	2-somy	0	.	0	50818468	0,238,118
chrX	0	156040895	2-somy	0	.	0	156040895	0,238,118
track	name="siCTRL_Aph_20190609_curated,	CNV	state	for	SM210615_1_090.bam"	description="siCTRL_Aph_20190609_curated,	CNV	state	for	SM210615_1_090.bam"	visibility=1	itemRgb=On	priority=108
chr1	0	248956422	2-somy	0	.	0	248956422	0,238,118
chr2	0	89841147	2-somy	0	.	0	89841147	0,238,118
chr2	89841147	89851563	3-somy	0	.	89841147	89851563	205,0,0
chr2	89851563	242193529	2-somy	0	.	89851563	242193529	0,238,118
chr3	0	60622085	2-somy	0	.	0	60622085	0,238,118
chr3	60622085	62625822	3-somy	0	.	60622085	62625822	205,0,0
chr3	62625822	198295559	2-somy	0	.	62625822	198295559	0,238,118
chr4	0	48695151	2-somy	0	.	0	48695151	0,238,118
chr4	48695151	52178546	3-somy	0	.	48695151	52178546	205,0,0
chr4	52178546	190214555	2-somy	0	.	52178546	190214555	0,238,118
chr5	0	181538259	2-somy	0	.	0	181538259	0,238,118
chr6	0	170805979	2-somy	0	.	0	170805979	0,238,118
chr7	0	159345973	2-somy	0	.	0	159345973	0,238,118
chr8	0	5266472	3-somy	0	.	0	5266472	205,0,0
chr8	5266472	145138636	2-somy	0	.	5266472	145138636	0,238,118
chr9	0	138394717	2-somy	0	.	0	138394717	0,238,118
chr10	0	60707578	2-somy	0	.	0	60707578	0,238,118
chr10	60707578	133797422	3-somy	0	.	60707578	133797422	205,0,0
chr11	0	135086622	2-somy	0	.	0	135086622	0,238,118
chr12	0	133275309	3-somy	0	.	0	133275309	205,0,0
chr13	0	114364328	2-somy	0	.	0	114364328	0,238,118
chr14	0	107043718	2-somy	0	.	0	107043718	0,238,118
chr15	0	101991189	2-somy	0	.	0	101991189	0,238,118
chr16	0	90338345	2-somy	0	.	0	90338345	0,238,118
chr17	0	83257441	2-somy	0	.	0	83257441	0,238,118
chr18	0	3455313	2-somy	0	.	0	3455313	0,238,118
chr18	3455313	4497694	3-somy	0	.	3455313	4497694	205,0,0
chr18	4497694	80373285	2-somy	0	.	4497694	80373285	0,238,118
chr19	0	58617616	2-somy	0	.	0	58617616	0,238,118
chr20	0	64444167	2-somy	0	.	0	64444167	0,238,118
chr21	0	6251152	3-somy	0	.	0	6251152	205,0,0
chr21	6251152	46709983	2-somy	0	.	6251152	46709983	0,238,118
chr22	0	50818468	2-somy	0	.	0	50818468	0,238,118
chrX	0	156040895	2-somy	0	.	0	156040895	0,238,118
track	name="siCTRL_Aph_20190609_curated,	CNV	state	for	SM210615_1_038.bam"	description="siCTRL_Aph_20190609_curated,	CNV	state	for	SM210615_1_038.bam"	visibility=1	itemRgb=On	priority=111
chr1	0	248956422	2-somy	0	.	0	248956422	0,238,118
chr2	0	89843463	2-somy	0	.	0	89843463	0,238,118
chr2	89843463	90084356	3-somy	0	.	89843463	90084356	205,0,0
chr2	90084356	242193529	2-somy	0	.	90084356	242193529	0,238,118
chr3	0	60848500	2-somy	0	.	0	60848500	0,238,118
chr3	60848500	62810366	3-somy	0	.	60848500	62810366	205,0,0
chr3	62810366	198295559	2-somy	0	.	62810366	198295559	0,238,118
chr4	0	190214555	2-somy	0	.	0	190214555	0,238,118
chr5	0	181538259	2-somy	0	.	0	181538259	0,238,118
chr6	0	170805979	2-somy	0	.	0	170805979	0,238,118
chr7	0	57937779	2-somy	0	.	0	57937779	0,238,118
chr7	57937779	62992039	3-somy	0	.	57937779	62992039	205,0,0
chr7	62992039	159345973	2-somy	0	.	62992039	159345973	0,238,118
chr8	0	5252817	3-somy	0	.	0	5252817	205,0,0
chr8	5252817	145138636	2-somy	0	.	5252817	145138636	0,238,118
chr9	0	138394717	2-somy	0	.	0	138394717	0,238,118
chr10	0	60735667	2-somy	0	.	0	60735667	0,238,118
chr10	60735667	133797422	3-somy	0	.	60735667	133797422	205,0,0
chr11	0	135086622	2-somy	0	.	0	135086622	0,238,118
chr12	0	98659646	3-somy	0	.	0	98659646	205,0,0
chr12	98659646	100398374	4-somy	0	.	98659646	100398374	238,201,0
chr12	100398374	133275309	3-somy	0	.	100398374	133275309	205,0,0
chr13	0	114364328	2-somy	0	.	0	114364328	0,238,118
chr14	0	107043718	2-somy	0	.	0	107043718	0,238,118
chr15	0	101991189	2-somy	0	.	0	101991189	0,238,118
chr16	0	90338345	2-somy	0	.	0	90338345	0,238,118
chr17	0	83257441	2-somy	0	.	0	83257441	0,238,118
chr18	0	3248988	2-somy	0	.	0	3248988	0,238,118
chr18	3248988	5059094	3-somy	0	.	3248988	5059094	205,0,0
chr18	5059094	80373285	2-somy	0	.	5059094	80373285	0,238,118
chr19	0	58617616	2-somy	0	.	0	58617616	0,238,118
chr20	0	28749412	2-somy	0	.	0	28749412	0,238,118
chr20	28749412	31209910	3-somy	0	.	28749412	31209910	205,0,0
chr20	31209910	64444167	2-somy	0	.	31209910	64444167	0,238,118
chr21	0	6266665	3-somy	0	.	0	6266665	205,0,0
chr21	6266665	46709983	2-somy	0	.	6266665	46709983	0,238,118
chr22	0	50818468	2-somy	0	.	0	50818468	0,238,118
chrX	0	156040895	2-somy	0	.	0	156040895	0,238,118
track	name="siCTRL_Aph_20190609_curated,	CNV	state	for	SM210615_1_065.bam"	description="siCTRL_Aph_20190609_curated,	CNV	state	for	SM210615_1_065.bam"	visibility=1	itemRgb=On	priority=114
chr1	0	248956422	2-somy	0	.	0	248956422	0,238,118
chr2	0	89284272	2-somy	0	.	0	89284272	0,238,118
chr2	89284272	89868648	3-somy	0	.	89284272	89868648	205,0,0
chr2	89868648	242193529	2-somy	0	.	89868648	242193529	0,238,118
chr3	0	198295559	2-somy	0	.	0	198295559	0,238,118
chr4	0	190214555	2-somy	0	.	0	190214555	0,238,118
chr5	0	181538259	2-somy	0	.	0	181538259	0,238,118
chr6	0	170805979	2-somy	0	.	0	170805979	0,238,118
chr7	0	159345973	2-somy	0	.	0	159345973	0,238,118
chr8	0	4556505	3-somy	0	.	0	4556505	205,0,0
chr8	4556505	145138636	2-somy	0	.	4556505	145138636	0,238,118
chr9	0	138394717	2-somy	0	.	0	138394717	0,238,118
chr10	0	60803277	2-somy	0	.	0	60803277	0,238,118
chr10	60803277	133797422	3-somy	0	.	60803277	133797422	205,0,0
chr11	0	135086622	2-somy	0	.	0	135086622	0,238,118
chr12	0	98568368	3-somy	0	.	0	98568368	205,0,0
chr12	98568368	100183430	4-somy	0	.	98568368	100183430	238,201,0
chr12	100183430	133275309	3-somy	0	.	100183430	133275309	205,0,0
chr13	0	114364328	2-somy	0	.	0	114364328	0,238,118
chr14	0	107043718	2-somy	0	.	0	107043718	0,238,118
chr15	0	101991189	2-somy	0	.	0	101991189	0,238,118
chr16	0	5607322	2-somy	0	.	0	5607322	0,238,118
chr16	5607322	7707929	3-somy	0	.	5607322	7707929	205,0,0
chr16	7707929	90338345	2-somy	0	.	7707929	90338345	0,238,118
chr17	0	83257441	2-somy	0	.	0	83257441	0,238,118
chr18	0	80373285	2-somy	0	.	0	80373285	0,238,118
chr19	0	55224484	2-somy	0	.	0	55224484	0,238,118
chr19	55224484	58617616	3-somy	0	.	55224484	58617616	205,0,0
chr20	0	64444167	2-somy	0	.	0	64444167	0,238,118
chr21	0	6263754	3-somy	0	.	0	6263754	205,0,0
chr21	6263754	46709983	2-somy	0	.	6263754	46709983	0,238,118
chr22	0	50818468	2-somy	0	.	0	50818468	0,238,118
chrX	0	156040895	2-somy	0	.	0	156040895	0,238,118
track	name="siCTRL_Aph_20190609_curated,	CNV	state	for	SM210615_1_059.bam"	description="siCTRL_Aph_20190609_curated,	CNV	state	for	SM210615_1_059.bam"	visibility=1	itemRgb=On	priority=117
chr1	0	248956422	2-somy	0	.	0	248956422	0,238,118
chr2	0	242193529	2-somy	0	.	0	242193529	0,238,118
chr3	0	198295559	2-somy	0	.	0	198295559	0,238,118
chr4	0	190214555	2-somy	0	.	0	190214555	0,238,118
chr5	0	181538259	2-somy	0	.	0	181538259	0,238,118
chr6	0	34348271	2-somy	0	.	0	34348271	0,238,118
chr6	34348271	38133952	3-somy	0	.	34348271	38133952	205,0,0
chr6	38133952	170805979	2-somy	0	.	38133952	170805979	0,238,118
chr7	0	159345973	2-somy	0	.	0	159345973	0,238,118
chr8	0	145138636	2-somy	0	.	0	145138636	0,238,118
chr9	0	138394717	2-somy	0	.	0	138394717	0,238,118
chr10	0	60702592	2-somy	0	.	0	60702592	0,238,118
chr10	60702592	133797422	3-somy	0	.	60702592	133797422	205,0,0
chr11	0	135086622	2-somy	0	.	0	135086622	0,238,118
chr12	0	48854177	3-somy	0	.	0	48854177	205,0,0
chr12	48854177	51489464	5-somy	0	.	48854177	51489464	0,0,128
chr12	51489464	126155645	3-somy	0	.	51489464	126155645	205,0,0
chr12	126155645	133275309	2-somy	0	.	126155645	133275309	0,238,118
chr13	0	114364328	2-somy	0	.	0	114364328	0,238,118
chr14	0	92838269	2-somy	0	.	0	92838269	0,238,118
chr14	92838269	97606994	1-somy	0	.	92838269	97606994	154,50,205
chr14	97606994	107043718	2-somy	0	.	97606994	107043718	0,238,118
chr15	0	101991189	2-somy	0	.	0	101991189	0,238,118
chr16	0	90338345	2-somy	0	.	0	90338345	0,238,118
chr17	0	28343452	2-somy	0	.	0	28343452	0,238,118
chr17	28343452	32489069	3-somy	0	.	28343452	32489069	205,0,0
chr17	32489069	35323293	2-somy	0	.	32489069	35323293	0,238,118
chr17	35323293	51781477	3-somy	0	.	35323293	51781477	205,0,0
chr17	51781477	83257441	2-somy	0	.	51781477	83257441	0,238,118
chr18	0	80373285	2-somy	0	.	0	80373285	0,238,118
chr19	0	6448325	3-somy	0	.	0	6448325	205,0,0
chr19	6448325	58617616	2-somy	0	.	6448325	58617616	0,238,118
chr20	0	64444167	2-somy	0	.	0	64444167	0,238,118
chr21	0	5279018	4-somy	0	.	0	5279018	238,201,0
chr21	5279018	45834331	2-somy	0	.	5279018	45834331	0,238,118
chr21	45834331	46709983	1-somy	0	.	45834331	46709983	154,50,205
chr22	0	50818468	2-somy	0	.	0	50818468	0,238,118
chrX	0	156040895	2-somy	0	.	0	156040895	0,238,118
track	name="siCTRL_Aph_20190609_curated,	CNV	state	for	SM210615_1_033.bam"	description="siCTRL_Aph_20190609_curated,	CNV	state	for	SM210615_1_033.bam"	visibility=1	itemRgb=On	priority=120
chr1	0	248956422	2-somy	0	.	0	248956422	0,238,118
chr2	0	36581700	2-somy	0	.	0	36581700	0,238,118
chr2	36581700	39797929	3-somy	0	.	36581700	39797929	205,0,0
chr2	39797929	242193529	2-somy	0	.	39797929	242193529	0,238,118
chr3	0	198295559	2-somy	0	.	0	198295559	0,238,118
chr4	0	47013932	2-somy	0	.	0	47013932	0,238,118
chr4	47013932	48527943	3-somy	0	.	47013932	48527943	205,0,0
chr4	48527943	190214555	2-somy	0	.	48527943	190214555	0,238,118
chr5	0	181538259	2-somy	0	.	0	181538259	0,238,118
chr6	0	170805979	2-somy	0	.	0	170805979	0,238,118
chr7	0	104598747	2-somy	0	.	0	104598747	0,238,118
chr7	104598747	106069573	3-somy	0	.	104598747	106069573	205,0,0
chr7	106069573	159345973	2-somy	0	.	106069573	159345973	0,238,118
chr8	0	145138636	2-somy	0	.	0	145138636	0,238,118
chr9	0	138394717	2-somy	0	.	0	138394717	0,238,118
chr10	0	60630743	2-somy	0	.	0	60630743	0,238,118
chr10	60630743	68667522	3-somy	0	.	60630743	68667522	205,0,0
chr10	68667522	75748873	4-somy	0	.	68667522	75748873	238,201,0
chr10	75748873	133797422	3-somy	0	.	75748873	133797422	205,0,0
chr11	0	135086622	2-somy	0	.	0	135086622	0,238,118
chr12	0	48628249	3-somy	0	.	0	48628249	205,0,0
chr12	48628249	56897891	4-somy	0	.	48628249	56897891	238,201,0
chr12	56897891	75462493	3-somy	0	.	56897891	75462493	205,0,0
chr12	75462493	80396030	4-somy	0	.	75462493	80396030	238,201,0
chr12	80396030	118792928	3-somy	0	.	80396030	118792928	205,0,0
chr12	118792928	125535424	4-somy	0	.	118792928	125535424	238,201,0
chr12	125535424	133275309	3-somy	0	.	125535424	133275309	205,0,0
chr13	0	114364328	2-somy	0	.	0	114364328	0,238,118
chr14	0	107043718	2-somy	0	.	0	107043718	0,238,118
chr15	0	101991189	2-somy	0	.	0	101991189	0,238,118
chr16	0	69308611	2-somy	0	.	0	69308611	0,238,118
chr16	69308611	70768197	3-somy	0	.	69308611	70768197	205,0,0
chr16	70768197	90338345	2-somy	0	.	70768197	90338345	0,238,118
chr17	0	40845288	2-somy	0	.	0	40845288	0,238,118
chr17	40845288	49504426	3-somy	0	.	40845288	49504426	205,0,0
chr17	49504426	83257441	2-somy	0	.	49504426	83257441	0,238,118
chr18	0	80373285	2-somy	0	.	0	80373285	0,238,118
chr19	0	5207808	3-somy	0	.	0	5207808	205,0,0
chr19	5207808	58617616	2-somy	0	.	5207808	58617616	0,238,118
chr20	0	64444167	2-somy	0	.	0	64444167	0,238,118
chr21	0	6257215	3-somy	0	.	0	6257215	205,0,0
chr21	6257215	46709983	2-somy	0	.	6257215	46709983	0,238,118
chr22	0	50818468	2-somy	0	.	0	50818468	0,238,118
chrX	0	156040895	2-somy	0	.	0	156040895	0,238,118
track	name="siCTRL_Aph_20190609_curated,	CNV	state	for	SM210615_1_086.bam"	description="siCTRL_Aph_20190609_curated,	CNV	state	for	SM210615_1_086.bam"	visibility=1	itemRgb=On	priority=123
chr1	0	248956422	2-somy	0	.	0	248956422	0,238,118
chr2	0	23463711	2-somy	0	.	0	23463711	0,238,118
chr2	23463711	26524422	3-somy	0	.	23463711	26524422	205,0,0
chr2	26524422	89278444	2-somy	0	.	26524422	89278444	0,238,118
chr2	89278444	90087059	3-somy	0	.	89278444	90087059	205,0,0
chr2	90087059	242193529	2-somy	0	.	90087059	242193529	0,238,118
chr3	0	198295559	2-somy	0	.	0	198295559	0,238,118
chr4	0	155132347	2-somy	0	.	0	155132347	0,238,118
chr4	155132347	159692414	3-somy	0	.	155132347	159692414	205,0,0
chr4	159692414	190214555	2-somy	0	.	159692414	190214555	0,238,118
chr5	0	2206248	1-somy	0	.	0	2206248	154,50,205
chr5	2206248	181538259	2-somy	0	.	2206248	181538259	0,238,118
chr6	0	170805979	2-somy	0	.	0	170805979	0,238,118
chr7	0	72073508	2-somy	0	.	0	72073508	0,238,118
chr7	72073508	77514506	3-somy	0	.	72073508	77514506	205,0,0
chr7	77514506	159345973	2-somy	0	.	77514506	159345973	0,238,118
chr8	0	145138636	2-somy	0	.	0	145138636	0,238,118
chr9	0	138394717	2-somy	0	.	0	138394717	0,238,118
chr10	0	60336185	2-somy	0	.	0	60336185	0,238,118
chr10	60336185	133797422	3-somy	0	.	60336185	133797422	205,0,0
chr11	0	45369145	2-somy	0	.	0	45369145	0,238,118
chr11	45369145	48046730	3-somy	0	.	45369145	48046730	205,0,0
chr11	48046730	62256863	2-somy	0	.	48046730	62256863	0,238,118
chr11	62256863	67851470	3-somy	0	.	62256863	67851470	205,0,0
chr11	67851470	135086622	2-somy	0	.	67851470	135086622	0,238,118
chr12	0	75322380	3-somy	0	.	0	75322380	205,0,0
chr12	75322380	80137942	4-somy	0	.	75322380	80137942	238,201,0
chr12	80137942	118823743	3-somy	0	.	80137942	118823743	205,0,0
chr12	118823743	125780036	4-somy	0	.	118823743	125780036	238,201,0
chr12	125780036	133275309	3-somy	0	.	125780036	133275309	205,0,0
chr13	0	33068580	2-somy	0	.	0	33068580	0,238,118
chr13	33068580	34964705	3-somy	0	.	33068580	34964705	205,0,0
chr13	34964705	43889833	2-somy	0	.	34964705	43889833	0,238,118
chr13	43889833	46068691	3-somy	0	.	43889833	46068691	205,0,0
chr13	46068691	114364328	2-somy	0	.	46068691	114364328	0,238,118
chr14	0	107043718	2-somy	0	.	0	107043718	0,238,118
chr15	0	101991189	2-somy	0	.	0	101991189	0,238,118
chr16	0	56052483	2-somy	0	.	0	56052483	0,238,118
chr16	56052483	58558645	3-somy	0	.	56052483	58558645	205,0,0
chr16	58558645	90338345	2-somy	0	.	58558645	90338345	0,238,118
chr17	0	35564410	2-somy	0	.	0	35564410	0,238,118
chr17	35564410	48743297	3-somy	0	.	35564410	48743297	205,0,0
chr17	48743297	83257441	2-somy	0	.	48743297	83257441	0,238,118
chr18	0	57297135	2-somy	0	.	0	57297135	0,238,118
chr18	57297135	59135935	3-somy	0	.	57297135	59135935	205,0,0
chr18	59135935	80373285	2-somy	0	.	59135935	80373285	0,238,118
chr19	0	58617616	2-somy	0	.	0	58617616	0,238,118
chr20	0	64444167	2-somy	0	.	0	64444167	0,238,118
chr21	0	46709983	2-somy	0	.	0	46709983	0,238,118
chr22	0	50818468	2-somy	0	.	0	50818468	0,238,118
chrX	0	156040895	2-somy	0	.	0	156040895	0,238,118
track	name="siCTRL_Aph_20190609_curated,	CNV	state	for	SM210615_1_079.bam"	description="siCTRL_Aph_20190609_curated,	CNV	state	for	SM210615_1_079.bam"	visibility=1	itemRgb=On	priority=126
chr1	0	248956422	2-somy	0	.	0	248956422	0,238,118
chr2	0	8593812	2-somy	0	.	0	8593812	0,238,118
chr2	8593812	13242738	3-somy	0	.	8593812	13242738	205,0,0
chr2	13242738	26024958	2-somy	0	.	13242738	26024958	0,238,118
chr2	26024958	29590663	3-somy	0	.	26024958	29590663	205,0,0
chr2	29590663	89282468	2-somy	0	.	29590663	89282468	0,238,118
chr2	89282468	89851498	3-somy	0	.	89282468	89851498	205,0,0
chr2	89851498	242193529	2-somy	0	.	89851498	242193529	0,238,118
chr3	0	122463976	2-somy	0	.	0	122463976	0,238,118
chr3	122463976	125513047	3-somy	0	.	122463976	125513047	205,0,0
chr3	125513047	198295559	2-somy	0	.	125513047	198295559	0,238,118
chr4	0	190214555	2-somy	0	.	0	190214555	0,238,118
chr5	0	31719595	2-somy	0	.	0	31719595	0,238,118
chr5	31719595	35017069	3-somy	0	.	31719595	35017069	205,0,0
chr5	35017069	38850023	2-somy	0	.	35017069	38850023	0,238,118
chr5	38850023	40033499	3-somy	0	.	38850023	40033499	205,0,0
chr5	40033499	70407116	2-somy	0	.	40033499	70407116	0,238,118
chr5	70407116	75046227	3-somy	0	.	70407116	75046227	205,0,0
chr5	75046227	137896076	2-somy	0	.	75046227	137896076	0,238,118
chr5	137896076	151809069	3-somy	0	.	137896076	151809069	205,0,0
chr5	151809069	181538259	2-somy	0	.	151809069	181538259	0,238,118
chr6	0	11033986	2-somy	0	.	0	11033986	0,238,118
chr6	11033986	17031343	3-somy	0	.	11033986	17031343	205,0,0
chr6	17031343	110947680	2-somy	0	.	17031343	110947680	0,238,118
chr6	110947680	114129889	3-somy	0	.	110947680	114129889	205,0,0
chr6	114129889	137492208	2-somy	0	.	114129889	137492208	0,238,118
chr6	137492208	143952953	3-somy	0	.	137492208	143952953	205,0,0
chr6	143952953	170805979	2-somy	0	.	143952953	170805979	0,238,118
chr7	0	43305905	2-somy	0	.	0	43305905	0,238,118
chr7	43305905	48523043	3-somy	0	.	43305905	48523043	205,0,0
chr7	48523043	73363081	2-somy	0	.	48523043	73363081	0,238,118
chr7	73363081	82649427	3-somy	0	.	73363081	82649427	205,0,0
chr7	82649427	91066191	2-somy	0	.	82649427	91066191	0,238,118
chr7	91066191	93282438	3-somy	0	.	91066191	93282438	205,0,0
chr7	93282438	113057224	2-somy	0	.	93282438	113057224	0,238,118
chr7	113057224	117186288	3-somy	0	.	113057224	117186288	205,0,0
chr7	117186288	127866123	2-somy	0	.	117186288	127866123	0,238,118
chr7	127866123	131958288	3-somy	0	.	127866123	131958288	205,0,0
chr7	131958288	159345973	2-somy	0	.	131958288	159345973	0,238,118
chr8	0	145138636	2-somy	0	.	0	145138636	0,238,118
chr9	0	4427298	2-somy	0	.	0	4427298	0,238,118
chr9	4427298	6815387	3-somy	0	.	4427298	6815387	205,0,0
chr9	6815387	138394717	2-somy	0	.	6815387	138394717	0,238,118
chr10	0	59797376	2-somy	0	.	0	59797376	0,238,118
chr10	59797376	86098881	3-somy	0	.	59797376	86098881	205,0,0
chr10	86098881	94111709	4-somy	0	.	86098881	94111709	238,201,0
chr10	94111709	128820037	3-somy	0	.	94111709	128820037	205,0,0
chr10	128820037	133797422	2-somy	0	.	128820037	133797422	0,238,118
chr11	0	71434947	2-somy	0	.	0	71434947	0,238,118
chr11	71434947	78113371	3-somy	0	.	71434947	78113371	205,0,0
chr11	78113371	135086622	2-somy	0	.	78113371	135086622	0,238,118
chr12	0	25580652	2-somy	0	.	0	25580652	0,238,118
chr12	25580652	28184612	3-somy	0	.	25580652	28184612	205,0,0
chr12	28184612	75189517	2-somy	0	.	28184612	75189517	0,238,118
chr12	75189517	96863487	3-somy	0	.	75189517	96863487	205,0,0
chr12	96863487	133275309	2-somy	0	.	96863487	133275309	0,238,118
chr13	0	40990461	2-somy	0	.	0	40990461	0,238,118
chr13	40990461	45795485	3-somy	0	.	40990461	45795485	205,0,0
chr13	45795485	48265828	2-somy	0	.	45795485	48265828	0,238,118
chr13	48265828	52323566	3-somy	0	.	48265828	52323566	205,0,0
chr13	52323566	114364328	2-somy	0	.	52323566	114364328	0,238,118
chr14	0	92628342	2-somy	0	.	0	92628342	0,238,118
chr14	92628342	96507637	1-somy	0	.	92628342	96507637	154,50,205
chr14	96507637	107043718	2-somy	0	.	96507637	107043718	0,238,118
chr15	0	38251882	2-somy	0	.	0	38251882	0,238,118
chr15	38251882	43277632	3-somy	0	.	38251882	43277632	205,0,0
chr15	43277632	47833010	2-somy	0	.	43277632	47833010	0,238,118
chr15	47833010	52872899	3-somy	0	.	47833010	52872899	205,0,0
chr15	52872899	101991189	2-somy	0	.	52872899	101991189	0,238,118
chr16	0	90338345	2-somy	0	.	0	90338345	0,238,118
chr17	0	27832858	2-somy	0	.	0	27832858	0,238,118
chr17	27832858	32555879	3-somy	0	.	27832858	32555879	205,0,0
chr17	32555879	34929155	2-somy	0	.	32555879	34929155	0,238,118
chr17	34929155	51215545	3-somy	0	.	34929155	51215545	205,0,0
chr17	51215545	83257441	2-somy	0	.	51215545	83257441	0,238,118
chr18	0	80373285	2-somy	0	.	0	80373285	0,238,118
chr19	0	5473579	3-somy	0	.	0	5473579	205,0,0
chr19	5473579	42234113	2-somy	0	.	5473579	42234113	0,238,118
chr19	42234113	50211215	3-somy	0	.	42234113	50211215	205,0,0
chr19	50211215	58617616	2-somy	0	.	50211215	58617616	0,238,118
chr20	0	32318048	2-somy	0	.	0	32318048	0,238,118
chr20	32318048	50566919	3-somy	0	.	32318048	50566919	205,0,0
chr20	50566919	64444167	2-somy	0	.	50566919	64444167	0,238,118
chr21	0	5297538	4-somy	0	.	0	5297538	238,201,0
chr21	5297538	26792173	2-somy	0	.	5297538	26792173	0,238,118
chr21	26792173	29609804	3-somy	0	.	26792173	29609804	205,0,0
chr21	29609804	46709983	2-somy	0	.	29609804	46709983	0,238,118
chr22	0	50818468	2-somy	0	.	0	50818468	0,238,118
chrX	0	70913718	2-somy	0	.	0	70913718	0,238,118
chrX	70913718	73373139	1-somy	0	.	70913718	73373139	154,50,205
chrX	73373139	156040895	2-somy	0	.	73373139	156040895	0,238,118
track	name="siCTRL_Aph_20190609_curated,	CNV	state	for	SM210615_1_088.bam"	description="siCTRL_Aph_20190609_curated,	CNV	state	for	SM210615_1_088.bam"	visibility=1	itemRgb=On	priority=129
chr1	0	248956422	2-somy	0	.	0	248956422	0,238,118
chr2	0	242193529	2-somy	0	.	0	242193529	0,238,118
chr3	0	198295559	2-somy	0	.	0	198295559	0,238,118
chr4	0	190214555	2-somy	0	.	0	190214555	0,238,118
chr5	0	181538259	2-somy	0	.	0	181538259	0,238,118
chr6	0	170805979	2-somy	0	.	0	170805979	0,238,118
chr7	0	115891072	2-somy	0	.	0	115891072	0,238,118
chr7	115891072	117252873	3-somy	0	.	115891072	117252873	205,0,0
chr7	117252873	127798457	2-somy	0	.	117252873	127798457	0,238,118
chr7	127798457	132551054	3-somy	0	.	127798457	132551054	205,0,0
chr7	132551054	159345973	2-somy	0	.	132551054	159345973	0,238,118
chr8	0	145138636	2-somy	0	.	0	145138636	0,238,118
chr9	0	138394717	2-somy	0	.	0	138394717	0,238,118
chr10	0	60087522	2-somy	0	.	0	60087522	0,238,118
chr10	60087522	126586321	3-somy	0	.	60087522	126586321	205,0,0
chr10	126586321	133797422	2-somy	0	.	126586321	133797422	0,238,118
chr11	0	8136389	2-somy	0	.	0	8136389	0,238,118
chr11	8136389	13475113	3-somy	0	.	8136389	13475113	205,0,0
chr11	13475113	45495847	2-somy	0	.	13475113	45495847	0,238,118
chr11	45495847	48212726	3-somy	0	.	45495847	48212726	205,0,0
chr11	48212726	135086622	2-somy	0	.	48212726	135086622	0,238,118
chr12	0	133275309	2-somy	0	.	0	133275309	0,238,118
chr13	0	114364328	2-somy	0	.	0	114364328	0,238,118
chr14	0	49322794	2-somy	0	.	0	49322794	0,238,118
chr14	49322794	54689401	3-somy	0	.	49322794	54689401	205,0,0
chr14	54689401	92671379	2-somy	0	.	54689401	92671379	0,238,118
chr14	92671379	97212922	1-somy	0	.	92671379	97212922	154,50,205
chr14	97212922	107043718	2-somy	0	.	97212922	107043718	0,238,118
chr15	0	37837006	2-somy	0	.	0	37837006	0,238,118
chr15	37837006	42945919	3-somy	0	.	37837006	42945919	205,0,0
chr15	42945919	101991189	2-somy	0	.	42945919	101991189	0,238,118
chr16	0	69278441	2-somy	0	.	0	69278441	0,238,118
chr16	69278441	70802073	3-somy	0	.	69278441	70802073	205,0,0
chr16	70802073	90338345	2-somy	0	.	70802073	90338345	0,238,118
chr17	0	35113214	2-somy	0	.	0	35113214	0,238,118
chr17	35113214	51422765	3-somy	0	.	35113214	51422765	205,0,0
chr17	51422765	62404572	2-somy	0	.	51422765	62404572	0,238,118
chr17	62404572	66640310	3-somy	0	.	62404572	66640310	205,0,0
chr17	66640310	83257441	2-somy	0	.	66640310	83257441	0,238,118
chr18	0	80373285	2-somy	0	.	0	80373285	0,238,118
chr19	0	58617616	2-somy	0	.	0	58617616	0,238,118
chr20	0	61315594	2-somy	0	.	0	61315594	0,238,118
chr20	61315594	64444167	1-somy	0	.	61315594	64444167	154,50,205
chr21	0	5294939	3-somy	0	.	0	5294939	205,0,0
chr21	5294939	46709983	2-somy	0	.	5294939	46709983	0,238,118
chr22	0	50818468	2-somy	0	.	0	50818468	0,238,118
chrX	0	156040895	2-somy	0	.	0	156040895	0,238,118
track	name="siCTRL_Aph_20190609_curated,	CNV	state	for	SM210615_1_042.bam"	description="siCTRL_Aph_20190609_curated,	CNV	state	for	SM210615_1_042.bam"	visibility=1	itemRgb=On	priority=132
chr1	0	91658966	2-somy	0	.	0	91658966	0,238,118
chr1	91658966	95153495	3-somy	0	.	91658966	95153495	205,0,0
chr1	95153495	248956422	2-somy	0	.	95153495	248956422	0,238,118
chr2	0	36523630	2-somy	0	.	0	36523630	0,238,118
chr2	36523630	39956139	3-somy	0	.	36523630	39956139	205,0,0
chr2	39956139	242193529	2-somy	0	.	39956139	242193529	0,238,118
chr3	0	198295559	2-somy	0	.	0	198295559	0,238,118
chr4	0	73119401	2-somy	0	.	0	73119401	0,238,118
chr4	73119401	74679507	3-somy	0	.	73119401	74679507	205,0,0
chr4	74679507	167594339	2-somy	0	.	74679507	167594339	0,238,118
chr4	167594339	169537448	3-somy	0	.	167594339	169537448	205,0,0
chr4	169537448	190214555	2-somy	0	.	169537448	190214555	0,238,118
chr5	0	70408090	2-somy	0	.	0	70408090	0,238,118
chr5	70408090	74957449	3-somy	0	.	70408090	74957449	205,0,0
chr5	74957449	181538259	2-somy	0	.	74957449	181538259	0,238,118
chr6	0	170805979	2-somy	0	.	0	170805979	0,238,118
chr7	0	16586244	2-somy	0	.	0	16586244	0,238,118
chr7	16586244	19038261	3-somy	0	.	16586244	19038261	205,0,0
chr7	19038261	128508561	2-somy	0	.	19038261	128508561	0,238,118
chr7	128508561	132536581	3-somy	0	.	128508561	132536581	205,0,0
chr7	132536581	159345973	2-somy	0	.	132536581	159345973	0,238,118
chr8	0	145138636	2-somy	0	.	0	145138636	0,238,118
chr9	0	138394717	2-somy	0	.	0	138394717	0,238,118
chr10	0	60578956	2-somy	0	.	0	60578956	0,238,118
chr10	60578956	133797422	3-somy	0	.	60578956	133797422	205,0,0
chr11	0	85435872	2-somy	0	.	0	85435872	0,238,118
chr11	85435872	87325176	3-somy	0	.	85435872	87325176	205,0,0
chr11	87325176	135086622	2-somy	0	.	87325176	135086622	0,238,118
chr12	0	133275309	2-somy	0	.	0	133275309	0,238,118
chr13	0	114364328	2-somy	0	.	0	114364328	0,238,118
chr14	0	107043718	2-somy	0	.	0	107043718	0,238,118
chr15	0	38157792	2-somy	0	.	0	38157792	0,238,118
chr15	38157792	44494037	3-somy	0	.	38157792	44494037	205,0,0
chr15	44494037	62125683	2-somy	0	.	44494037	62125683	0,238,118
chr15	62125683	65766070	3-somy	0	.	62125683	65766070	205,0,0
chr15	65766070	101991189	2-somy	0	.	65766070	101991189	0,238,118
chr16	0	52658099	2-somy	0	.	0	52658099	0,238,118
chr16	52658099	56074652	1-somy	0	.	52658099	56074652	154,50,205
chr16	56074652	90338345	2-somy	0	.	56074652	90338345	0,238,118
chr17	0	34457943	2-somy	0	.	0	34457943	0,238,118
chr17	34457943	35664966	1-somy	0	.	34457943	35664966	154,50,205
chr17	35664966	51557073	3-somy	0	.	35664966	51557073	205,0,0
chr17	51557073	58265652	2-somy	0	.	51557073	58265652	0,238,118
chr17	58265652	60690986	3-somy	0	.	58265652	60690986	205,0,0
chr17	60690986	83257441	2-somy	0	.	60690986	83257441	0,238,118
chr18	0	80373285	2-somy	0	.	0	80373285	0,238,118
chr19	0	5960575	3-somy	0	.	0	5960575	205,0,0
chr19	5960575	43955468	2-somy	0	.	5960575	43955468	0,238,118
chr19	43955468	49720532	3-somy	0	.	43955468	49720532	205,0,0
chr19	49720532	58617616	2-somy	0	.	49720532	58617616	0,238,118
chr20	0	64444167	2-somy	0	.	0	64444167	0,238,118
chr21	0	5275018	3-somy	0	.	0	5275018	205,0,0
chr21	5275018	46709983	2-somy	0	.	5275018	46709983	0,238,118
chr22	0	50818468	2-somy	0	.	0	50818468	0,238,118
chrX	0	156040895	2-somy	0	.	0	156040895	0,238,118
track	name="siCTRL_Aph_20190609_curated,	CNV	state	for	SM210615_1_044.bam"	description="siCTRL_Aph_20190609_curated,	CNV	state	for	SM210615_1_044.bam"	visibility=1	itemRgb=On	priority=135
chr1	0	248956422	2-somy	0	.	0	248956422	0,238,118
chr2	0	36534920	2-somy	0	.	0	36534920	0,238,118
chr2	36534920	39417877	3-somy	0	.	36534920	39417877	205,0,0
chr2	39417877	242193529	2-somy	0	.	39417877	242193529	0,238,118
chr3	0	12643242	2-somy	0	.	0	12643242	0,238,118
chr3	12643242	17007516	3-somy	0	.	12643242	17007516	205,0,0
chr3	17007516	198295559	2-somy	0	.	17007516	198295559	0,238,118
chr4	0	74728006	2-somy	0	.	0	74728006	0,238,118
chr4	74728006	76900021	3-somy	0	.	74728006	76900021	205,0,0
chr4	76900021	190214555	2-somy	0	.	76900021	190214555	0,238,118
chr5	0	68151419	2-somy	0	.	0	68151419	0,238,118
chr5	68151419	74867113	3-somy	0	.	68151419	74867113	205,0,0
chr5	74867113	137946990	2-somy	0	.	74867113	137946990	0,238,118
chr5	137946990	143907145	3-somy	0	.	137946990	143907145	205,0,0
chr5	143907145	181538259	2-somy	0	.	143907145	181538259	0,238,118
chr6	0	2536566	2-somy	0	.	0	2536566	0,238,118
chr6	2536566	5076491	3-somy	0	.	2536566	5076491	205,0,0
chr6	5076491	10607491	2-somy	0	.	5076491	10607491	0,238,118
chr6	10607491	15147911	3-somy	0	.	10607491	15147911	205,0,0
chr6	15147911	28499803	2-somy	0	.	15147911	28499803	0,238,118
chr6	28499803	38131023	3-somy	0	.	28499803	38131023	205,0,0
chr6	38131023	170805979	2-somy	0	.	38131023	170805979	0,238,118
chr7	0	43280829	2-somy	0	.	0	43280829	0,238,118
chr7	43280829	45311673	3-somy	0	.	43280829	45311673	205,0,0
chr7	45311673	128403890	2-somy	0	.	45311673	128403890	0,238,118
chr7	128403890	132140077	3-somy	0	.	128403890	132140077	205,0,0
chr7	132140077	159345973	2-somy	0	.	132140077	159345973	0,238,118
chr8	0	145138636	2-somy	0	.	0	145138636	0,238,118
chr9	0	138394717	2-somy	0	.	0	138394717	0,238,118
chr10	0	60481868	2-somy	0	.	0	60481868	0,238,118
chr10	60481868	127054650	3-somy	0	.	60481868	127054650	205,0,0
[truncated: 2,404 more rows]

## Sheet: RPE_siMus81_DMSO
track	name="CNV	state	for	SM190828_VII_060.bam"	description="CNV	state	for	SM190828_VII_060.bam"	visibility=1	itemRgb=On	priority=54
[truncated: 5,915 more rows]
[truncated: 2 more columns]

[truncated: 1 more sheets: RPE_siMus81_Aph]
