# Supplementary material for: Replication stress generates distinctive landscapes of DNA copy number alterations and chromosome scale losses
Source: Genome Biol. 2022 Oct 20;23:223. doi: 10.1186/s13059-022-02781-0 (PMC9583511; doi:10.1186/s13059-022-02781-0)
Supplement: Supplementary file 3 — Additional file 3. Replication Timing factor derived from RPE1 single cells after treatment with DMSO or aphidicolin. [file 13059_2022_2781_MOESM3_ESM.xlsx]

## Sheet: RPE1_DMSO_RT_Factor
chr1	1
chr1	2	43
chr1	3	37
chr1	4	37
chr1	5	8
chr1	6	14
chr1	7	35
chr1	8	26
chr1	9	36
chr1	10	42
chr1	11	39
chr1	12	37
chr1	13	39
chr1	14	11
chr1	15	19
chr1	16	37
chr1	17	43
chr1	18	37
chr1	19	22
chr1	20	41
chr1	21	34
chr1	22	38
chr1	23	37
chr1	24	42
chr1	25	34
chr1	26	31
chr1	27	38
chr1	28	42
chr1	29	35
chr1	30	28
chr1	31	32
chr1	32	39
chr1	33	40
chr1	34	31
chr1	35	11
chr1	36	32
chr1	37	37
chr1	38	30
chr1	39	27
chr1	40	33
chr1	41	37
chr1	42	42
chr1	43	30
chr1	44	39
chr1	45	39
chr1	46	31
chr1	47	37
chr1	48	25
chr1	49	10
chr1	50	4
chr1	51	16
chr1	52	36
chr1	53	33
chr1	54	40
chr1	55	35
chr1	56	26
chr1	57	19
chr1	58	15
chr1	59	27
chr1	60	26
chr1	61	12
chr1	62	20
chr1	63	20
chr1	64	27
chr1	65	33
chr1	66	27
chr1	67	31
chr1	68	36
chr1	69	23
chr1	70	9
chr1	71	14
chr1	72	11
chr1	73	9
chr1	74	8
chr1	75	10
chr1	76	13
chr1	77	13
chr1	78	33
chr1	79	29
chr1	80	14
chr1	81	4
chr1	82	11
chr1	83	9
chr1	84	17
chr1	85	28
chr1	86	37
chr1	87	26
chr1	88	19
chr1	89	21
chr1	90	30
chr1	91	21
chr1	92	28
chr1	93	33
chr1	94	35
chr1	95	36
chr1	96	15
chr1	97	19
chr1	98	22
chr1	99	23
chr1	100	16
chr1	101	29
chr1	102	10
chr1	103	8
chr1	104	9
chr1	105	1
chr1	106	2
chr1	107	9
chr1	108	11
chr1	109	29
chr1	110	37
chr1	111	26
chr1	112	24
chr1	113	34
chr1	114	28
chr1	115	22
chr1	116	29
chr1	117	30
chr1	118	22
chr1	119	11
chr1	120	33
chr1	121
chr1	122
chr1	123
chr1	124
chr1	125
chr1	126
chr1	127
chr1	128
chr1	129
chr1	130
chr1	131
chr1	132
chr1	133
chr1	134
chr1	135
chr1	136
chr1	137
chr1	138
chr1	139
chr1	140
chr1	141
chr1	142
chr1	143
chr1	144
chr1	145
chr1	146
chr1	147
chr1	148	14
chr1	149
chr1	150
chr1	151	38
chr1	152	35
chr1	153	15
chr1	154	39
chr1	155	38
chr1	156	42
chr1	157	38
chr1	158	28
chr1	159	14
chr1	160	18
chr1	161	25
chr1	162	36
chr1	163	32
chr1	164	12
chr1	165	14
chr1	166	16
chr1	167	11
chr1	168	24
chr1	169	25
chr1	170	19
chr1	171	20
chr1	172	18
chr1	173	30
chr1	174	26
chr1	175	21
chr1	176	13
chr1	177	20
chr1	178	17
chr1	179	31
chr1	180	31
chr1	181	33
chr1	182	21
chr1	183	19
chr1	184	31
chr1	185	32
chr1	186	23
chr1	187	22
chr1	188	9
chr1	189	5
chr1	190	14
chr1	191	3
chr1	192	11
chr1	193	23
chr1	194	20
chr1	195	7
chr1	196	10
chr1	197	14
chr1	198	27
chr1	199	21
chr1	200	24
chr1	201	31
chr1	202	38
chr1	203	33
chr1	204	43
chr1	205	33
chr1	206	32
chr1	207	40
chr1	208	30
chr1	209	19
chr1	210	30
chr1	211	28
chr1	212	32
chr1	213	33
chr1	214	13
chr1	215	34
chr1	216	22
chr1	217	7
chr1	218	7
chr1	219	30
chr1	220	27
chr1	221	14
chr1	222	19
chr1	223	26
chr1	224	33
chr1	225	34
chr1	226	35
chr1	227	36
chr1	228	27
chr1	229	23
chr1	230	20
chr1	231	20
chr1	232	19
chr1	233	15
chr1	234	13
chr1	235	36
chr1	236	33
chr1	237	18
chr1	238	11
chr1	239	15
chr1	240	15
chr1	241	20
chr1	242	23
chr1	243	17
chr1	244
chr1	245	33
chr1	246
chr1	247	23
chr1	248	13
chr10	1	32
chr10	2	22
chr10	3	12
chr10	4	31
chr10	5	33
chr10	6	27
chr10	7	22
chr10	8	19
chr10	9	11
chr10	10	9
chr10	11	7
chr10	12	19
chr10	13	27
chr10	14	33
chr10	15	33
chr10	16	29
chr10	17	19
chr10	18	30
chr10	19	14
chr10	20	8
chr10	21	8
chr10	22	26
chr10	23	22
chr10	24	14
chr10	25	30
chr10	26	11
chr10	27	12
chr10	28	24
chr10	29	23
chr10	30	31
chr10	31	29
chr10	32	32
chr10	33	34
chr10	34	36
chr10	35	30
chr10	36	32
chr10	37	20
chr10	38	16
chr10	39
chr10	40	4
chr10	41
chr10	42
chr10	43	23
chr10	44	30
chr10	45	16
chr10	46
chr10	47
chr10	48
chr10	49	26
chr10	50	33
chr10	51	29
chr10	52	10
chr10	53	15
chr10	54	1
chr10	55	6
chr10	56	3
chr10	57	6
chr10	58	6
chr10	59	30
chr10	60	19
chr10	61	30
chr10	62
chr10	63
chr10	64
chr10	65
chr10	66
chr10	67
chr10	68
chr10	69
chr10	70
chr10	71
chr10	72
chr10	73
chr10	74
chr10	75
chr10	76
chr10	77
chr10	78
chr10	79
chr10	80
chr10	81
chr10	82
chr10	83
chr10	84
chr10	85
chr10	86
chr10	87
chr10	88
chr10	89
chr10	90
chr10	91
chr10	92
chr10	93
chr10	94
chr10	95
chr10	96
chr10	97
chr10	98
chr10	99
chr10	100
chr10	101
chr10	102
chr10	103
chr10	104
chr10	105
chr10	106
chr10	107
chr10	108
chr10	109
chr10	110
chr10	111
chr10	112
chr10	113
chr10	114
chr10	115
chr10	116
chr10	117
chr10	118
chr10	119
chr10	120
chr10	121
chr10	122
chr10	123
chr10	124
chr10	125
chr10	126
chr10	127
chr10	128
chr10	129
chr10	130
chr10	131
chr10	132
chr10	133
chr11	1
chr11	2
chr11	3
chr11	4
chr11	5
chr11	6
chr11	7
chr11	8
chr11	9
chr11	10
chr11	11
chr11	12
chr11	13
chr11	14
chr11	15
chr11	16
chr11	17
chr11	18
chr11	19
chr11	20
chr11	21
chr11	22
chr11	23
chr11	24
chr11	25
chr11	26
chr11	27
chr11	28
chr11	29
chr11	30
chr11	31
chr11	32
chr11	33
chr11	34
chr11	35
chr11	36
chr11	37
chr11	38
chr11	39
chr11	40
chr11	41
chr11	42
chr11	43
chr11	44
chr11	45
chr11	46
chr11	47
chr11	48
chr11	49
chr11	50
chr11	51
chr11	52
chr11	53
chr11	54
chr11	55
chr11	56
chr11	57
chr11	58
chr11	59
chr11	60
chr11	61
chr11	62
chr11	63
chr11	64
chr11	65
chr11	66
chr11	67
chr11	68
chr11	69
chr11	70
chr11	71
chr11	72
chr11	73
chr11	74
chr11	75
chr11	76
chr11	77
chr11	78
chr11	79
chr11	80
chr11	81
chr11	82
chr11	83
chr11	84
chr11	85
chr11	86
chr11	87
chr11	88
chr11	89
chr11	90
chr11	91
chr11	92
chr11	93
chr11	94
chr11	95
chr11	96
chr11	97
chr11	98
chr11	99
chr11	100
chr11	101
chr11	102
chr11	103
chr11	104
chr11	105
chr11	106
chr11	107
chr11	108
chr11	109
chr11	110
chr11	111
chr11	112
chr11	113
chr11	114
chr11	115
chr11	116
chr11	117
chr11	118
chr11	119
chr11	120
chr11	121
chr11	122
chr11	123
chr11	124
chr11	125
chr11	126
chr11	127
chr11	128
chr11	129
chr11	130
chr11	131
chr11	132
chr11	133
chr11	134
chr11	135
chr12	1
chr12	2
chr12	3
chr12	4
chr12	5
chr12	6
chr12	7
chr12	8
chr12	9
chr12	10
chr12	11
chr12	12
chr12	13
chr12	14
chr12	15
chr12	16
chr12	17
chr12	18
chr12	19
chr12	20
chr12	21
chr12	22
chr12	23
chr12	24
chr12	25
chr12	26
chr12	27
chr12	28
chr12	29
chr12	30
chr12	31
chr12	32
chr12	33
chr12	34
chr12	35
chr12	36
chr12	37
chr12	38
chr12	39
chr12	40
chr12	41
chr12	42
chr12	43
chr12	44
chr12	45
chr12	46
chr12	47
chr12	48
chr12	49
chr12	50
chr12	51
chr12	52
chr12	53
chr12	54
chr12	55
chr12	56
chr12	57
chr12	58
chr12	59
chr12	60
chr12	61
chr12	62
chr12	63
chr12	64
chr12	65
chr12	66
chr12	67
chr12	68
chr12	69
chr12	70
chr12	71
chr12	72
chr12	73
chr12	74
chr12	75
chr12	76
chr12	77
chr12	78
chr12	79
chr12	80
chr12	81
chr12	82
chr12	83
chr12	84
chr12	85
chr12	86
chr12	87
chr12	88
chr12	89
chr12	90
chr12	91
chr12	92
chr12	93
chr12	94
chr12	95
chr12	96
chr12	97
chr12	98
chr12	99
chr12	100
chr12	101
chr12	102
chr12	103
chr12	104
chr12	105
chr12	106
chr12	107
chr12	108
chr12	109
chr12	110
chr12	111
chr12	112
chr12	113
chr12	114
chr12	115
chr12	116
chr12	117
chr12	118
chr12	119
chr12	120
chr12	121
chr12	122
chr12	123
chr12	124
chr12	125
chr12	126
chr12	127
chr12	128
chr12	129
chr12	130
chr12	131
chr12	132
chr12	133
chr13	1
chr13	2
chr13	3
chr13	4
chr13	5
chr13	6
chr13	7
chr13	8
chr13	9
chr13	10
chr13	11
chr13	12
chr13	13
chr13	14
chr13	15
chr13	16
chr13	17
chr13	18
chr13	19
chr13	20	23
chr13	21	30
chr13	22	23
chr13	23	10
chr13	24	23
chr13	25	26
chr13	26	13
chr13	27	21
chr13	28	30
chr13	29	13
chr13	30	19
chr13	31	34
chr13	32	24
chr13	33	26
chr13	34	29
chr13	35	27
chr13	36	21
chr13	37	26
chr13	38	19
chr13	39	10
chr13	40	17
chr13	41	29
chr13	42	31
chr13	43	24
chr13	44	18
chr13	45	31
chr13	46	33
chr13	47	22
chr13	48	19
chr13	49	31
chr13	50	34
chr13	51	27
chr13	52	28
chr13	53	29
chr13	54	4
chr13	55	6
chr13	56	4
chr13	57	7
chr13	58	2
chr13	59	7
chr13	60	10
chr13	61	13
chr13	62	6
chr13	63	6
chr13	64	11
chr13	65	13
chr13	66	9
chr13	67	9
chr13	68	8
chr13	69	11
chr13	70	4
chr13	71	5
chr13	72	5
chr13	73	15
chr13	74	26
chr13	75	24
chr13	76	29
chr13	77	12
chr13	78	13
chr13	79	11
chr13	80	19
chr13	81	10
chr13	82	6
chr13	83	10
chr13	84	11
chr13	85	10
chr13	86	10
chr13	87	14
chr13	88	13
chr13	89	7
chr13	90	9
chr13	91	12
chr13	92	10
chr13	93	10
chr13	94	25
chr13	95	20
chr13	96	29
chr13	97	12
chr13	98	33
chr13	99	31
chr13	100	30
chr13	101	22
chr13	102	20
chr13	103	14
chr13	104	9
chr13	105	8
chr13	106	9
chr13	107	23
chr13	108	20
chr13	109	9
chr13	110	24
chr13	111	30
chr13	112	15
chr13	113	25
chr13	114	40
chr14	1
chr14	2
chr14	3
chr14	4
chr14	5
chr14	6
chr14	7
chr14	8
chr14	9
chr14	10
chr14	11
chr14	12
chr14	13
chr14	14
chr14	15
chr14	16
chr14	17
chr14	18
chr14	19
chr14	20
chr14	21	27
chr14	22	27
chr14	23	32
chr14	24	34
chr14	25	27
chr14	26	6
chr14	27	5
chr14	28	7
chr14	29	15
chr14	30	18
chr14	31	24
chr14	32	27
chr14	33	18
chr14	34	11
chr14	35	34
chr14	36	28
chr14	37	16
chr14	38	19
chr14	39	24
chr14	40	27
chr14	41	7
chr14	42	7
chr14	43	6
chr14	44	6
chr14	45	9
chr14	46	10
chr14	47	6
chr14	48	1
chr14	49	6
chr14	50	31
chr14	51	34
chr14	52	35
chr14	53	33
chr14	54	19
chr14	55	37
chr14	56	33
chr14	57	18
chr14	58	18
chr14	59	29
chr14	60	25
chr14	61	24
chr14	62	37
chr14	63	18
chr14	64	30
chr14	65	30
chr14	66	34
chr14	67	7
chr14	68	32
chr14	69	38
chr14	70	34
chr14	71	18
chr14	72	25
chr14	73	32
chr14	74	38
chr14	75	35
chr14	76	31
chr14	77	25
chr14	78	31
chr14	79	10
chr14	80	10
chr14	81	16
chr14	82	8
chr14	83
chr14	84	1
chr14	85	4
chr14	86	15
chr14	87	7
chr14	88	6
chr14	89	18
chr14	90	17
chr14	91	28
chr14	92	24
chr14	93	32
chr14	94
chr14	95
chr14	96	24
chr14	97	21
chr14	98	8
chr14	99	8
chr14	100	38
chr14	101	38
chr14	102	29
chr14	103	41
chr14	104	38
chr14	105	40
chr14	106
chr14	107
chr15	1
chr15	2
chr15	3
chr15	4
chr15	5
chr15	6
chr15	7
chr15	8
chr15	9
chr15	10
chr15	11
chr15	12
chr15	13
chr15	14
chr15	15
chr15	16
chr15	17
chr15	18
chr15	19
chr15	20
chr15	21
chr15	22
chr15	23
chr15	24	12
chr15	25	19
chr15	26	15
chr15	27	11
chr15	28	7
chr15	29
chr15	30
chr15	31
chr15	32
chr15	33
chr15	34	24
chr15	35	28
chr15	36	19
chr15	37	20
chr15	38	17
chr15	39	26
chr15	40	39
chr15	41	36
chr15	42	40
chr15	43	30
chr15	44	34
chr15	45	35
chr15	46	22
chr15	47	8
chr15	48	10
chr15	49	34
chr15	50	21
chr15	51	28
chr15	52	31
chr15	53	34
chr15	54	10
chr15	55	9
chr15	56	31
chr15	57	30
chr15	58	32
chr15	59	28
chr15	60	31
chr15	61	33
chr15	62	13
chr15	63	35
chr15	64	38
chr15	65	40
chr15	66	35
chr15	67	38
chr15	68	31
chr15	69	33
chr15	70	37
chr15	71	41
chr15	72	34
chr15	73	30
chr15	74	28
chr15	75	42
chr15	76	40
chr15	77	26
chr15	78	31
chr15	79	31
chr15	80	25
chr15	81	32
chr15	82	24
chr15	83	30
chr15	84	16
chr15	85
chr15	86	33
chr15	87	10
chr15	88	22
chr15	89	20
chr15	90	37
chr15	91	37
chr15	92	19
chr15	93	29
chr15	94	16
chr15	95	5
chr15	96	13
chr15	97	15
chr15	98	6
chr15	99	17
chr15	100	35
chr15	101	31
chr16	1	39
chr16	2	40
chr16	3	40
chr16	4	41
chr16	5	41
chr16	6	20
chr16	7	8
chr16	8	9
chr16	9	23
chr16	10	24
chr16	11	28
chr16	12	42
chr16	13	23
chr16	14	10
chr16	15
chr16	16
chr16	17
chr16	18	12
chr16	19
chr16	20	25
chr16	21	29
chr16	22	38
chr16	23	32
chr16	24	27
chr16	25	34
chr16	26	20
chr16	27	11
chr16	28	32
chr16	29	40
chr16	30
chr16	31	41
chr16	32	35
chr16	33
chr16	34
chr16	35	40
chr16	36	9
chr16	37
chr16	38
chr16	39
chr16	40
chr16	41
chr16	42
chr16	43
chr16	44
chr16	45
chr16	46
chr16	47	43
chr16	48	24
chr16	49	26
chr16	50	13
chr16	51	19
chr16	52	5
chr16	53	12
chr16	54	17
chr16	55	14
chr16	56	27
chr16	57	31
chr16	58	40
chr16	59	36
chr16	60	12
chr16	61	7
chr16	62	4
chr16	63	4
chr16	64	7
chr16	65	5
chr16	66	10
chr16	67	39
chr16	68	36
chr16	69	40
chr16	70	41
chr16	71	43
chr16	72	34
chr16	73	17
chr16	74	15
chr16	75	28
chr16	76	35
chr16	77	5
chr16	78	18
chr16	79	8
chr16	80	16
chr16	81	31
chr16	82	34
chr16	83	21
chr16	84	22
chr16	85	41
chr16	86	38
chr16	87	34
chr16	88	38
chr16	89	43
chr16	90	40
chr17	1
chr17	2
chr17	3	42
chr17	4	38
chr17	5	40
chr17	6	34
chr17	7	28
chr17	8	42
chr17	9	32
chr17	10	12
chr17	11	12
chr17	12	13
chr17	13	11
chr17	14	21
chr17	15	12
chr17	16	38
chr17	17	43
chr17	18	40
chr17	19	43
chr17	20	43
chr17	21
chr17	22	34
chr17	23	14
chr17	24
chr17	25
chr17	26
chr17	27
chr17	28	36
chr17	29	38
chr17	30	33
chr17	31	33
chr17	32	38
chr17	33	33
chr17	34	14
chr17	35	17
chr17	36	34
chr17	37
chr17	38
chr17	39
chr17	40	34
chr17	41	42
chr17	42
chr17	43	42
chr17	44	43
chr17	45	43
chr17	46
chr17	47
chr17	48	42
chr17	49	33
chr17	50	42
chr17	51	41
chr17	52	20
chr17	53	7
chr17	54	9
chr17	55	3
chr17	56	21
chr17	57	17
chr17	58	33
chr17	59	30
chr17	60	32
chr17	61	32
chr17	62	25
chr17	63	39
chr17	64	35
chr17	65	43
chr17	66	34
chr17	67	36
chr17	68	26
chr17	69	32
chr17	70	17
chr17	71	14
chr17	72	20
chr17	73	36
chr17	74	28
chr17	75	35
chr17	76	39
chr17	77	41
chr17	78	41
chr17	79	42
chr17	80	31
chr17	81	36
chr17	82	43
chr17	83	38
chr18	1	33
chr18	2	10
chr18	3	22
chr18	4	32
chr18	5	9
chr18	6	12
chr18	7	5
chr18	8	14
chr18	9	24
chr18	10	34
chr18	11	16
chr18	12	18
chr18	13	33
chr18	14	12
chr18	15
chr18	16
chr18	17
chr18	18
chr18	19
chr18	20
chr18	21
chr18	22	27
chr18	23	31
chr18	24	32
chr18	25	20
chr18	26	10
chr18	27	14
chr18	28	13
chr18	29	19
chr18	30	12
chr18	31	10
chr18	32	26
chr18	33	8
chr18	34	5
chr18	35	7
chr18	36	30
chr18	37	21
chr18	38	11
chr18	39	8
chr18	40	12
chr18	41	6
chr18	42	10
chr18	43	6
chr18	44	4
chr18	45	13
chr18	46	31
chr18	47	27
chr18	48	16
chr18	49	38
chr18	50	31
chr18	51	23
chr18	52	16
chr18	53	5
chr18	54	9
chr18	55	25
chr18	56	22
chr18	57	21
chr18	58	36
chr18	59	32
chr18	60	37
chr18	61	12
chr18	62	11
chr18	63	32
chr18	64	32
chr18	65	9
chr18	66	6
chr18	67	4
chr18	68	17
chr18	69	16
chr18	70	8
chr18	71	24
chr18	72	1
chr18	73	3
chr18	74	5
chr18	75	14
chr18	76	11
chr18	77	18
chr18	78	14
chr18	79	9
chr18	80	23
chr19	1
chr19	2	42
chr19	3	42
chr19	4	38
chr19	5	41
chr19	6	38
chr19	7	31
chr19	8	39
chr19	9	43
chr19	10	34
chr19	11	41
chr19	12	41
chr19	13	37
chr19	14	42
chr19	15	39
chr19	16	34
chr19	17	42
chr19	18	40
chr19	19	42
chr19	20	39
chr19	21	13
chr19	22	20
chr19	23	7
chr19	24	11
chr19	25
chr19	26
chr19	27
chr19	28	4
chr19	29	12
chr19	30	17
chr19	31	10
chr19	32	12
chr19	33	28
chr19	34	32
chr19	35	28
chr19	36	40
chr19	37	30
chr19	38	23
chr19	39	41
chr19	40	37
chr19	41	38
chr19	42	43
chr19	43	41
chr19	44	37
chr19	45	38
chr19	46	43
chr19	47	42
chr19	48	43
chr19	49	39
chr19	50	43
chr19	51	32
chr19	52	27
chr19	53	22
chr19	54	32
chr19	55
chr19	56	42
chr19	57	15
chr19	58	27
chr2	1	9
chr2	2	35
chr2	3	14
chr2	4	18
chr2	5	6
chr2	6	5
chr2	7	8
chr2	8	10
chr2	9	19
chr2	10	34
chr2	11	32
chr2	12	32
chr2	13	26
chr2	14	9
chr2	15	9
chr2	16	13
chr2	17	9
chr2	18	15
chr2	19	26
chr2	20	30
chr2	21	35
chr2	22	5
chr2	23	5
chr2	24	24
chr2	25	30
chr2	26	33
chr2	27	34
chr2	28	40
chr2	29	38
chr2	30	21
chr2	31	21
chr2	32	23
chr2	33	27
chr2	34	19
chr2	35	8
chr2	36	11
chr2	37	31
chr2	38	32
chr2	39	33
chr2	40	32
chr2	41	17
chr2	42	12
chr2	43	37
chr2	44	34
chr2	45	29
chr2	46	32
chr2	47	36
chr2	48	38
chr2	49	18
chr2	50	6
chr2	51	2
chr2	52	3
chr2	53	8
chr2	54	23
chr2	55	32
chr2	56	34
chr2	57	10
chr2	58	12
chr2	59	13
chr2	60	3
chr2	61	12
chr2	62	34
chr2	63	22
chr2	64	16
chr2	65	34
chr2	66	35
chr2	67	12
chr2	68	20
chr2	69	26
chr2	70	33
chr2	71	32
chr2	72	33
chr2	73	31
chr2	74	32
chr2	75	33
chr2	76	30
chr2	77	7
chr2	78	6
chr2	79	5
chr2	80	3
chr2	81	3
chr2	82	4
chr2	83	3
chr2	84	6
chr2	85	23
chr2	86	38
chr2	87	26
chr2	88
chr2	89	22
chr2	90
chr2	91
chr2	92
chr2	93
chr2	94
chr2	95
chr2	96	42
chr2	97	33
chr2	98
chr2	99	21
chr2	100	30
chr2	101	39
chr2	102	30
chr2	103	10
chr2	104	3
chr2	105	8
chr2	106	32
chr2	107	21
chr2	108	13
chr2	109	30
chr2	110	25
chr2	111
chr2	112
chr2	113	38
chr2	114	34
chr2	115	8
chr2	116	5
chr2	117	6
chr2	118	14
chr2	119	17
chr2	120	28
chr2	121	32
chr2	122	31
chr2	123	10
chr2	124	2
chr2	125	6
chr2	126	4
chr2	127	10
chr2	128	39
chr2	129	16
chr2	130	7
chr2	131
chr2	132
chr2	133	30
chr2	134	31
chr2	135	16
chr2	136	25
chr2	137	11
chr2	138	14
chr2	139	25
chr2	140	8
chr2	141	8
chr2	142	8
chr2	143	10
chr2	144	17
chr2	145	24
chr2	146	8
chr2	147	15
chr2	148	21
chr2	149	15
chr2	150	22
chr2	151	22
chr2	152	28
chr2	153	31
chr2	154	9
chr2	155	9
chr2	156	7
chr2	157	20
chr2	158	21
chr2	159	33
chr2	160	31
chr2	161	32
chr2	162	25
chr2	163	23
chr2	164	18
chr2	165	16
chr2	166	22
chr2	167	15
chr2	168	21
chr2	169	21
chr2	170	28
chr2	171	29
chr2	172	31
chr2	173	29
chr2	174	25
chr2	175	31
chr2	176	22
chr2	177	28
chr2	178	31
chr2	179	29
chr2	180	15
chr2	181	23
chr2	182	29
chr2	183	25
chr2	184	14
chr2	185	8
chr2	186	14
chr2	187	21
chr2	188	17
chr2	189	21
chr2	190	26
chr2	191	31
chr2	192	28
chr2	193	9
chr2	194	7
chr2	195	3
chr2	196	19
chr2	197	26
chr2	198	26
chr2	199	10
chr2	200	17
chr2	201	32
chr2	202	32
chr2	203	34
chr2	204	32
chr2	205	23
chr2	206	22
chr2	207	30
chr2	208	33
chr2	209	13
chr2	210	11
chr2	211	19
chr2	212	12
chr2	213	15
chr2	214	16
chr2	215	12
chr2	216	39
chr2	217	35
chr2	218	26
chr2	219	37
chr2	220	34
chr2	221	7
chr2	222	13
chr2	223	24
chr2	224	29
chr2	225	29
chr2	226	20
chr2	227	23
chr2	228	26
chr2	229	16
chr2	230	34
chr2	231	34
chr2	232	38
chr2	233	32
chr2	234	27
chr2	235	33
chr2	236	30
chr2	237	34
chr2	238	36
chr2	239	33
chr2	240	18
chr2	241	30
chr2	242	34
chr20	1	36
chr20	2	35
chr20	3	24
chr20	4	37
chr20	5	32
chr20	6	31
chr20	7	15
chr20	8	16
chr20	9	11
chr20	10	23
chr20	11	36
chr20	12	21
chr20	13	11
chr20	14	22
chr20	15	6
chr20	16	8
chr20	17	10
chr20	18	36
chr20	19	26
chr20	20	20
chr20	21	16
chr20	22	13
chr20	23	6
chr20	24	31
chr20	25	12
chr20	26	35
chr20	27
chr20	28
chr20	29
chr20	30
chr20	31
chr20	32	43
chr20	33	34
chr20	34	41
chr20	35	36
chr20	36	42
chr20	37	34
chr20	38	32
chr20	39	35
chr20	40	12
chr20	41	18
chr20	42	31
chr20	43	11
chr20	44	25
chr20	45	35
chr20	46	35
chr20	47	22
chr20	48	36
chr20	49	30
chr20	50	40
chr20	51	39
chr20	52	33
chr20	53	10
chr20	54	34
chr20	55	13
chr20	56	8
chr20	57	17
chr20	58	27
chr20	59	33
chr20	60	14
chr20	61	15
chr20	62	19
chr20	63	42
chr20	64	39
chr21	1
chr21	2
chr21	3
chr21	4
chr21	5
chr21	6
chr21	7
chr21	8
chr21	9
chr21	10
chr21	11	34
chr21	12
chr21	13
chr21	14
chr21	15	12
chr21	16	20
chr21	17	20
chr21	18	12
chr21	19	8
chr21	20	7
chr21	21	7
chr21	22	6
chr21	23	8
chr21	24	7
chr21	25	4
chr21	26	17
chr21	27	17
chr21	28	19
chr21	29	22
chr21	30	27
chr21	31	9
chr21	32	21
chr21	33	32
chr21	34	32
chr21	35	29
chr21	36	30
chr21	37	40
chr21	38	27
chr21	39	28
chr21	40	24
chr21	41	10
chr21	42	30
chr21	43	24
chr21	44
chr21	45	39
chr21	46	35
chr22	1
chr22	2
chr22	3
chr22	4
chr22	5
chr22	6
chr22	7
chr22	8
chr22	9
chr22	10
chr22	11
chr22	12
chr22	13
chr22	14
chr22	15
chr22	16
chr22	17
chr22	18
chr22	19
chr22	20
chr22	21
chr22	22
chr22	23
chr22	24
chr22	25
chr22	26
chr22	27
chr22	28
chr22	29
chr22	30
chr22	31
chr22	32
chr22	33
chr22	34
chr22	35
chr22	36
chr22	37
chr22	38
chr22	39
chr22	40
chr22	41
chr22	42
chr22	43
chr22	44
chr22	45
chr22	46
chr22	47
chr22	48
chr22	49
chr22	50
chr3	1	4
chr3	2	5
chr3	3	5
chr3	4	10
chr3	5	31
chr3	6	15
chr3	7	10
chr3	8	8
chr3	9	27
chr3	10	36
chr3	11	34
chr3	12	35
chr3	13	35
chr3	14	24
chr3	15	22
chr3	16	35
chr3	17	33
chr3	18	19
chr3	19	13
chr3	20	7
chr3	21	6
chr3	22	15
chr3	23	9
chr3	24	22
chr3	25	21
chr3	26	21
chr3	27	9
chr3	28	34
chr3	29	18
chr3	30	22
chr3	31	29
chr3	32	27
chr3	33	40
chr3	34	28
chr3	35	9
chr3	36	13
chr3	37	30
chr3	38	37
chr3	39	28
chr3	40	21
chr3	41	27
chr3	42	23
chr3	43	34
chr3	44	30
chr3	45	28
chr3	46	39
chr3	47	33
chr3	48	36
chr3	49	40
chr3	50	42
chr3	51	39
chr3	52	30
chr3	53	37
chr3	54	33
chr3	55	13
chr3	56	18
chr3	57	23
chr3	58	38
chr3	59	38
chr3	60	13
chr3	61	6
chr3	62	6
chr3	63	20
chr3	64	15
chr3	65	26
chr3	66	23
chr3	67	22
chr3	68	14
chr3	69	12
chr3	70	31
chr3	71	12
chr3	72	28
chr3	73	24
chr3	74	16
chr3	75	9
chr3	76	22
chr3	77	6
chr3	78	5
chr3	79	8
chr3	80	17
chr3	81	13
chr3	82	14
chr3	83	5
chr3	84	4
chr3	85	5
chr3	86	3
chr3	87	10
chr3	88	14
chr3	89	9
chr3	90	8
chr3	91	10
chr3	92
chr3	93
chr3	94	1
chr3	95	13
chr3	96	5
chr3	97
chr3	98	6
chr3	99	31
chr3	100	31
chr3	101	28
chr3	102	28
chr3	103	18
chr3	104	8
chr3	105	14
chr3	106	28
chr3	107	20
chr3	108	23
chr3	109	21
chr3	110	16
chr3	111	15
chr3	112	27
chr3	113	31
chr3	114	30
chr3	115	25
chr3	116	26
chr3	117	10
chr3	118	6
chr3	119	13
chr3	120	26
chr3	121	32
chr3	122	15
chr3	123	30
chr3	124	31
chr3	125	38
chr3	126	33
chr3	127	23
chr3	128	30
chr3	129	37
chr3	130	35
chr3	131	20
chr3	132	11
chr3	133	12
chr3	134	24
chr3	135	30
chr3	136	17
chr3	137	26
chr3	138	18
chr3	139	33
chr3	140	28
chr3	141	14
chr3	142	34
chr3	143	32
chr3	144	18
chr3	145	9
chr3	146	5
chr3	147	13
chr3	148	11
chr3	149	18
chr3	150	35
chr3	151	31
chr3	152	23
chr3	153	27
chr3	154	17
chr3	155	12
chr3	156	21
chr3	157	26
chr3	158	32
chr3	159	28
chr3	160	30
chr3	161	25
chr3	162	11
chr3	163	12
chr3	164	11
chr3	165	11
chr3	166	6
chr3	167	7
chr3	168	5
chr3	169	12
chr3	170	26
chr3	171	34
chr3	172	32
chr3	173	31
chr3	174	14
chr3	175	14
chr3	176	18
chr3	177	10
chr3	178	30
chr3	179	19
chr3	180	28
chr3	181	14
chr3	182	16
chr3	183	21
chr3	184	27
chr3	185	37
chr3	186	31
chr3	187	19
chr3	188	20
chr3	189	32
chr3	190	26
chr3	191	19
chr3	192	10
chr3	193	11
chr3	194	14
chr3	195	37
chr3	196	30
chr3	197	35
chr3	198	40
chr4	1	29
chr4	2	39
chr4	3	37
chr4	4	38
chr4	5	22
chr4	6	12
chr4	7	30
chr4	8	37
chr4	9	41
chr4	10
chr4	11	23
chr4	12	25
chr4	13	12
chr4	14	21
chr4	15	15
chr4	16	26
chr4	17	13
chr4	18	10
chr4	19	5
chr4	20	9
chr4	21	11
chr4	22	11
chr4	23	11
chr4	24	7
chr4	25	19
chr4	26	24
chr4	27	27
chr4	28	13
chr4	29	5
chr4	30	1
chr4	31	3
chr4	32	1
chr4	33	4
chr4	34	5
chr4	35	7
chr4	36	6
chr4	37	3
chr4	38	18
chr4	39	35
chr4	40	33
chr4	41	31
chr4	42	36
chr4	43	11
chr4	44	4
chr4	45	4
chr4	46
chr4	47	6
chr4	48	26
chr4	49	31
chr4	50
chr4	51
chr4	52
chr4	53	17
chr4	54	34
chr4	55	19
chr4	56	19
chr4	57	30
chr4	58	16
chr4	59	7
chr4	60	5
chr4	61	10
chr4	62	9
chr4	63	6
chr4	64	7
chr4	65	6
chr4	66	5
chr4	67	10
chr4	68	15
chr4	69
chr4	70	15
chr4	71	21
chr4	72	22
chr4	73	15
chr4	74	31
chr4	75	24
chr4	76	14
chr4	77	31
chr4	78	19
chr4	79	24
chr4	80	17
chr4	81	28
chr4	82	11
chr4	83	33
chr4	84	30
chr4	85	14
chr4	86	23
chr4	87	30
chr4	88	31
chr4	89	29
chr4	90	16
chr4	91	5
chr4	92	2
chr4	93	6
chr4	94	4
chr4	95	31
chr4	96	8
chr4	97	6
chr4	98	4
chr4	99	30
chr4	100	14
chr4	101	21
chr4	102	23
chr4	103	29
chr4	104	13
chr4	105	6
chr4	106	22
chr4	107	21
chr4	108	21
chr4	109	23
chr4	110	18
chr4	111	22
chr4	112	9
chr4	113	25
chr4	114	30
chr4	115	11
chr4	116	6
chr4	117	5
chr4	118	12
[truncated: 1,021 more rows]

## Sheet: BJ_DMSO_RT_Factor
chr1	1
chr1	2	46
chr1	3
chr1	4	33
chr1	5	13
chr1	6	14
chr1	7	41
chr1	8	34
chr1	9	43
chr1	10	46
chr1	11	39
chr1	12	38
chr1	13	34
chr1	14	13
chr1	15	12
chr1	16	41
chr1	17	46
chr1	18	34
chr1	19	19
chr1	20	44
chr1	21	36
chr1	22	46
chr1	23	37
chr1	24	44
chr1	25	41
chr1	26	42
chr1	27	45
chr1	28	46
chr1	29	45
chr1	30	27
chr1	31	27
chr1	32	43
chr1	33	43
chr1	34	34
chr1	35	15
chr1	36	34
chr1	37	40
chr1	38	35
chr1	39	25
chr1	40	40
chr1	41	35
chr1	42	36
chr1	43	30
chr1	44	42
chr1	45	40
chr1	46	36
chr1	47	35
chr1	48	17
chr1	49	9
chr1	50	5
chr1	51	22
chr1	52	35
chr1	53	33
chr1	54	42
chr1	55	35
chr1	56	30
chr1	57	27
chr1	58	14
chr1	59	31
chr1	60	31
chr1	61	17
chr1	62	15
chr1	63	23
chr1	64	24
chr1	65	24
chr1	66	31
chr1	67	34
chr1	68	34
chr1	69	20
chr1	70	9
chr1	71	17
chr1	72	9
chr1	73	10
chr1	74	3
chr1	75	6
chr1	76	11
chr1	77	13
chr1	78	34
chr1	79	24
chr1	80	12
chr1	81	9
chr1	82	10
chr1	83	8
chr1	84	19
chr1	85	31
chr1	86	34
chr1	87	25
chr1	88	16
chr1	89	11
chr1	90	20
chr1	91	15
chr1	92	34
chr1	93	34
chr1	94	39
chr1	95	42
chr1	96	20
chr1	97	24
chr1	98	26
chr1	99	29
chr1	100	23
chr1	101	28
chr1	102	17
chr1	103	12
chr1	104	17
chr1	105	4
chr1	106	5
chr1	107
chr1	108	6
chr1	109	28
chr1	110	44
chr1	111	29
chr1	112	29
chr1	113	34
chr1	114	29
chr1	115	27
chr1	116	34
chr1	117	21
chr1	118	26
chr1	119	16
chr1	120	24
chr1	121
chr1	122
chr1	123
chr1	124
chr1	125
chr1	126
chr1	127
chr1	128
chr1	129
chr1	130
chr1	131
chr1	132
chr1	133
chr1	134
chr1	135
chr1	136
chr1	137
chr1	138
chr1	139
chr1	140
chr1	141
chr1	142
chr1	143
chr1	144
chr1	145
chr1	146
chr1	147
chr1	148	17
chr1	149
chr1	150
chr1	151	42
chr1	152	41
chr1	153	20
chr1	154	37
chr1	155	34
chr1	156	45
chr1	157	45
chr1	158	25
chr1	159	11
chr1	160	22
chr1	161	26
chr1	162	38
chr1	163	36
chr1	164	24
chr1	165	11
chr1	166	19
chr1	167	12
chr1	168	25
chr1	169	21
chr1	170	15
chr1	171	31
chr1	172	26
chr1	173	34
chr1	174	31
chr1	175	17
chr1	176	10
chr1	177	9
chr1	178	12
chr1	179	37
chr1	180	32
chr1	181	34
chr1	182	23
chr1	183	23
chr1	184	42
chr1	185	29
chr1	186	28
chr1	187	21
chr1	188	11
chr1	189	3
chr1	190	2
chr1	191	1
chr1	192	3
chr1	193	22
chr1	194	14
chr1	195	13
chr1	196	11
chr1	197	15
chr1	198	22
chr1	199	29
chr1	200	21
chr1	201	36
chr1	202	44
chr1	203	41
chr1	204	41
chr1	205	35
chr1	206	41
chr1	207	43
chr1	208	28
chr1	209	25
chr1	210	30
chr1	211	28
chr1	212	31
chr1	213	31
chr1	214	20
chr1	215	35
chr1	216	28
chr1	217	11
chr1	218	15
chr1	219	25
chr1	220	23
chr1	221	24
chr1	222	32
chr1	223	31
chr1	224	34
chr1	225	42
chr1	226	36
chr1	227	34
chr1	228	29
chr1	229	27
chr1	230	20
chr1	231	20
chr1	232	24
chr1	233	24
chr1	234	15
chr1	235	35
chr1	236	39
chr1	237	22
chr1	238	7
chr1	239	10
chr1	240	17
chr1	241	35
chr1	242	31
chr1	243	18
chr1	244
chr1	245	30
chr1	246
chr1	247	32
chr1	248	12
chr10	1	40
chr10	2	20
chr10	3	12
chr10	4	40
chr10	5	36
chr10	6	37
chr10	7	32
chr10	8	12
chr10	9	11
chr10	10	6
chr10	11	12
chr10	12	19
chr10	13	28
chr10	14	33
chr10	15	36
chr10	16	32
chr10	17	25
chr10	18	33
chr10	19	12
chr10	20	3
chr10	21	7
chr10	22	26
chr10	23	21
chr10	24	13
chr10	25	31
chr10	26	14
chr10	27	26
chr10	28	29
chr10	29	23
chr10	30	29
chr10	31	35
chr10	32	41
chr10	33	36
chr10	34	36
chr10	35	33
chr10	36	28
chr10	37	12
chr10	38	10
chr10	39	17
chr10	40	5
chr10	41
chr10	42
chr10	43	18
chr10	44	33
chr10	45	33
chr10	46
chr10	47
chr10	48
chr10	49	30
chr10	50	32
chr10	51	33
chr10	52	20
chr10	53	34
chr10	54	4
chr10	55	1
chr10	56	3
chr10	57
chr10	58	8
chr10	59	28
chr10	60	10
chr10	61	21
chr10	62	29
chr10	63	32
chr10	64	33
chr10	65	9
chr10	66	3
chr10	67	2
chr10	68	19
chr10	69	42
chr10	70	40
chr10	71	38
chr10	72	37
chr10	73	41
chr10	74	44
chr10	75	39
chr10	76	23
chr10	77	18
chr10	78	43
chr10	79	35
chr10	80	45
chr10	81	18
chr10	82	3
chr10	83	2
chr10	84	3
chr10	85	15
chr10	86	7
chr10	87	31
chr10	88	42
chr10	89	31
chr10	90	32
chr10	91	26
chr10	92	33
chr10	93	34
chr10	94	37
chr10	95	27
chr10	96	20
chr10	97	18
chr10	98	42
chr10	99	31
chr10	100	34
chr10	101	35
chr10	102	37
chr10	103	45
chr10	104	40
chr10	105	27
chr10	106	3
chr10	107	16
chr10	108	6
chr10	109	4
chr10	110	18
chr10	111	35
chr10	112	13
chr10	113	26
chr10	114	24
chr10	115	25
chr10	116	12
chr10	117	22
chr10	118	12
chr10	119	18
chr10	120	44
chr10	121	13
chr10	122	14
chr10	123	22
chr10	124	19
chr10	125	36
chr10	126	27
chr10	127	23
chr10	128	10
chr10	129	10
chr10	130	12
chr10	131	11
chr10	132	13
chr10	133	40
chr11	1
chr11	2
chr11	3	35
chr11	4	41
chr11	5	16
chr11	6	11
chr11	7	33
chr11	8	20
chr11	9	32
chr11	10	43
chr11	11	40
chr11	12	30
chr11	13	45
chr11	14	28
chr11	15	31
chr11	16	12
chr11	17	14
chr11	18	27
chr11	19	29
chr11	20	36
chr11	21	13
chr11	22	2
chr11	23	5
chr11	24	12
chr11	25	5
chr11	26	2
chr11	27	12
chr11	28	33
chr11	29	31
chr11	30	16
chr11	31	7
chr11	32	10
chr11	33	21
chr11	34	39
chr11	35	36
chr11	36	44
chr11	37	26
chr11	38	6
chr11	39	1
chr11	40	2
chr11	41	2
chr11	42	1
chr11	43	5
chr11	44	15
chr11	45	23
chr11	46	25
chr11	47	43
chr11	48	44
chr11	49	18
chr11	50	11
chr11	51	8
chr11	52
chr11	53
chr11	54
chr11	55
chr11	56	6
chr11	57	3
chr11	58	34
chr11	59	22
chr11	60	21
chr11	61	14
chr11	62	42
chr11	63	41
chr11	64	33
chr11	65	45
chr11	66	46
chr11	67	45
chr11	68	45
chr11	69	38
chr11	70	41
chr11	71	23
chr11	72	34
chr11	73	44
chr11	74	42
chr11	75	38
chr11	76	35
chr11	77	36
chr11	78	39
chr11	79	35
chr11	80	14
chr11	81	7
chr11	82	4
chr11	83	11
chr11	84	12
chr11	85	6
chr11	86	21
chr11	87	42
chr11	88	21
chr11	89	31
chr11	90	22
chr11	91	3
chr11	92	5
chr11	93	13
chr11	94	18
chr11	95	30
chr11	96	19
chr11	97	27
chr11	98	6
chr11	99	1
chr11	100	1
chr11	101	10
chr11	102	15
chr11	103	40
chr11	104	23
chr11	105	14
chr11	106	12
chr11	107	17
chr11	108	12
chr11	109	27
chr11	110	18
chr11	111	25
chr11	112	32
chr11	113	18
chr11	114	18
chr11	115	26
chr11	116	10
chr11	117	21
chr11	118	23
chr11	119	35
chr11	120	35
chr11	121	20
chr11	122	23
chr11	123	37
chr11	124	30
chr11	125	19
chr11	126	23
chr11	127	37
chr11	128	15
chr11	129	32
chr11	130	21
chr11	131	39
chr11	132	29
chr11	133	21
chr11	134	10
chr11	135	17
chr12	1	32
chr12	2	37
chr12	3	41
chr12	4	29
chr12	5	18
chr12	6	25
chr12	7	46
chr12	8	35
chr12	9	24
chr12	10	22
chr12	11	26
chr12	12
chr12	13	37
chr12	14	28
chr12	15	15
chr12	16	28
chr12	17	10
chr12	18	7
chr12	19	16
chr12	20	24
chr12	21	13
chr12	22	13
chr12	23	15
chr12	24	6
chr12	25	12
chr12	26	33
chr12	27	34
chr12	28	37
chr12	29	26
chr12	30	14
chr12	31	18
chr12	32	28
chr12	33	28
chr12	34	8
chr12	35	13
chr12	36
chr12	37
chr12	38	6
chr12	39	5
chr12	40	10
chr12	41	8
chr12	42	11
chr12	43	26
chr12	44	23
chr12	45	10
chr12	46	26
chr12	47	40
chr12	48	41
chr12	49	36
chr12	50	43
chr12	51	44
chr12	52	43
chr12	53	43
chr12	54	45
chr12	55	38
chr12	56	30
chr12	57	45
chr12	58	46
chr12	59	28
chr12	60	22
chr12	61	12
chr12	62	11
chr12	63	27
chr12	64	26
chr12	65	37
chr12	66	42
chr12	67	23
chr12	68	22
chr12	69	32
chr12	70	25
chr12	71	17
chr12	72	16
chr12	73	15
chr12	74	4
chr12	75	10
chr12	76	33
chr12	77	36
chr12	78	22
chr12	79	24
chr12	80	28
chr12	81	30
chr12	82	7
chr12	83	10
chr12	84	10
chr12	85	16
chr12	86	8
chr12	87	5
chr12	88	10
chr12	89	32
chr12	90	30
chr12	91	20
chr12	92	24
chr12	93	26
chr12	94	36
chr12	95	26
chr12	96	37
chr12	97	33
chr12	98	12
chr12	99	25
chr12	100	12
chr12	101	20
chr12	102	28
chr12	103	15
chr12	104	17
chr12	105	38
chr12	106	35
chr12	107	23
chr12	108	14
chr12	109	37
chr12	110	38
chr12	111	40
chr12	112	39
chr12	113	34
chr12	114	33
chr12	115	31
chr12	116	32
chr12	117	37
chr12	118	22
chr12	119	19
chr12	120	19
chr12	121	43
chr12	122	45
chr12	123	45
chr12	124	45
chr12	125	40
chr12	126	18
chr12	127	11
chr12	128	26
chr12	129	11
chr12	130	5
chr12	131	12
chr12	132	35
chr12	133	41
chr13	1
chr13	2
chr13	3
chr13	4
chr13	5
chr13	6
chr13	7
chr13	8
chr13	9
chr13	10
chr13	11
chr13	12
chr13	13
chr13	14
chr13	15
chr13	16
chr13	17
chr13	18
chr13	19
chr13	20	21
chr13	21	32
chr13	22	25
chr13	23	11
chr13	24	34
chr13	25	31
chr13	26	13
chr13	27	21
chr13	28	27
chr13	29	32
chr13	30	32
chr13	31	43
chr13	32	32
chr13	33	31
chr13	34	31
chr13	35	20
chr13	36	24
chr13	37	19
chr13	38	26
chr13	39	16
chr13	40	13
chr13	41	24
chr13	42	37
chr13	43	28
chr13	44	28
chr13	45	36
chr13	46	35
chr13	47	20
chr13	48	20
chr13	49	26
chr13	50	35
chr13	51	29
chr13	52	34
chr13	53	23
chr13	54	6
chr13	55	2
chr13	56	3
chr13	57	1
chr13	58	3
chr13	59	3
chr13	60	12
chr13	61	11
chr13	62	2
chr13	63	7
chr13	64	13
chr13	65	13
chr13	66	14
chr13	67	10
chr13	68	3
chr13	69	1
chr13	70	3
chr13	71	2
chr13	72	1
chr13	73	9
chr13	74	27
chr13	75	23
chr13	76	28
chr13	77	13
chr13	78	13
chr13	79	11
chr13	80	20
chr13	81	10
chr13	82	5
chr13	83	12
chr13	84	17
chr13	85	15
chr13	86	10
chr13	87
chr13	88	1
chr13	89	2
chr13	90
chr13	91	7
chr13	92	2
chr13	93	5
chr13	94	12
chr13	95	21
chr13	96	25
chr13	97	12
chr13	98	24
chr13	99	37
chr13	100	29
chr13	101	20
chr13	102	27
chr13	103	17
chr13	104	5
chr13	105	7
chr13	106	16
chr13	107	18
chr13	108	2
chr13	109	11
chr13	110	27
chr13	111	32
chr13	112	23
chr13	113	24
chr13	114	46
chr14	1
chr14	2
chr14	3
chr14	4
chr14	5
chr14	6
chr14	7
chr14	8
chr14	9
chr14	10
chr14	11
chr14	12
chr14	13
chr14	14
chr14	15
chr14	16
chr14	17
chr14	18
chr14	19
chr14	20
chr14	21	23
chr14	22	24
chr14	23	34
chr14	24	35
chr14	25	36
chr14	26	12
chr14	27	2
chr14	28	2
chr14	29	6
chr14	30	18
chr14	31	18
chr14	32	30
chr14	33	18
chr14	34	12
chr14	35	35
chr14	36	36
chr14	37	13
chr14	38	20
chr14	39	26
chr14	40	22
chr14	41	6
chr14	42	3
chr14	43	8
chr14	44	3
chr14	45	12
chr14	46	14
chr14	47	4
chr14	48	2
chr14	49	2
chr14	50	31
chr14	51	41
chr14	52	43
chr14	53	35
chr14	54	30
chr14	55	40
chr14	56	34
chr14	57	17
chr14	58	16
chr14	59	24
chr14	60	21
chr14	61	28
chr14	62	39
chr14	63	15
chr14	64	28
chr14	65	36
chr14	66	35
chr14	67	15
chr14	68	36
chr14	69	42
chr14	70	34
chr14	71	20
chr14	72	31
chr14	73	36
chr14	74	45
chr14	75	45
chr14	76	33
chr14	77	30
chr14	78	34
chr14	79	13
chr14	80	16
chr14	81	24
chr14	82	11
chr14	83	2
chr14	84	9
chr14	85	6
chr14	86	15
chr14	87	13
chr14	88	13
chr14	89	23
chr14	90	30
chr14	91	30
chr14	92	35
chr14	93	37
chr14	94
chr14	95	20
chr14	96	28
chr14	97	27
chr14	98	7
chr14	99	10
chr14	100	39
chr14	101	41
chr14	102	34
chr14	103	44
chr14	104	45
chr14	105	42
chr14	106
chr14	107
chr15	1
chr15	2
chr15	3
chr15	4
chr15	5
chr15	6
chr15	7
chr15	8
chr15	9
chr15	10
chr15	11
chr15	12
chr15	13
chr15	14
chr15	15
chr15	16
chr15	17
chr15	18
chr15	19
chr15	20
chr15	21
chr15	22
chr15	23
chr15	24	9
chr15	25	10
chr15	26	14
chr15	27	10
chr15	28	7
chr15	29
chr15	30
chr15	31
chr15	32
chr15	33
chr15	34	31
chr15	35	32
chr15	36	21
chr15	37	27
chr15	38	24
chr15	39	34
chr15	40	42
chr15	41	43
chr15	42	45
chr15	43	41
chr15	44	42
chr15	45	35
chr15	46	27
chr15	47	8
chr15	48	13
chr15	49	39
chr15	50	29
chr15	51	32
chr15	52	31
chr15	53	35
chr15	54	11
chr15	55	8
chr15	56	27
chr15	57	30
chr15	58	31
chr15	59	33
chr15	60	32
chr15	61	29
chr15	62	14
chr15	63	36
chr15	64	44
chr15	65	43
chr15	66	40
chr15	67	44
chr15	68	35
chr15	69	36
chr15	70	34
chr15	71	40
chr15	72	41
chr15	73	34
chr15	74	30
chr15	75	46
chr15	76	45
chr15	77	27
chr15	78	35
chr15	79	31
chr15	80	23
chr15	81	35
chr15	82	22
chr15	83	29
chr15	84	18
chr15	85
chr15	86	34
chr15	87	10
chr15	88	11
chr15	89	25
chr15	90	44
chr15	91	45
chr15	92	14
chr15	93	21
chr15	94	12
chr15	95	7
chr15	96	23
chr15	97	24
chr15	98	12
chr15	99	24
chr15	100	28
chr15	101	24
chr16	1	45
chr16	2	44
chr16	3	46
chr16	4	42
chr16	5	45
chr16	6	17
chr16	7	8
chr16	8	4
chr16	9	22
chr16	10	28
chr16	11	32
chr16	12	43
chr16	13	33
chr16	14	17
chr16	15
chr16	16
chr16	17
chr16	18	20
chr16	19
chr16	20	24
chr16	21	20
chr16	22	40
chr16	23	31
chr16	24	22
chr16	25	35
chr16	26	21
chr16	27	11
chr16	28	33
chr16	29	39
chr16	30
chr16	31	46
chr16	32	34
chr16	33
chr16	34
chr16	35	29
chr16	36	3
chr16	37
chr16	38
chr16	39
chr16	40
chr16	41
chr16	42
chr16	43
chr16	44
chr16	45
chr16	46
chr16	47	39
chr16	48	23
chr16	49	21
chr16	50	13
chr16	51	26
chr16	52	14
chr16	53	10
chr16	54	18
chr16	55	19
chr16	56	20
chr16	57	38
chr16	58	40
chr16	59	27
chr16	60	14
chr16	61	2
chr16	62	4
chr16	63	3
chr16	64	5
chr16	65	17
chr16	66	20
chr16	67	39
chr16	68	46
chr16	69	39
chr16	70	45
chr16	71	46
chr16	72	32
chr16	73	25
chr16	74	18
chr16	75	34
chr16	76	35
chr16	77	6
chr16	78	10
chr16	79	5
chr16	80	9
chr16	81	23
chr16	82	40
chr16	83	26
chr16	84	32
chr16	85	45
chr16	86	45
chr16	87	43
chr16	88	45
chr16	89	46
chr16	90	46
chr17	1
chr17	2
chr17	3	44
chr17	4	36
chr17	5	35
chr17	6	33
chr17	7	22
chr17	8	46
chr17	9	37
chr17	10	12
chr17	11	11
chr17	12	11
chr17	13	21
chr17	14	20
chr17	15	18
chr17	16	36
chr17	17	44
chr17	18	46
chr17	19
chr17	20	39
chr17	21	28
chr17	22	32
chr17	23	11
chr17	24
chr17	25
chr17	26
chr17	27
chr17	28	24
chr17	29	46
chr17	30
chr17	31
chr17	32
chr17	33	32
chr17	34	13
chr17	35	20
chr17	36	30
chr17	37
chr17	38
chr17	39
chr17	40	45
chr17	41	45
chr17	42
chr17	43	45
chr17	44	46
chr17	45	46
chr17	46
chr17	47
chr17	48	45
chr17	49	36
chr17	50	40
chr17	51	46
chr17	52	18
chr17	53	5
chr17	54	10
chr17	55	6
chr17	56	17
chr17	57	26
chr17	58	35
chr17	59	24
chr17	60	36
chr17	61	41
chr17	62	33
chr17	63	39
chr17	64	39
chr17	65	46
chr17	66	33
chr17	67	37
chr17	68	34
chr17	69	29
chr17	70	23
chr17	71	11
chr17	72	19
chr17	73	32
chr17	74	22
chr17	75	29
chr17	76	45
chr17	77	46
chr17	78	42
chr17	79	46
chr17	80	37
chr17	81	42
chr17	82	46
chr17	83	44
chr18	1	34
chr18	2	11
chr18	3	24
chr18	4	33
chr18	5	10
chr18	6	6
chr18	7	11
chr18	8	19
chr18	9	38
chr18	10	40
chr18	11	27
chr18	12	28
chr18	13	41
chr18	14	15
chr18	15
chr18	16
chr18	17
chr18	18
chr18	19
chr18	20
chr18	21
chr18	22	31
chr18	23	27
chr18	24	35
chr18	25	24
chr18	26	14
chr18	27	12
chr18	28	12
chr18	29	16
chr18	30	14
chr18	31	5
chr18	32	5
chr18	33	6
chr18	34	2
chr18	35	10
chr18	36	21
chr18	37	31
chr18	38	14
chr18	39	2
chr18	40	6
chr18	41	3
chr18	42	9
chr18	43	8
chr18	44	11
chr18	45	22
chr18	46	35
chr18	47	28
chr18	48	16
chr18	49	38
chr18	50	27
chr18	51	16
chr18	52	12
chr18	53	2
chr18	54	7
chr18	55	24
chr18	56	31
chr18	57	27
chr18	58	32
chr18	59	40
chr18	60	39
chr18	61	16
chr18	62	22
chr18	63	28
chr18	64	34
chr18	65	11
chr18	66	2
chr18	67	3
chr18	68	24
chr18	69	26
chr18	70	18
chr18	71	28
chr18	72	4
chr18	73	7
chr18	74	22
chr18	75	19
chr18	76	15
chr18	77	19
chr18	78	11
chr18	79	8
chr18	80	18
chr19	1
chr19	2	46
chr19	3	45
chr19	4	46
chr19	5	46
chr19	6	45
chr19	7	35
chr19	8	39
chr19	9	39
chr19	10	31
chr19	11	46
chr19	12	44
chr19	13	43
chr19	14	46
chr19	15	44
chr19	16	39
chr19	17	46
chr19	18	41
chr19	19	46
chr19	20	44
chr19	21	13
chr19	22	12
chr19	23	6
chr19	24	11
chr19	25
chr19	26
chr19	27
chr19	28	5
chr19	29	11
chr19	30	25
chr19	31	16
chr19	32	18
chr19	33	24
chr19	34	33
chr19	35	32
chr19	36	38
chr19	37	27
chr19	38	24
chr19	39	44
chr19	40	38
chr19	41	42
chr19	42	44
chr19	43	46
chr19	44	44
chr19	45	37
chr19	46	45
chr19	47	45
chr19	48	46
chr19	49	46
chr19	50	45
chr19	51	26
chr19	52	21
chr19	53	23
chr19	54	23
chr19	55
chr19	56	44
chr19	57	16
chr19	58	27
chr2	1	11
chr2	2	25
chr2	3	13
chr2	4	24
chr2	5	3
chr2	6	4
chr2	7	2
chr2	8	12
chr2	9	21
chr2	10	43
chr2	11	42
chr2	12	33
chr2	13	32
chr2	14	11
chr2	15	13
chr2	16	12
chr2	17	4
chr2	18	9
chr2	19	30
chr2	20	31
chr2	21	41
chr2	22	14
chr2	23	5
chr2	24	23
chr2	25	32
chr2	26	35
chr2	27	38
chr2	28	41
chr2	29	44
chr2	30	23
chr2	31	24
chr2	32	32
chr2	33	32
chr2	34	32
chr2	35	4
chr2	36	9
chr2	37	35
chr2	38	41
chr2	39	35
chr2	40	35
chr2	41	20
chr2	42	13
chr2	43	35
chr2	44	33
chr2	45	27
chr2	46	35
chr2	47	43
chr2	48	38
chr2	49	20
chr2	50	3
chr2	51	1
chr2	52	1
chr2	53	3
chr2	54	21
chr2	55	38
chr2	56	36
chr2	57	24
chr2	58	13
chr2	59	18
chr2	60	8
chr2	61	20
chr2	62	35
chr2	63	33
chr2	64	31
chr2	65	37
chr2	66	30
chr2	67	17
chr2	68	27
chr2	69	30
chr2	70	42
chr2	71	29
chr2	72	29
chr2	73	26
chr2	74	38
chr2	75	43
chr2	76	36
chr2	77	8
chr2	78	3
chr2	79	2
chr2	80	7
chr2	81	9
chr2	82	1
chr2	83	4
chr2	84	6
chr2	85	26
chr2	86	46
chr2	87	25
chr2	88
chr2	89	18
chr2	90
chr2	91
chr2	92
chr2	93
chr2	94
chr2	95
chr2	96	37
chr2	97	39
chr2	98
chr2	99	19
chr2	100	31
chr2	101	42
chr2	102	38
chr2	103	19
chr2	104	4
chr2	105	6
chr2	106	26
chr2	107	16
chr2	108	11
chr2	109	33
chr2	110	38
chr2	111
chr2	112
chr2	113	41
chr2	114	41
chr2	115	12
chr2	116	2
chr2	117	3
chr2	118	12
chr2	119	13
chr2	120	23
chr2	121	44
chr2	122	33
chr2	123	12
chr2	124	4
chr2	125	6
chr2	126	6
chr2	127	13
chr2	128	43
chr2	129	22
chr2	130	6
chr2	131
chr2	132
chr2	133	24
chr2	134	32
chr2	135	20
chr2	136	23
chr2	137	11
chr2	138	9
chr2	139	13
chr2	140	1
chr2	141	6
chr2	142	8
chr2	143	12
chr2	144	15
chr2	145	23
chr2	146	20
chr2	147	11
chr2	148	11
chr2	149	13
chr2	150	22
chr2	151	33
chr2	152	25
chr2	153	22
chr2	154	4
chr2	155	2
chr2	156	4
chr2	157	18
chr2	158	23
chr2	159	28
chr2	160	35
chr2	161	36
chr2	162	21
chr2	163	17
chr2	164	17
chr2	165	21
chr2	166	22
chr2	167	19
chr2	168	14
chr2	169	28
chr2	170	25
chr2	171	18
chr2	172	38
chr2	173	42
chr2	174	29
chr2	175	35
chr2	176	24
chr2	177	18
chr2	178	23
chr2	179	27
chr2	180	20
chr2	181	25
chr2	182	22
chr2	183	23
chr2	184	16
chr2	185	13
chr2	186	10
chr2	187	20
chr2	188	19
chr2	189	25
chr2	190	33
chr2	191	34
chr2	192	40
chr2	193	12
chr2	194	3
chr2	195	7
chr2	196	24
chr2	197	34
chr2	198	30
chr2	199	12
chr2	200	19
chr2	201	33
chr2	202	44
chr2	203	36
chr2	204	35
chr2	205	24
chr2	206	24
chr2	207	22
chr2	208	32
chr2	209	13
chr2	210	14
chr2	211	9
chr2	212	6
chr2	213	17
chr2	214	11
chr2	215	14
chr2	216	35
chr2	217	39
chr2	218	35
chr2	219	44
chr2	220	42
chr2	221	20
chr2	222	14
chr2	223	24
chr2	224	35
chr2	225	35
chr2	226	30
chr2	227	33
chr2	228	21
chr2	229	27
chr2	230	32
chr2	231	37
chr2	232	41
chr2	233	26
chr2	234	24
chr2	235	37
chr2	236	24
chr2	237	26
chr2	238	44
chr2	239	42
chr2	240	31
chr2	241	37
chr2	242	43
chr20	1	35
chr20	2	34
chr20	3	30
chr20	4	42
chr20	5	43
chr20	6	33
chr20	7	14
chr20	8	12
chr20	9	32
chr20	10	20
chr20	11	26
chr20	12	17
chr20	13	8
chr20	14	15
chr20	15	14
chr20	16	12
chr20	17	14
chr20	18	31
chr20	19	29
chr20	20	31
chr20	21	22
chr20	22	12
chr20	23	12
chr20	24	21
chr20	25	19
chr20	26	43
chr20	27
chr20	28
chr20	29
chr20	30	17
chr20	31
chr20	32	39
chr20	33	42
chr20	34	36
chr20	35	45
chr20	36	45
chr20	37	45
chr20	38	39
chr20	39	42
chr20	40	15
chr20	41	26
chr20	42	35
chr20	43	12
chr20	44	35
chr20	45	43
chr20	46	41
chr20	47	29
chr20	48	39
chr20	49	29
chr20	50	44
chr20	51	46
chr20	52	41
chr20	53	13
chr20	54	37
chr20	55	17
chr20	56	10
chr20	57	31
chr20	58	28
chr20	59	37
chr20	60	17
chr20	61	15
chr20	62	24
chr20	63	46
chr20	64	45
chr21	1
chr21	2
chr21	3
chr21	4
chr21	5
chr21	6
chr21	7
chr21	8
chr21	9
chr21	10
chr21	11	20
chr21	12
chr21	13
chr21	14
chr21	15	10
chr21	16	13
chr21	17	16
chr21	18	12
chr21	19	4
chr21	20	3
chr21	21	2
chr21	22	10
chr21	23	3
chr21	24	5
chr21	25	4
chr21	26	20
chr21	27	25
chr21	28	27
chr21	29	35
chr21	30	31
chr21	31	7
chr21	32	14
chr21	33	33
chr21	34	40
chr21	35	41
chr21	36	38
chr21	37	40
chr21	38	35
chr21	39	37
chr21	40	32
chr21	41	12
chr21	42	33
chr21	43	38
chr21	44
chr21	45	42
chr21	46	45
chr22	1
chr22	2
chr22	3
chr22	4
chr22	5
chr22	6
chr22	7
chr22	8
chr22	9
chr22	10
chr22	11
chr22	12
chr22	13
chr22	14
chr22	15
chr22	16
chr22	17
chr22	18	35
chr22	19
chr22	20	43
chr22	21	46
chr22	22
chr22	23	25
chr22	24
chr22	25	44
chr22	26	25
chr22	27	36
chr22	28	31
chr22	29	35
chr22	30	44
chr22	31	45
chr22	32	41
chr22	33	38
chr22	34	18
chr22	35	13
chr22	36	41
chr22	37	46
chr22	38	45
chr22	39	45
chr22	40	42
chr22	41	44
chr22	42	45
chr22	43	45
chr22	44	35
chr22	45	35
chr22	46	45
chr22	47	43
chr22	48	20
chr22	49	14
chr22	50	33
chr3	1	2
chr3	2
chr3	3	1
chr3	4	7
chr3	5	14
chr3	6	13
chr3	7	2
chr3	8	6
chr3	9	30
chr3	10	35
chr3	11	34
chr3	12	36
chr3	13	36
chr3	14	31
chr3	15	30
chr3	16	37
chr3	17	34
chr3	18	23
chr3	19	12
chr3	20	8
chr3	21	14
chr3	22	13
chr3	23	10
chr3	24	30
chr3	25	11
chr3	26	13
chr3	27	11
chr3	28	35
chr3	29	15
chr3	30	20
chr3	31	33
chr3	32	22
chr3	33	27
chr3	34	35
chr3	35	11
chr3	36	8
chr3	37	25
chr3	38	36
chr3	39	26
chr3	40	22
chr3	41	21
chr3	42	14
chr3	43	31
chr3	44	34
chr3	45	34
chr3	46	41
chr3	47	33
chr3	48	43
chr3	49	45
chr3	50	46
chr3	51	39
chr3	52	32
chr3	53	44
chr3	54	32
chr3	55	20
chr3	56	29
chr3	57	12
chr3	58	27
chr3	59	37
chr3	60	12
chr3	61	8
chr3	62	15
chr3	63	22
chr3	64	15
chr3	65	20
chr3	66	18
chr3	67	32
chr3	68	22
chr3	69	11
chr3	70	21
chr3	71	13
chr3	72	24
chr3	73	27
chr3	74	26
chr3	75	8
chr3	76	13
chr3	77	6
chr3	78	16
chr3	79	19
chr3	80	12
chr3	81	1
chr3	82	12
chr3	83	2
chr3	84
chr3	85	1
chr3	86	2
chr3	87	9
chr3	88	18
chr3	89	11
chr3	90	3
chr3	91	4
chr3	92
chr3	93
chr3	94	16
chr3	95	6
chr3	96	3
chr3	97	2
chr3	98	6
chr3	99	22
chr3	100	33
chr3	101	36
chr3	102	34
chr3	103	19
chr3	104	8
chr3	105	17
chr3	106	22
chr3	107	24
chr3	108	28
chr3	109	15
chr3	110	11
chr3	111	23
chr3	112	30
chr3	113	28
chr3	114	31
chr3	115	23
chr3	116	25
chr3	117	10
chr3	118	14
chr3	119	10
chr3	120	28
chr3	121	35
chr3	122	16
chr3	123	29
chr3	124	39
chr3	125	37
chr3	126	40
chr3	127	29
chr3	128	33
chr3	129	41
chr3	130	41
chr3	131	19
chr3	132	16
chr3	133	26
chr3	134	27
chr3	135	35
chr3	136	18
chr3	137	35
chr3	138	16
chr3	139	29
chr3	140	21
chr3	141	13
chr3	142	36
chr3	143	28
chr3	144	23
chr3	145	9
chr3	146	10
chr3	147	20
chr3	148	17
chr3	149	20
chr3	150	34
chr3	151	33
chr3	152	24
chr3	153	24
chr3	154	20
chr3	155	16
chr3	156	28
chr3	157	35
chr3	158	29
chr3	159	25
chr3	160	34
chr3	161	27
chr3	162	12
chr3	163	9
chr3	164	6
chr3	165	1
chr3	166	1
chr3	167	1
chr3	168	6
chr3	169	15
chr3	170	21
chr3	171	35
chr3	172	32
chr3	173	34
chr3	174	18
chr3	175	20
chr3	176	14
chr3	177	14
chr3	178	27
chr3	179	18
chr3	180	25
chr3	181	9
chr3	182	4
chr3	183	10
chr3	184	24
chr3	185	34
chr3	186	31
chr3	187	24
chr3	188	27
chr3	189	36
chr3	190	22
chr3	191	20
chr3	192	11
chr3	193	10
chr3	194	16
chr3	195	34
chr3	196	36
chr3	197	40
chr3	198	39
chr4	1	32
chr4	2	45
chr4	3	46
chr4	4	42
chr4	5	31
chr4	6	29
chr4	7	35
chr4	8	40
chr4	9	37
chr4	10	19
chr4	11	13
chr4	12	8
chr4	13	5
chr4	14	20
chr4	15	17
chr4	16	25
chr4	17	25
chr4	18	23
chr4	19	14
chr4	20	23
chr4	21	25
chr4	22	10
chr4	23	11
chr4	24	10
chr4	25	22
chr4	26	22
chr4	27	35
chr4	28	8
chr4	29	9
chr4	30	8
chr4	31	5
chr4	32	6
chr4	33	2
chr4	34	7
chr4	35	11
chr4	36
chr4	37
chr4	38	14
chr4	39	34
chr4	40	38
chr4	41	32
chr4	42	31
chr4	43	8
chr4	44	3
chr4	45	2
chr4	46	1
chr4	47	3
chr4	48	19
chr4	49	29
chr4	50
chr4	51
chr4	52
chr4	53	19
chr4	54	36
chr4	55	32
chr4	56	26
chr4	57	23
chr4	58	16
chr4	59	3
chr4	60	2
chr4	61	9
chr4	62
chr4	63	2
chr4	64	1
chr4	65	2
chr4	66	14
chr4	67	13
chr4	68	15
chr4	69
chr4	70	9
chr4	71	14
chr4	72	20
chr4	73	17
chr4	74	27
chr4	75	25
chr4	76	23
chr4	77	32
chr4	78	21
chr4	79	26
chr4	80	17
chr4	81	27
chr4	82	14
chr4	83	33
chr4	84	28
chr4	85	14
chr4	86	18
chr4	87	34
chr4	88	28
chr4	89	32
chr4	90	18
chr4	91
chr4	92
chr4	93	1
chr4	94	2
chr4	95	25
chr4	96	4
chr4	97	2
chr4	98	3
chr4	99	27
chr4	100	19
chr4	101	15
chr4	102	18
chr4	103	29
chr4	104	12
chr4	105	7
chr4	106	13
chr4	107	21
chr4	108	19
chr4	109	23
chr4	110	18
chr4	111	23
chr4	112	25
chr4	113	26
chr4	114	34
chr4	115	12
chr4	116	1
chr4	117	2
chr4	118	5
[truncated: 1,021 more rows]

## Sheet: RPE1_Aph_RT_Factor
chr1	1	84
chr1	2	53
chr1	3	54
chr1	4	0
chr1	5	11
chr1	6	58
chr1	7	43
chr1	8	74
chr1	9	81
chr1	10	71
chr1	11	65
chr1	12	82
chr1	13	9
chr1	14	30
chr1	15	68
chr1	16	82
chr1	17	63
chr1	18	24
chr1	19	77
chr1	20	63
chr1	21	79
chr1	22	67
chr1	23	83
chr1	24	80
chr1	25	66
chr1	26	81
chr1	27	83
chr1	28	78
chr1	29	42
chr1	30	42
chr1	31	79
chr1	32	80
chr1	33	61
chr1	34	15
chr1	35	72
chr1	36	59
chr1	37	43
chr1	38	44
chr1	39	75
chr1	40	77
chr1	41	71
chr1	42	64
chr1	43	79
chr1	44	80
chr1	45	70
chr1	46	66
chr1	47	42
chr1	48	3
chr1	49	2
chr1	50	31
chr1	51	81
chr1	52	68
chr1	53	81
chr1	54	73
chr1	55	62
chr1	56	50
chr1	57	21
chr1	58	51
chr1	59	53
chr1	60	22
chr1	61	54
chr1	62	41
chr1	63	52
chr1	64	71
chr1	65	60
chr1	66	67
chr1	67	79
chr1	68	54
chr1	69	15
chr1	70	30
chr1	71	27
chr1	72	23
chr1	73	7
chr1	74	16
chr1	75	22
chr1	76	17
chr1	77	68
chr1	78	72
chr1	79	33
chr1	80	3
chr1	81	27
chr1	82	17
chr1	83	35
chr1	84	67
chr1	85	78
chr1	86	44
chr1	87	39
chr1	88	37
chr1	89	51
chr1	90	38
chr1	91	56
chr1	92	74
chr1	93	79
chr1	94	80
chr1	95	31
chr1	96	53
chr1	97	43
chr1	98	57
chr1	99	41
chr1	100	67
chr1	101	31
chr1	102	16
chr1	103	13
chr1	104	2
chr1	105	3
chr1	106	13
chr1	107	11
chr1	108	61
chr1	109	78
chr1	110	41
chr1	111	45
chr1	112	64
chr1	113	64
chr1	114	42
chr1	115	65
chr1	116	54
chr1	117	51
chr1	118	14
chr1	119	54
chr1	147	31
chr1	150	79
chr1	151	79
chr1	152	27
chr1	153	64
chr1	154	80
chr1	155	81
chr1	156	82
chr1	157	47
chr1	158	28
chr1	159	30
chr1	160	50
chr1	161	79
chr1	162	78
chr1	163	37
chr1	164	28
chr1	165	36
chr1	166	16
chr1	167	61
chr1	168	45
chr1	169	44
chr1	170	42
chr1	171	43
chr1	172	70
chr1	173	65
chr1	174	38
chr1	175	17
chr1	176	25
chr1	177	27
chr1	178	71
chr1	179	64
chr1	180	73
chr1	181	33
chr1	182	35
chr1	183	73
chr1	184	72
chr1	185	63
chr1	186	64
chr1	187	33
chr1	188	32
chr1	189	39
chr1	190	27
chr1	191	28
chr1	192	60
chr1	193	52
chr1	194	24
chr1	195	32
chr1	196	48
chr1	197	66
chr1	198	65
chr1	199	65
chr1	200	68
chr1	201	80
chr1	202	74
chr1	203	83
chr1	204	66
chr1	205	77
chr1	206	80
chr1	207	66
chr1	208	30
chr1	209	63
chr1	210	53
chr1	211	71
chr1	212	74
chr1	213	26
chr1	214	67
chr1	215	61
chr1	216	16
chr1	217	6
chr1	218	66
chr1	219	67
chr1	220	35
chr1	221	59
chr1	222	65
chr1	223	64
chr1	224	76
chr1	225	71
chr1	226	69
chr1	227	56
chr1	228	43
chr1	229	44
chr1	230	31
chr1	231	38
chr1	232	34
chr1	233	24
chr1	234	69
chr1	235	72
chr1	236	32
chr1	237	17
chr1	238	30
chr1	239	33
chr1	240	58
chr1	241	59
chr1	242	20
chr1	244	68
chr1	246	52
chr1	247	27
chr10	0	62
chr10	1	24
chr10	2	21
chr10	3	44
chr10	4	71
chr10	5	55
chr10	6	38
chr10	7	23
chr10	8	14
chr10	9	17
chr10	10	14
chr10	11	37
chr10	12	59
chr10	13	63
chr10	14	79
chr10	15	57
chr10	16	35
chr10	17	69
chr10	18	27
chr10	19	20
chr10	20	11
chr10	21	47
chr10	22	44
chr10	23	23
chr10	24	56
chr10	25	24
chr10	26	32
chr10	27	35
chr10	28	60
chr10	29	77
chr10	30	65
chr10	31	73
chr10	32	77
chr10	33	74
chr10	34	53
chr10	35	66
chr10	36	47
chr10	37	23
chr10	39	17
chr10	42	33
chr10	43	48
chr10	44	43
chr10	48	38
chr10	49	65
chr10	50	50
chr10	51	14
chr10	52	36
chr10	53	4
chr10	54	3
chr10	55	4
chr10	56	10
chr10	57	15
chr10	58	71
chr10	59	35
chr10	60	63
chr13	19	39
chr13	20	66
chr13	21	43
chr13	22	13
chr13	23	52
chr13	24	49
chr13	25	37
chr13	26	38
chr13	27	49
chr13	28	23
chr13	29	37
chr13	30	81
chr13	31	55
chr13	32	58
chr13	33	68
chr13	34	67
chr13	35	47
chr13	36	53
chr13	37	56
chr13	38	21
chr13	39	33
chr13	40	49
chr13	41	67
chr13	42	42
chr13	43	35
chr13	44	75
chr13	45	63
chr13	46	46
chr13	47	42
chr13	48	74
chr13	49	71
chr13	50	66
chr13	51	63
chr13	52	57
chr13	53	10
chr13	54	11
chr13	55	13
chr13	56	12
chr13	57	6
chr13	58	9
chr13	59	19
chr13	60	35
chr13	61	9
chr13	62	22
chr13	63	35
chr13	64	35
chr13	65	30
chr13	66	37
chr13	67	26
chr13	68	26
chr13	69	11
chr13	70	15
chr13	71	16
chr13	72	37
chr13	73	63
chr13	74	53
chr13	75	66
chr13	76	23
chr13	77	24
chr13	78	15
chr13	79	49
chr13	80	37
chr13	81	9
chr13	82	23
chr13	83	35
chr13	84	33
chr13	85	34
chr13	86	34
chr13	87	30
chr13	88	16
chr13	89	25
chr13	90	24
chr13	91	15
chr13	92	24
chr13	93	43
chr13	94	34
chr13	95	60
chr13	96	24
chr13	97	57
chr13	98	62
chr13	99	61
chr13	100	34
chr13	101	42
chr13	102	30
chr13	103	16
chr13	104	16
chr13	105	27
chr13	106	44
chr13	107	31
chr13	108	24
chr13	109	48
chr13	110	58
chr13	111	23
chr13	112	35
chr13	113	72
chr14	20	53
chr14	21	58
chr14	22	63
chr14	23	55
chr14	24	51
chr14	25	13
chr14	26	18
chr14	27	8
chr14	28	40
chr14	29	41
chr14	30	57
chr14	31	57
chr14	32	44
chr14	33	30
chr14	34	64
chr14	35	65
chr14	36	25
chr14	37	42
chr14	38	53
chr14	39	46
chr14	40	13
chr14	41	15
chr14	42	21
chr14	43	10
chr14	44	22
chr14	45	23
chr14	46	12
chr14	47	6
chr14	48	6
chr14	49	57
chr14	50	76
chr14	51	78
chr14	52	79
chr14	53	60
chr14	54	82
chr14	55	69
chr14	56	30
chr14	57	30
chr14	58	65
chr14	59	48
chr14	60	55
chr14	61	79
chr14	62	45
chr14	63	67
chr14	64	69
chr14	65	63
chr14	66	19
chr14	67	69
chr14	68	69
chr14	69	61
chr14	70	38
chr14	71	53
chr14	72	60
chr14	73	81
chr14	74	75
chr14	75	63
chr14	76	40
chr14	77	60
chr14	78	18
chr14	79	26
chr14	80	36
chr14	81	21
chr14	82	4
chr14	83	3
chr14	84	7
chr14	85	28
chr14	86	10
chr14	87	8
chr14	88	38
chr14	89	29
chr14	90	56
chr14	91	57
chr14	92	55
chr14	95	30
chr14	96	28
chr14	97	3
chr14	98	4
chr14	99	59
chr14	100	69
chr14	101	46
chr14	102	76
chr14	103	73
chr14	104	54
chr15	23	14
chr15	24	28
chr15	25	25
chr15	26	12
chr15	27	8
chr15	33	46
chr15	34	65
chr15	35	42
chr15	36	47
chr15	37	37
chr15	38	68
chr15	39	82
chr15	40	77
chr15	41	79
chr15	42	63
chr15	43	67
chr15	44	75
chr15	45	47
chr15	46	10
chr15	47	10
chr15	48	77
chr15	49	59
chr15	50	65
chr15	51	76
chr15	52	71
chr15	53	11
chr15	54	11
chr15	55	64
chr15	56	69
chr15	57	67
chr15	58	65
chr15	59	57
chr15	60	61
chr15	61	23
chr15	62	70
chr15	63	82
chr15	64	80
chr15	65	77
chr15	66	79
chr15	67	74
chr15	68	79
chr15	69	68
chr15	70	82
chr15	71	60
chr15	72	64
chr15	73	43
chr15	74	82
chr15	75	82
chr15	76	55
chr15	77	67
chr15	78	64
chr15	79	44
chr15	80	66
chr15	81	44
chr15	82	58
chr15	83	39
chr15	85	70
chr15	86	21
chr15	87	60
chr15	88	27
chr15	89	78
chr15	90	77
chr15	91	33
chr15	92	44
chr15	93	11
chr15	94	4
chr15	95	32
chr15	96	29
chr15	97	4
chr15	98	36
chr15	99	74
chr15	100	48
chr16	0	73
chr16	1	72
chr16	2	78
chr16	3	81
chr16	4	81
chr16	5	24
chr16	6	4
chr16	7	3
chr16	8	37
chr16	9	37
chr16	10	49
chr16	11	81
chr16	12	24
chr16	13	16
chr16	17	15
chr16	19	38
chr16	20	36
chr16	21	71
chr16	22	47
chr16	23	38
chr16	24	54
chr16	25	33
chr16	26	3
chr16	27	59
chr16	28	72
chr16	30	82
chr16	31	67
chr16	34	71
chr16	35	11
chr16	46	80
chr16	47	48
chr16	48	57
chr16	49	6
chr16	50	32
chr16	51	4
chr16	52	22
chr16	53	39
chr16	54	30
chr16	55	51
chr16	56	59
chr16	57	82
chr16	58	73
chr16	59	29
chr16	60	19
chr16	61	12
chr16	62	3
chr16	63	7
chr16	64	4
chr16	65	6
chr16	66	70
chr16	67	76
chr16	68	70
chr16	69	83
chr16	70	85
chr16	71	51
chr16	72	25
chr16	73	23
chr16	74	51
chr16	75	63
chr16	76	7
chr16	77	32
chr16	78	1
chr16	79	19
chr16	80	53
chr16	81	65
chr16	82	32
chr16	83	37
chr16	84	79
chr16	85	62
chr16	86	59
chr16	87	74
chr16	88	81
chr16	89	76
chr17	2	77
chr17	3	54
chr17	4	78
chr17	5	48
chr17	6	44
chr17	7	80
chr17	8	58
chr17	9	12
chr17	10	9
chr17	11	11
chr17	12	18
chr17	13	44
chr17	14	17
chr17	15	77
chr17	16	83
chr17	17	79
chr17	18	83
chr17	19	80
chr17	21	58
chr17	22	26
chr17	27	60
chr17	28	69
chr17	29	64
chr17	30	71
chr17	31	79
chr17	32	58
chr17	33	4
chr17	34	20
chr17	35	61
chr17	39	76
chr17	40	82
chr17	42	84
chr17	43	84
chr17	44	82
chr17	47	84
chr17	48	79
chr17	49	83
chr17	50	81
chr17	51	28
chr17	52	4
chr17	53	3
chr17	54	3
chr17	55	42
chr17	56	35
chr17	57	55
chr17	58	61
chr17	59	67
chr17	60	70
chr17	61	52
chr17	62	75
chr17	63	71
chr17	64	84
chr17	65	59
chr17	66	61
chr17	67	56
chr17	68	54
chr17	69	46
chr17	70	35
chr17	71	48
chr17	72	69
chr17	73	40
chr17	74	55
chr17	75	81
chr17	76	78
chr17	77	68
chr17	78	79
chr17	79	43
chr17	80	67
chr17	81	83
chr17	82	77
chr18	0	62
chr18	1	20
chr18	2	53
chr18	3	67
chr18	4	14
chr18	5	14
chr18	6	5
chr18	7	22
chr18	8	52
chr18	9	80
chr18	10	23
chr18	11	43
chr18	12	72
chr18	13	18
chr18	21	62
chr18	22	74
chr18	23	73
chr18	24	40
chr18	25	11
chr18	26	29
chr18	27	40
chr18	28	55
chr18	29	39
chr18	30	23
chr18	31	60
chr18	32	20
chr18	33	7
chr18	34	25
chr18	35	67
chr18	36	38
chr18	37	21
chr18	38	9
chr18	39	23
chr18	40	15
chr18	41	24
chr18	42	19
chr18	43	10
chr18	44	27
chr18	45	58
chr18	46	54
chr18	47	33
chr18	48	67
chr18	49	64
chr18	50	25
chr18	51	27
chr18	52	5
chr18	53	8
chr18	54	46
chr18	55	64
chr18	56	46
chr18	57	67
chr18	58	66
chr18	59	77
chr18	60	28
chr18	61	33
chr18	62	67
chr18	63	68
chr18	64	8
chr18	65	6
chr18	66	9
chr18	67	51
chr18	68	40
chr18	69	22
chr18	70	49
chr18	71	6
chr18	72	7
chr18	73	14
chr18	74	21
chr18	75	21
chr18	76	22
chr18	77	20
chr18	78	7
chr18	79	28
chr19	1	83
chr19	2	82
chr19	3	81
chr19	4	81
chr19	5	70
chr19	6	65
chr19	7	71
chr19	8	69
chr19	9	49
chr19	10	81
chr19	11	77
chr19	12	55
chr19	13	76
chr19	14	68
chr19	15	50
chr19	16	80
chr19	17	81
chr19	18	82
chr19	19	61
chr19	20	17
chr19	21	32
chr19	22	9
chr19	23	17
chr19	27	8
chr19	28	7
chr19	29	24
chr19	30	8
chr19	31	8
chr19	32	47
chr19	33	43
chr19	34	43
chr19	35	62
chr19	36	33
chr19	37	31
chr19	38	80
chr19	39	61
chr19	40	77
chr19	41	82
chr19	42	84
chr19	43	80
chr19	44	74
chr19	45	81
chr19	46	83
chr19	47	85
chr19	48	77
chr19	49	82
chr19	50	37
chr19	51	37
chr19	52	24
chr19	53	34
chr19	55	75
chr19	56	21
chr19	57	35
chr2	0	9
chr2	1	50
chr2	2	12
chr2	3	27
chr2	4	1
chr2	5	0
chr2	6	1
chr2	7	3
chr2	8	27
chr2	9	76
chr2	10	66
chr2	11	68
chr2	12	64
chr2	13	19
chr2	14	8
chr2	15	20
chr2	16	15
chr2	17	43
chr2	18	59
chr2	19	66
chr2	20	71
chr2	21	5
chr2	22	1
chr2	23	30
chr2	24	72
chr2	25	72
chr2	26	74
chr2	27	79
chr2	28	79
chr2	29	36
chr2	30	51
chr2	31	47
chr2	32	62
chr2	33	40
chr2	34	7
chr2	35	23
chr2	36	66
chr2	37	77
chr2	38	77
chr2	39	69
chr2	40	39
chr2	41	28
chr2	42	70
chr2	43	74
chr2	44	64
chr2	45	71
chr2	46	79
chr2	47	72
chr2	48	35
chr2	49	2
chr2	50	3
chr2	51	14
chr2	52	23
chr2	53	48
chr2	54	77
chr2	55	76
chr2	56	45
chr2	57	28
chr2	58	33
chr2	59	6
chr2	60	27
chr2	61	71
chr2	62	52
chr2	63	53
chr2	64	74
chr2	65	62
chr2	66	27
chr2	67	56
chr2	68	62
chr2	69	75
chr2	70	66
chr2	71	68
chr2	72	61
chr2	73	70
chr2	74	74
chr2	75	63
chr2	76	6
chr2	77	18
chr2	78	7
chr2	79	16
chr2	80	5
chr2	81	9
chr2	82	17
chr2	83	21
chr2	84	36
chr2	85	79
chr2	86	49
chr2	88	35
chr2	95	82
chr2	96	69
chr2	98	41
chr2	99	58
chr2	100	72
chr2	101	65
chr2	102	28
chr2	103	0
chr2	104	2
chr2	105	55
chr2	106	34
chr2	107	27
chr2	108	51
chr2	109	49
chr2	112	79
chr2	113	74
chr2	114	15
chr2	115	4
chr2	116	3
chr2	117	23
chr2	118	22
chr2	119	58
chr2	120	69
chr2	121	66
chr2	122	15
chr2	123	1
chr2	124	1
chr2	125	0
chr2	126	12
chr2	127	82
chr2	128	26
chr2	129	1
chr2	132	53
chr2	133	59
chr2	134	38
chr2	135	61
chr2	136	16
chr2	137	35
chr2	138	40
chr2	139	4
chr2	140	18
chr2	141	27
chr2	142	25
chr2	143	33
chr2	144	61
chr2	145	47
chr2	146	47
chr2	147	34
chr2	148	32
chr2	149	43
chr2	150	57
chr2	151	60
chr2	152	55
chr2	153	19
chr2	154	5
chr2	155	16
chr2	156	41
chr2	157	57
chr2	158	66
chr2	159	71
chr2	160	79
chr2	161	58
chr2	162	50
chr2	163	43
chr2	164	44
chr2	165	60
chr2	166	42
chr2	167	40
chr2	168	54
chr2	169	58
chr2	170	42
chr2	171	75
chr2	172	68
chr2	173	52
chr2	174	66
chr2	175	36
chr2	176	53
chr2	177	65
chr2	178	67
chr2	179	41
chr2	180	57
chr2	181	59
chr2	182	62
chr2	183	38
chr2	184	35
chr2	185	48
chr2	186	51
chr2	187	55
chr2	188	64
chr2	189	70
chr2	190	68
chr2	191	70
chr2	192	44
chr2	193	30
chr2	194	28
chr2	195	55
chr2	196	69
chr2	197	56
chr2	198	23
chr2	199	35
chr2	200	70
chr2	201	74
chr2	202	71
chr2	203	71
chr2	204	47
chr2	205	49
chr2	206	65
chr2	207	77
chr2	208	42
chr2	209	33
chr2	210	38
chr2	211	39
chr2	212	45
chr2	213	42
chr2	214	41
chr2	215	84
chr2	216	67
chr2	217	62
chr2	218	78
chr2	219	65
chr2	220	34
chr2	221	33
chr2	222	49
chr2	223	65
chr2	224	58
chr2	225	45
chr2	226	62
chr2	227	54
chr2	228	45
chr2	229	71
chr2	230	76
chr2	231	81
chr2	232	63
chr2	233	61
chr2	234	73
chr2	235	44
chr2	236	59
chr2	237	79
chr2	238	49
chr2	239	22
chr2	240	55
chr2	241	71
chr20	0	65
chr20	1	74
chr20	2	50
chr20	3	75
chr20	4	58
chr20	5	56
chr20	6	37
chr20	7	41
chr20	8	30
chr20	9	50
chr20	10	76
chr20	11	51
chr20	12	22
chr20	13	43
chr20	14	10
chr20	15	11
chr20	16	9
chr20	17	61
chr20	18	47
chr20	19	36
chr20	20	28
chr20	21	21
chr20	22	14
chr20	23	43
chr20	24	23
chr20	25	61
chr20	31	82
chr20	32	67
chr20	33	73
chr20	34	79
chr20	35	81
chr20	36	74
chr20	37	68
chr20	38	66
chr20	39	10
chr20	40	25
chr20	41	53
chr20	42	5
chr20	43	47
chr20	44	69
chr20	45	76
chr20	46	38
chr20	47	60
chr20	48	38
chr20	49	81
chr20	50	80
chr20	51	62
chr20	52	12
chr20	53	55
chr20	54	32
chr20	55	11
chr20	56	24
chr20	57	43
chr20	58	69
chr20	59	19
chr20	60	22
chr20	61	20
chr20	62	76
chr20	63	72
chr21	10	52
chr21	14	23
chr21	15	49
chr21	16	42
chr21	17	41
chr21	18	27
chr21	19	17
chr21	20	16
chr21	21	16
chr21	22	18
chr21	23	13
chr21	24	10
chr21	25	46
chr21	26	43
chr21	27	56
chr21	28	64
chr21	29	51
chr21	30	15
chr21	31	37
chr21	32	63
chr21	33	67
chr21	34	65
chr21	35	57
chr21	36	74
chr21	37	62
chr21	38	65
chr21	39	44
chr21	40	17
chr21	41	58
chr21	42	41
chr21	44	58
chr21	45	53
chr3	0	3
chr3	1	0
chr3	2	6
chr3	3	15
chr3	4	65
chr3	5	26
chr3	6	9
chr3	7	3
chr3	8	49
chr3	9	67
chr3	10	51
chr3	11	68
chr3	12	73
chr3	13	38
chr3	14	44
chr3	15	74
chr3	16	72
chr3	17	47
chr3	18	35
chr3	19	22
chr3	20	26
chr3	21	37
chr3	22	26
chr3	23	52
chr3	24	40
chr3	25	45
chr3	26	12
chr3	27	66
chr3	28	33
chr3	29	49
chr3	30	77
chr3	31	57
chr3	32	78
chr3	33	68
chr3	34	23
chr3	35	38
chr3	36	63
chr3	37	66
chr3	38	53
chr3	39	36
chr3	40	39
chr3	41	44
chr3	42	56
chr3	43	61
chr3	44	60
chr3	45	77
chr3	46	65
chr3	47	78
chr3	48	77
chr3	49	80
chr3	50	68
chr3	51	56
chr3	52	79
chr3	53	53
chr3	54	22
chr3	55	42
chr3	56	39
chr3	57	82
chr3	58	73
chr3	59	33
chr3	60	2
chr3	61	3
chr3	62	26
chr3	63	32
chr3	64	51
chr3	65	38
chr3	66	46
chr3	67	21
chr3	68	16
chr3	69	54
chr3	70	32
chr3	71	44
chr3	72	52
chr3	73	29
chr3	74	15
chr3	75	34
chr3	76	7
chr3	77	5
chr3	78	18
chr3	79	57
chr3	80	37
chr3	81	44
chr3	82	6
chr3	83	5
chr3	84	11
chr3	85	9
chr3	86	25
chr3	87	43
chr3	88	22
chr3	89	17
chr3	90	18
chr3	93	18
chr3	94	40
chr3	95	12
chr3	96	6
chr3	97	18
chr3	98	64
chr3	99	75
chr3	100	68
chr3	101	68
chr3	102	43
chr3	103	19
chr3	104	39
chr3	105	75
chr3	106	64
chr3	107	61
chr3	108	47
chr3	109	30
chr3	110	41
chr3	111	65
chr3	112	79
chr3	113	70
chr3	114	52
chr3	115	61
chr3	116	17
chr3	117	10
chr3	118	19
chr3	119	62
chr3	120	63
chr3	121	35
chr3	122	56
chr3	123	61
chr3	124	77
chr3	125	68
chr3	126	40
chr3	127	52
chr3	128	74
chr3	129	76
chr3	130	36
chr3	131	21
chr3	132	28
chr3	133	45
chr3	134	62
chr3	135	22
chr3	136	59
chr3	137	28
chr3	138	77
chr3	139	58
chr3	140	36
chr3	141	72
chr3	142	75
chr3	143	40
chr3	144	15
chr3	145	10
chr3	146	50
chr3	147	29
chr3	148	49
chr3	149	82
chr3	150	66
chr3	151	53
chr3	152	53
chr3	153	36
chr3	154	25
chr3	155	48
chr3	156	59
chr3	157	65
chr3	158	55
chr3	159	73
chr3	160	60
chr3	161	36
chr3	162	32
chr3	163	21
chr3	164	24
chr3	165	20
chr3	166	13
chr3	167	13
chr3	168	33
chr3	169	55
chr3	170	78
chr3	171	71
chr3	172	74
chr3	173	27
chr3	174	40
chr3	175	34
chr3	176	24
chr3	177	73
chr3	178	47
chr3	179	56
chr3	180	30
chr3	181	19
chr3	182	45
chr3	183	59
chr3	184	69
chr3	185	61
chr3	186	39
chr3	187	47
chr3	188	44
chr3	189	69
chr3	190	53
chr3	191	32
chr3	192	25
chr3	193	29
chr3	194	66
chr3	195	56
chr3	196	76
chr3	197	81
chr4	0	45
chr4	1	71
chr4	2	78
chr4	3	58
chr4	4	25
chr4	5	22
chr4	6	43
chr4	7	48
chr4	8	69
chr4	10	42
chr4	11	62
chr4	12	24
chr4	13	45
chr4	14	32
chr4	15	63
chr4	16	27
chr4	17	22
chr4	18	6
chr4	19	19
chr4	20	23
chr4	21	21
chr4	22	26
chr4	23	16
chr4	24	44
chr4	25	46
chr4	26	69
chr4	27	26
chr4	28	10
chr4	29	1
chr4	30	9
chr4	31	6
chr4	32	7
chr4	33	22
chr4	34	28
chr4	35	12
chr4	36	16
chr4	37	35
chr4	38	69
chr4	39	79
chr4	40	65
chr4	41	71
chr4	42	24
chr4	43	15
chr4	44	6
chr4	45	3
chr4	46	14
chr4	47	59
chr4	48	69
chr4	52	36
chr4	53	72
chr4	54	41
chr4	55	49
chr4	56	64
chr4	57	35
chr4	58	10
chr4	59	7
chr4	60	20
chr4	61	9
chr4	62	4
chr4	63	2
chr4	64	17
chr4	65	31
chr4	66	35
chr4	67	28
chr4	69	30
chr4	70	47
chr4	71	46
chr4	72	33
chr4	73	64
chr4	74	65
chr4	75	40
chr4	76	69
chr4	77	49
chr4	78	57
chr4	79	29
chr4	80	63
chr4	81	25
chr4	82	61
chr4	83	65
chr4	84	25
chr4	85	47
chr4	86	61
chr4	87	66
chr4	88	65
chr4	89	37
chr4	90	3
chr4	91	1
chr4	92	11
chr4	93	2
chr4	94	64
chr4	95	30
chr4	96	24
chr4	97	9
chr4	98	67
chr4	99	36
chr4	100	50
chr4	101	61
chr4	102	72
chr4	103	25
chr4	104	10
chr4	105	48
chr4	106	49
chr4	107	55
chr4	108	48
chr4	109	36
chr4	110	53
chr4	111	32
chr4	112	60
chr4	113	65
chr4	114	40
chr4	115	8
chr4	116	15
chr4	117	31
chr4	118	66
chr4	119	62
chr4	120	19
chr4	121	43
chr4	122	64
chr4	123	52
chr4	124	52
chr4	125	54
chr4	126	41
chr4	127	48
chr4	128	72
chr4	129	30
chr4	130	19
chr4	131	29
chr4	132	31
chr4	133	31
chr4	134	28
chr4	135	28
chr4	136	30
chr4	137	51
chr4	138	55
chr4	139	69
chr4	140	69
chr4	141	63
chr4	142	41
chr4	143	53
chr4	144	55
chr4	145	55
chr4	146	59
chr4	147	67
chr4	148	45
chr4	149	55
chr4	150	49
chr4	151	55
chr4	152	57
chr4	153	59
chr4	154	27
chr4	155	43
chr4	156	71
chr4	157	43
chr4	158	70
chr4	159	64
chr4	160	19
chr4	161	33
chr4	162	28
chr4	163	28
chr4	164	46
chr4	165	52
chr4	166	43
chr4	167	43
chr4	168	78
chr4	169	63
chr4	170	19
chr4	171	13
chr4	172	32
chr4	173	51
chr4	174	44
chr4	175	33
chr4	176	64
chr4	177	45
chr4	178	21
chr4	179	30
chr4	180	24
chr4	181	42
chr4	182	38
chr4	183	57
chr4	184	51
chr4	185	58
chr4	186	36
chr4	187	17
chr4	188	1
chr5	0	69
chr5	2	2
chr5	3	3
chr5	4	2
chr5	5	10
chr5	6	24
chr5	7	7
chr5	8	29
chr5	9	49
chr5	10	66
chr5	11	4
chr5	12	3
chr5	13	46
chr5	14	56
chr5	15	45
chr5	16	59
chr5	17	50
chr5	18	3
chr5	19	21
chr5	20	44
chr5	21	33
chr5	22	13
chr5	23	14
chr5	24	12
chr5	25	8
chr5	26	7
chr5	27	28
chr5	28	12
chr5	29	6
chr5	30	26
chr5	31	46
chr5	32	64
chr5	33	78
chr5	34	86
chr5	35	36
chr5	36	58
chr5	37	67
chr5	38	54
chr5	39	74
chr5	40	67
chr5	41	30
chr5	42	27
chr5	43	57
chr5	44	18
chr5	45	11
chr5	50	31
chr5	51	22
chr5	52	31
chr5	53	67
chr5	54	58
chr5	55	77
chr5	56	56
chr5	57	80
chr5	58	50
chr5	59	38
chr5	60	32
chr5	61	57
chr5	62	39
chr5	63	15
chr5	64	35
chr5	65	77
chr5	66	62
chr5	67	45
chr5	68	35
chr5	72	74
chr5	73	79
chr5	74	70
chr5	75	42
chr5	76	46
chr5	77	39
chr5	78	67
chr5	79	41
chr5	80	56
chr5	81	64
chr5	82	61
chr5	83	72
chr5	84	30
chr5	85	9
chr5	86	15
chr5	87	45
chr5	88	27
chr5	89	46
chr5	90	34
chr5	91	61
chr5	92	50
chr5	93	60
chr5	94	41
chr5	95	69
chr5	96	70
chr5	97	48
chr5	98	51
chr5	99	17
chr5	100	21
chr5	101	5
chr5	102	29
chr5	103	58
chr5	104	16
chr5	105	22
chr5	106	40
chr5	107	51
chr5	108	37
chr5	109	45
chr5	110	64
chr5	111	65
chr5	112	51
chr5	113	65
chr5	114	5
chr5	115	65
chr5	116	21
chr5	117	4
chr5	118	20
chr5	119	45
chr5	120	46
chr5	121	32
chr5	122	47
chr5	123	43
chr5	124	29
chr5	125	56
chr5	126	63
chr5	127	65
chr5	128	45
chr5	129	11
chr5	130	30
chr5	131	57
chr5	132	82
chr5	133	49
chr5	134	82
chr5	135	59
chr5	136	43
chr5	137	62
chr5	138	78
chr5	139	81
chr5	140	67
chr5	141	52
chr5	142	74
chr5	143	68
chr5	144	38
chr5	145	45
chr5	146	48
chr5	147	63
chr5	148	57
chr5	149	80
chr5	150	83
chr5	151	71
chr5	152	12
chr5	153	23
chr5	154	62
chr5	155	13
chr5	156	9
chr5	157	59
chr5	158	18
chr5	159	54
chr5	160	51
chr5	161	0
chr5	162	1
chr5	163	26
chr5	164	23
chr5	165	3
chr5	166	2
chr5	167	23
chr5	168	47
chr5	169	64
chr5	170	28
chr5	171	33
chr5	172	77
chr5	173	70
chr5	174	27
chr5	175	12
chr5	176	73
chr5	177	83
chr5	178	23
chr5	179	45
chr5	180	42
chr6	0	24
chr6	1	33
chr6	2	47
chr6	3	65
chr6	4	63
chr6	5	36
chr6	6	30
chr6	7	72
chr6	8	28
chr6	9	36
chr6	10	49
chr6	11	71
chr6	12	50
chr6	13	65
chr6	14	68
chr6	15	40
chr6	16	65
chr6	17	69
chr6	18	52
chr6	19	18
chr6	20	55
chr6	21	63
chr6	22	44
chr6	23	29
chr6	24	41
chr6	25	30
chr6	26	40
chr6	27	17
chr6	34	72
chr6	35	75
chr6	36	79
chr6	37	80
chr6	38	31
chr6	39	33
chr6	40	20
chr6	41	60
chr6	42	76
chr6	43	78
chr6	44	69
chr6	45	55
chr6	46	22
chr6	47	47
chr6	48	24
chr6	49	28
chr6	50	4
chr6	51	8
chr6	52	66
chr6	53	48
chr6	54	22
chr6	55	32
chr6	56	66
chr6	61	8
chr6	62	2
chr6	63	33
chr6	64	12
chr6	65	5
chr6	66	5
chr6	67	20
chr6	68	8
chr6	69	5
chr6	70	29
chr6	71	68
chr6	72	55
chr6	73	69
chr6	74	43
chr6	75	57
chr6	76	19
chr6	77	27
chr6	78	27
chr6	79	26
chr6	80	51
chr6	81	64
chr6	82	49
chr6	83	23
chr6	84	40
chr6	85	64
chr6	86	8
chr6	87	54
chr6	88	24
chr6	89	28
chr6	90	10
chr6	91	3
chr6	92	5
chr6	93	2
chr6	94	2
chr6	95	0
chr6	96	5
chr6	97	23
chr6	98	14
chr6	99	34
chr6	100	58
chr6	101	33
chr6	102	9
chr6	103	11
chr6	104	22
chr6	105	60
chr6	106	67
chr6	107	50
chr6	108	68
chr6	109	54
chr6	110	60
chr6	111	76
chr6	112	74
chr6	113	72
chr6	114	22
chr6	115	21
chr6	116	48
chr6	117	44
chr6	118	46
chr6	119	38
chr6	120	9
chr6	121	54
chr6	122	26
chr6	123	8
chr6	124	29
chr6	125	65
chr6	126	38
chr6	127	51
chr6	129	54
chr6	130	60
chr6	131	59
chr6	132	64
chr6	133	57
chr6	134	77
chr6	135	65
chr6	136	49
chr6	137	38
chr6	138	58
chr6	139	67
chr6	140	57
chr6	141	52
chr6	142	64
chr6	143	66
chr6	144	66
chr6	145	39
chr6	146	29
chr6	147	37
chr6	148	55
chr6	149	72
chr6	150	31
chr6	151	61
chr6	152	42
chr6	153	25
chr6	154	60
chr6	155	51
chr6	156	52
chr6	157	66
chr6	158	79
chr6	159	44
chr6	160	39
chr6	161	35
chr6	162	18
chr6	163	32
chr6	164	4
chr6	165	2
chr6	166	37
chr6	167	17
chr6	168	14
chr6	169	42
chr7	0	69
chr7	1	65
chr7	2	67
chr7	3	20
chr7	4	30
chr7	5	85
chr7	6	82
chr7	7	51
chr7	8	21
chr7	9	6
chr7	10	13
chr7	11	32
chr7	12	70
chr7	13	50
chr7	14	43
chr7	15	42
chr7	16	59
chr7	17	71
chr7	18	49
chr7	19	60
chr7	20	49
chr7	21	15
chr7	22	64
chr7	23	62
chr7	24	39
chr7	25	46
chr7	26	18
chr7	27	50
chr7	28	38
chr7	29	32
chr7	30	57
chr7	31	23
chr7	32	64
chr7	33	58
chr7	34	33
chr7	35	51
chr7	36	56
chr7	37	10
chr7	38	18
chr7	39	56
chr7	40	49
chr7	41	67
chr7	42	30
chr7	43	55
chr7	44	83
chr7	45	55
chr7	46	62
chr7	47	82
chr7	48	42
chr7	49	5
chr7	50	43
chr7	51	24
chr7	52	5
chr7	53	6
chr7	54	33
chr7	55	68
chr7	56	35
chr7	57	18
chr7	62	25
chr7	64	13
chr7	66	77
chr7	67	35
chr7	68	26
chr7	69	25
chr7	70	5
chr7	71	1
chr7	72	34
chr7	74	83
chr7	77	64
chr7	78	24
chr7	79	46
chr7	80	76
chr7	81	71
chr7	82	67
chr7	83	54
chr7	84	62
chr7	85	29
chr7	86	9
chr7	87	23
chr7	88	21
chr7	89	11
chr7	90	57
chr7	91	64
chr7	92	74
chr7	93	59
chr7	94	66
chr7	95	31
chr7	96	37
chr7	97	25
chr7	98	58
chr7	99	67
chr7	100	82
chr7	101	69
chr7	103	49
chr7	104	42
chr7	105	69
chr7	106	63
chr7	107	65
chr7	108	40
chr7	109	7
chr7	110	10
chr7	111	28
chr7	112	53
chr7	113	48
chr7	114	42
chr7	115	56
chr7	116	81
chr7	117	26
chr7	118	2
chr7	119	15
chr7	120	24
chr7	121	56
chr7	122	23
chr7	123	33
chr7	124	13
chr7	125	27
chr7	126	5
chr7	127	30
chr7	128	80
chr7	129	73
chr7	130	79
chr7	131	74
chr7	132	43
chr7	133	31
chr7	134	65
chr7	135	66
chr7	136	24
chr7	137	45
chr7	138	36
chr7	139	72
chr7	140	68
chr7	141	25
chr7	144	27
chr7	145	7
chr7	146	2
chr7	147	3
chr7	148	45
chr7	149	55
chr7	150	45
chr7	151	72
chr7	152	37
chr7	153	8
chr7	154	6
chr7	155	44
chr7	156	25
chr7	157	51
chr7	158	43
chr8	3	2
chr8	4	5
chr8	5	4
chr8	6	56
chr8	8	70
chr8	9	31
chr8	10	34
chr8	11	66
chr8	13	57
chr8	14	18
chr8	15	22
chr8	16	35
chr8	17	25
chr8	18	45
chr8	19	65
chr8	20	23
chr8	21	20
chr8	22	79
chr8	23	77
chr8	24	26
chr8	25	38
chr8	26	63
chr8	27	47
chr8	28	57
chr8	29	75
chr8	30	72
chr8	31	16
chr8	32	49
chr8	33	39
chr8	34	20
[truncated: 357 more rows]
