# Supplementary material for: Replication stress generates distinctive landscapes of DNA copy number alterations and chromosome scale losses
Source: Genome Biol. 2022 Oct 20;23:223. doi: 10.1186/s13059-022-02781-0 (PMC9583511; doi:10.1186/s13059-022-02781-0)
Supplement: Supplementary file 4 — Additional file 4. RNAseq data for BJ and RPE1 cells treated with DMSO or aphidicolin. [file 13059_2022_2781_MOESM4_ESM.xlsx]

## Sheet: RPKM_cqn_thr_BCC0034_annotated
List of all genes sufficiently detected in RNASeq. Values correspond to log2RPKM expression.
Ensembl.geneID	Gene.name	Gene.description	Gene.type	Chromosome.scaffold.name	BJ Aph Repeat 1	BJ Aph Repeat 2	BJ Aph Repeat 3	BJ DMSO Repeat1	BJ DMSO Repeat2	BJ DMSO Repeat3	RPE1 Aph Repeat1	RPE1 Aph Repeat2	RPE1 Aph Repeat3	RPE1 DMSO Repeat 1	RPE1 DMSO Repeat 2	RPE1 DMSO Repeat 3
ENSG00000000003	TSPAN6	tetraspanin 6 [Source:HGNC Symbol;Acc:HGNC:11858]	protein_coding	X	4.53256	4.13884	4.32166	4.3468	4.56378	4.11315	4.5805	4.76068	5.10428	4.41379	5.21264	5.00938
ENSG00000000419	DPM1	dolichyl-phosphate mannosyltransferase subunit 1, catalytic [Source:HGNC Symbol;Acc:HGNC:3005]	protein_coding	20	4.11154	4.07575	3.85046	4.44618	3.76546	3.58915	4.29538	4.8911	4.55904	5.00791	4.57178	4.74335
ENSG00000000457	SCYL3	SCY1 like pseudokinase 3 [Source:HGNC Symbol;Acc:HGNC:19285]	protein_coding	1	1.76714	2.42609	1.85275	2.64503	2.12088	2.40349	2.83358	1.88415	2.18997	2.4192	2.08552	1.83326
ENSG00000000460	C1orf112	chromosome 1 open reading frame 112 [Source:HGNC Symbol;Acc:HGNC:25565]	protein_coding	1	1.04733	3.15976	3.25968	2.40349	3.17332	3.3131	2.67221	3.7096	2.94756	2.86883	2.87987	3.60068
ENSG00000000971	CFH	complement factor H [Source:HGNC Symbol;Acc:HGNC:4883]	protein_coding	1	5.28811	5.69237	5.25185	5.21693	5.37837	5.16703	6.20068	6.24817	6.61466	6.08353	6.50421	6.5876
ENSG00000001036	FUCA2	alpha-L-fucosidase 2 [Source:HGNC Symbol;Acc:HGNC:4008]	protein_coding	6	6.20669	6.02734	5.71471	5.54912	5.80672	5.7567	6.23553	6.18327	5.98165	5.73857	6.16698	6.4733
ENSG00000001084	GCLC	glutamate-cysteine ligase catalytic subunit [Source:HGNC Symbol;Acc:HGNC:4311]	protein_coding	6	1.73497	2.58704	2.64953	2.64503	2.61677	2.13304	3.3037	3.50247	2.90769	3.3347	2.95209	3.33577
ENSG00000001167	NFYA	nuclear transcription factor Y subunit alpha [Source:HGNC Symbol;Acc:HGNC:7804]	protein_coding	6	1.20394	1.67034	2.95873	1.9606	2.56145	2.74397	2.45396	2.13304	2.45396	2.32153	2.97174	2.97812
ENSG00000001460	STPG1	sperm tail PG-rich repeat containing 1 [Source:HGNC Symbol;Acc:HGNC:28070]	protein_coding	1	2.40349	1.06985	1.91644	1.91644	2.9424	2.01912	2.80566	2.66322	2.58201	2.51403	2.4192	2.44731
ENSG00000001461	NIPAL3	NIPA like domain containing 3 [Source:HGNC Symbol;Acc:HGNC:25233]	protein_coding	1	7.42544	7.31665	7.42317	7.24393	7.10252	7.14817	6.62691	6.42397	6.07249	6.11851	6.00788	6.72773
ENSG00000001497	LAS1L	LAS1 like, ribosome biogenesis factor [Source:HGNC Symbol;Acc:HGNC:25726]	protein_coding	X	4.87582	4.77326	4.69	4.78026	4.93557	4.57594	4.42595	4.41998	4.39155	5.12055	4.73522	4.26186
ENSG00000001561	ENPP4	ectonucleotide pyrophosphatase/phosphodiesterase 4 [Source:HGNC Symbol;Acc:HGNC:3359]	protein_coding	6	-4.54364	-5.45995	-5.45995	-4.54364	-4.25341	-5.45995	2.01912	1.08996	1.71891	1.42531	0.569552	1.78287
ENSG00000001617	SEMA3F	semaphorin 3F [Source:HGNC Symbol;Acc:HGNC:10728]	protein_coding	3	1.61421	2.80253	1.44486	2.74397	1.90033	1.73497	5.38492	5.10728	5.51137	5.25459	5.45396	5.39433
ENSG00000001629	ANKIB1	ankyrin repeat and IBR domain containing 1 [Source:HGNC Symbol;Acc:HGNC:22215]	protein_coding	7	6.73947	6.63296	6.45792	6.79197	6.65927	6.52033	6.995	6.7869	6.79829	6.74898	6.5928	6.78479
ENSG00000001631	KRIT1	KRIT1 ankyrin repeat containing [Source:HGNC Symbol;Acc:HGNC:1573]	protein_coding	7	1.32243	2.16717	2.4192	2.26159	0.98051	2.66804	2.71364	2.24115	2.61677	2.2714	2.33909	2.07346
ENSG00000002016	RAD52	RAD52 homolog, DNA repair protein [Source:HGNC Symbol;Acc:HGNC:9824]	protein_coding	12	0.0893355	2.4679	0.668953	0.738121	0.410144	2.33909	3.25968	1.79991	2.42609	2.01912	2.86883	2.65431
ENSG00000002079	MYH16	myosin heavy chain 16 pseudogene [Source:HGNC Symbol;Acc:HGNC:31038]	transcribed_unitary_pseudogene	7	-1.0424	-0.965248	-2.20655	-1.95048	-2.01074	-2.20655	1.91644	2.06094	3.1689	2.25099	2.08552	2.60719
ENSG00000002330	BAD	BCL2 associated agonist of cell death [Source:HGNC Symbol;Acc:HGNC:936]	protein_coding	11	6.06589	5.20613	5.45396	6.02165	5.4501	5.35304	5.68272	6.16999	5.59523	6.13449	5.53907	5.63329
ENSG00000002549	LAP3	leucine aminopeptidase 3 [Source:HGNC Symbol;Acc:HGNC:18449]	protein_coding	4	5.37511	5.2802	5.23	5.62095	4.9248	5.01565	4.56114	4.55234	4.23099	4.3494	3.88543	3.93403
ENSG00000002586	CD99	CD99 molecule (Xg blood group) [Source:HGNC Symbol;Acc:HGNC:7082]	protein_coding	X	4.87728	5.72637	4.97621	6.44496	4.1394	5.38813	2.51403	2.44037	3.38833	4.19553	4.28375	2.77519
ENSG00000002587	HS3ST1	heparan sulfate-glucosamine 3-sulfotransferase 1 [Source:HGNC Symbol;Acc:HGNC:5194]	protein_coding	4	-3.63068	-2.76827	-3.32908	-4.25341	-2.67595	-3.19955	3.13723	1.40604	3.05962	2.69741	2.04641	2.5258
ENSG00000002746	HECW1	HECT, C2 and WW domain containing E3 ubiquitin protein ligase 1 [Source:HGNC Symbol;Acc:HGNC:22195]	protein_coding	7	1.97379	2.76855	0.462533	2.33909	2.51996	2.62652	-1.25582	-0.474758	-0.0559211	-0.759306	-0.835796	-0.202286
ENSG00000002822	MAD1L1	mitotic arrest deficient 1 like 1 [Source:HGNC Symbol;Acc:HGNC:6762]	protein_coding	7	4.63868	5.11626	4.77724	5.13	4.46142	4.48925	3.8156	3.88364	3.44263	4.28273	4.03507	3.30258
ENSG00000002834	LASP1	LIM and SH3 protein 1 [Source:HGNC Symbol;Acc:HGNC:6513]	protein_coding	17	10.0149	9.54436	9.86774	9.74991	9.61467	9.82711	7.37704	8.32145	7.88524	8.47376	8.64024	8.28013
ENSG00000002919	SNX11	sorting nexin 11 [Source:HGNC Symbol;Acc:HGNC:14975]	protein_coding	17	3.96431	3.77885	3.92595	3.77086	3.94777	4.06924	4.56327	4.47474	4.45891	4.5225	3.79417	4.09391
ENSG00000003056	M6PR	mannose-6-phosphate receptor, cation dependent [Source:HGNC Symbol;Acc:HGNC:6752]	protein_coding	12	5.57741	5.78511	5.66715	4.85655	5.62039	5.81041	5.89826	5.44205	5.95313	5.78408	6.30877	5.86841
ENSG00000003096	KLHL13	kelch like family member 13 [Source:HGNC Symbol;Acc:HGNC:22931]	protein_coding	X	-2.27706	-2.866	-3.19955	-2.426	-2.96975	-2.96975	3.46738	3.69327	3.27424	3.91711	3.38833	3.607
ENSG00000003137	CYP26B1	cytochrome P450 family 26 subfamily B member 1 [Source:HGNC Symbol;Acc:HGNC:20581]	protein_coding	2	-1.32426	-1.46338	-1.77848	-1.46338	-1.617	-1.617	2.84278	3.44647	1.91644	2.10957	2.40349	2.37937
ENSG00000003147	ICA1	islet cell autoantigen 1 [Source:HGNC Symbol;Acc:HGNC:5343]	protein_coding	7	-0.339099	0.376226	-0.0873549	-0.0559211	-0.647915	0.0618493	-2.426	-1.67202	-1.67202	1.32243	1.24275	-1.41655
ENSG00000003249	DBNDD1	dysbindin domain containing 1 [Source:HGNC Symbol;Acc:HGNC:28455]	protein_coding	16	0.593134	0.542417	1.18314	0.410144	0.152245	0.410144	5.94922	5.69644	5.32796	5.00496	5.03529	5.68679
ENSG00000003393	ALS2	alsin Rho guanine nucleotide exchange factor ALS2 [Source:HGNC Symbol;Acc:HGNC:443]	protein_coding	2	4.90473	4.70688	5.04303	4.67772	4.69712	4.76422	4.89212	4.99513	4.8036	4.64516	4.57996	4.76572
ENSG00000003400	CASP10	caspase 10 [Source:HGNC Symbol;Acc:HGNC:1500]	protein_coding	2	0.593134	0.86618	0.12554	-0.0559211	-0.370719	0.264683	-1.83486	-2.866	-1.41655	0.12554	-2.76827	1.20394
ENSG00000003402	CFLAR	CASP8 and FADD like apoptosis regulator [Source:HGNC Symbol;Acc:HGNC:1876]	protein_coding	2	6.03672	6.01616	6.34496	5.7861	6.10198	6.27559	6.30619	6.28733	5.82949	5.9582	6.29951	6.0262
ENSG00000003436	TFPI	tissue factor pathway inhibitor [Source:HGNC Symbol;Acc:HGNC:11760]	protein_coding	2	5.59814	5.76612	5.91205	5.71519	5.72136	5.67408	5.8705	6.27051	6.54484	6.30937	6.4381	6.5591
ENSG00000003509	NDUFAF7	NADH:ubiquinone oxidoreductase complex assembly factor 7 [Source:HGNC Symbol;Acc:HGNC:28816]	protein_coding	2	2.57181	2.8245	1.61421	3.087	2.36394	3.17776	3.40149	3.10772	3.60295	3.29188	2.40349	3.48095
ENSG00000003756	RBM5	RNA binding motif protein 5 [Source:HGNC Symbol;Acc:HGNC:9902]	protein_coding	3	5.65645	6.00916	5.97104	5.05973	6.05367	5.92001	6.16067	5.34069	5.56721	5.32653	5.72487	5.95206
ENSG00000004139	SARM1	sterile alpha and TIR motif containing 1 [Source:HGNC Symbol;Acc:HGNC:17074]	protein_coding	17	4.11868	4.5162	4.15082	4.54178	4.44718	4.08417	5.36192	4.94586	4.78327	5.27419	4.85208	5.03481
ENSG00000004142	POLDIP2	DNA polymerase delta interacting protein 2 [Source:HGNC Symbol;Acc:HGNC:23781]	protein_coding	17	6.39701	6.388	6.28487	6.63843	6.37244	6.36107	6.09051	6.45259	6.32191	6.54135	6.35985	6.4349
ENSG00000004399	PLXND1	plexin D1 [Source:HGNC Symbol;Acc:HGNC:9107]	protein_coding	3	5.03386	5.12247	5.27419	4.88086	4.77824	4.3647	3.16292	4.68282	4.29816	4.71617	4.24608	4.25294
ENSG00000004455	AK2	adenylate kinase 2 [Source:HGNC Symbol;Acc:HGNC:362]	protein_coding	1	6.58429	6.61335	6.41764	6.81786	6.48289	6.83665	6.70782	6.97776	6.70302	6.89303	6.84694	6.50101
ENSG00000004478	FKBP4	FKBP prolyl isomerase 4 [Source:HGNC Symbol;Acc:HGNC:3720]	protein_coding	12	5.66661	6.38248	5.95313	5.93209	6.22541	6.04802	6.55267	5.87449	6.41641	5.89882	6.24514	6.20963
ENSG00000004487	KDM1A	lysine demethylase 1A [Source:HGNC Symbol;Acc:HGNC:29079]	protein_coding	1	5.27187	5.06208	4.97003	5.64224	5.22022	4.85058	5.08645	5.53811	5.47596	5.76967	5.59523	5.43136
ENSG00000004534	RBM6	RNA binding motif protein 6 [Source:HGNC Symbol;Acc:HGNC:9903]	protein_coding	3	6.10426	6.24637	6.1457	5.73651	6.20963	6.28982	5.86789	5.45867	5.80833	5.71519	6.10369	5.77067
ENSG00000004660	CAMKK1	calcium/calmodulin dependent protein kinase kinase 1 [Source:HGNC Symbol;Acc:HGNC:1469]	protein_coding	17	1.73497	2.35616	0.210689	3.04681	0.437232	0.959443	1.11549	1.61421	1.22327	2.2714	1.44486	1.55649
ENSG00000004700	RECQL	RecQ like helicase [Source:HGNC Symbol;Acc:HGNC:9948]	protein_coding	12	6.19709	6.68559	6.20487	6.27801	6.55722	5.95039	6.66451	6.61674	6.78548	6.65236	6.57754	6.63915
ENSG00000004766	VPS50	VPS50 subunit of EARP/GARPII complex [Source:HGNC Symbol;Acc:HGNC:25956]	protein_coding	7	3.87947	3.48182	3.64072	3.92886	3.61246	3.48276	3.84912	3.38929	3.90495	3.70589	3.73773	3.5489
ENSG00000004776	HSPB6	heat shock protein family B (small) member 6 [Source:HGNC Symbol;Acc:HGNC:26511]	protein_coding	19	4.73825	4.63721	4.06492	4.03627	4.75283	4.36842	2.21095	1.53612	1.86799	2.00479	1.162	1.53612
ENSG00000004777	ARHGAP33	Rho GTPase activating protein 33 [Source:HGNC Symbol;Acc:HGNC:23085]	protein_coding	19	0.489302	2.08552	0.668953	-0.232922	1.94543	1.32243	3.18528	1.94543	2.8456	2.47508	2.4107	1.79991
ENSG00000004779	NDUFAB1	NADH:ubiquinone oxidoreductase subunit AB1 [Source:HGNC Symbol;Acc:HGNC:7694]	protein_coding	16	6.96524	6.98695	6.98319	7.04691	6.79197	6.87521	6.42583	7.31665	7.2026	7.26036	7.29564	7.01997
ENSG00000004838	ZMYND10	zinc finger MYND-type containing 10 [Source:HGNC Symbol;Acc:HGNC:19412]	protein_coding	3	-2.96975	-2.01074	-2.3494	-0.872734	-0.516651	-0.301651	1.57577	1.44486	1.70276	1.22327	1.79991	1.55649
ENSG00000004864	SLC25A13	solute carrier family 25 member 13 [Source:HGNC Symbol;Acc:HGNC:10983]	protein_coding	7	3.7581	4.05812	3.72536	3.68108	4.17162	4.06038	4.78823	4.91503	4.75917	5.27692	5.11102	4.78177
ENSG00000004866	ST7	suppression of tumorigenicity 7 [Source:HGNC Symbol;Acc:HGNC:11351]	protein_coding	7	3.64606	3.10264	3.92712	3.32348	3.22292	3.5101	3.16124	2.91253	2.84849	3.54479	3.04867	3.25846
ENSG00000004897	CDC27	cell division cycle 27 [Source:HGNC Symbol;Acc:HGNC:1728]	protein_coding	17	7.76968	7.85745	7.65054	7.63041	8.0106	8.06582	7.86246	7.7323	7.7323	7.52212	7.67966	7.67831
ENSG00000004961	HCCS	holocytochrome c synthase [Source:HGNC Symbol;Acc:HGNC:4837]	protein_coding	X	5.47596	5.19424	5.47842	5.22111	5.35212	5.41059	4.55803	5.41059	5.61626	5.39102	5.74891	5.38724
ENSG00000004975	DVL2	dishevelled segment polarity protein 2 [Source:HGNC Symbol;Acc:HGNC:3086]	protein_coding	17	5.13513	5.39294	5.44161	5.18676	5.34117	5.0884	5.20847	5.21449	5.26774	4.98877	5.03674	5.45867
ENSG00000005007	UPF1	UPF1 RNA helicase and ATPase [Source:HGNC Symbol;Acc:HGNC:9962]	protein_coding	19	6.29277	6.83886	6.49216	5.90116	6.66123	6.76611	6.9208	6.39634	6.46048	6.57691	6.57026	6.48691
ENSG00000005020	SKAP2	src kinase associated phosphoprotein 2 [Source:HGNC Symbol;Acc:HGNC:15687]	protein_coding	7	6.17492	6.39509	6.26093	6.66928	6.11672	5.92058	2.2714	1.70276	1.90033	1.18314	1.83326	1.73497
ENSG00000005022	SLC25A5	solute carrier family 25 member 5 [Source:HGNC Symbol;Acc:HGNC:10991]	protein_coding	X	6.63915	6.78038	7.32644	6.48289	6.15827	6.35864	4.75758	6.87737	6.47583	6.62826	7.00238	6.62359
ENSG00000005059	MCUB	mitochondrial calcium uniporter dominant negative beta subunit [Source:HGNC Symbol;Acc:HGNC:26076]	protein_coding	4	4.37995	4.30616	4.30942	4.63559	4.79406	4.15364	5.57356	5.97834	5.82787	6.18391	5.87762	5.62444
ENSG00000005073	HOXA11	homeobox A11 [Source:HGNC Symbol;Acc:HGNC:5101]	protein_coding	7	6.65643	6.56642	6.44064	6.63227	6.78906	6.57091	-2.96975	-3.63068	-2.07478	-1.89222	-3.08058	-3.19955
ENSG00000005075	POLR2J	RNA polymerase II subunit J [Source:HGNC Symbol;Acc:HGNC:9197]	protein_coding	7	7.14903	6.82525	7.08038	6.78479	7.2898	7.25526	7.48656	7.15256	7.25052	6.89381	7.2054	7.44558
ENSG00000005100	DHX33	DEAH-box helicase 33 [Source:HGNC Symbol;Acc:HGNC:16718]	protein_coding	17	4.80107	4.89571	4.96818	4.88911	4.58303	4.73674	5.11577	4.53147	4.49286	4.94679	4.77876	4.49738
ENSG00000005108	THSD7A	thrombospondin type 1 domain containing 7A [Source:HGNC Symbol;Acc:HGNC:22207]	protein_coding	7	-1.72401	-1.0424	-2.3494	-2.13907	-2.3494	-2.07478	3.84051	3.56117	4.05919	3.92654	4.04291	3.68529
ENSG00000005156	LIG3	DNA ligase 3 [Source:HGNC Symbol;Acc:HGNC:6600]	protein_coding	17	5.08551	4.55647	5.06436	5.0688	5.44252	5.24335	4.94679	4.27124	4.38949	4.87283	4.71729	4.33887
ENSG00000005175	RPAP3	RNA polymerase II associated protein 3 [Source:HGNC Symbol;Acc:HGNC:26151]	protein_coding	12	6.82448	6.72222	6.74759	6.952	6.93191	7.09551	7.09886	6.67938	6.99425	6.72773	7.00401	7.03127
ENSG00000005187	ACSM3	acyl-CoA synthetase medium chain family member 3 [Source:HGNC Symbol;Acc:HGNC:10522]	protein_coding	16	-0.613863	-0.0267327	-1.25582	-1.25582	-0.301651	-2.50543	0.152245	0.788206	1.48149	1.18314	1.78287	1.79991
ENSG00000005189	REXO5	RNA exonuclease 5 [Source:HGNC Symbol;Acc:HGNC:24661]	protein_coding	16	0.0893355	2.89269	2.22069	0.762236	3.00733	2.7511	3.41242	2.95873	3.27191	2.58201	2.5258	3.30719
ENSG00000005194	CIAPIN1	cytokine induced apoptosis inhibitor 1 [Source:HGNC Symbol;Acc:HGNC:28050]	protein_coding	16	5.07889	4.6006	4.47425	4.32267	4.88854	4.82325	5.7005	5.43877	5.42378	5.35822	5.10383	5.48134
ENSG00000005206	SPPL2B	signal peptide peptidase like 2B [Source:HGNC Symbol;Acc:HGNC:30627]	protein_coding	19	4.91744	4.38212	4.5549	4.33259	5.18259	4.86544	5.92832	5.37371	5.79975	5.13	5.01412	5.52291
ENSG00000005238	FAM214B	family with sequence similarity 214 member B [Source:HGNC Symbol;Acc:HGNC:25666]	protein_coding	9	4.39319	4.58303	4.97144	4.05308	3.77566	3.63237	2.44731	4.09834	3.51994	3.91347	4.36738	4.04018
ENSG00000005243	COPZ2	coatomer protein complex subunit zeta 2 [Source:HGNC Symbol;Acc:HGNC:19356]	protein_coding	17	6.65848	6.256	6.00916	6.96051	6.1577	6.1773	4.17534	4.79954	4.29925	4.81415	4.82325	4.44309
ENSG00000005249	PRKAR2B	protein kinase cAMP-dependent type II regulatory subunit beta [Source:HGNC Symbol;Acc:HGNC:9392]	protein_coding	7	4.30253	3.81626	4.11432	4.20371	4.23641	5.05828	5.08507	4.45247	4.9839	4.64855	4.97237	4.7602
ENSG00000005302	MSL3	MSL complex subunit 3 [Source:HGNC Symbol;Acc:HGNC:7370]	protein_coding	X	5.77625	5.96434	5.925	6.31819	6.23376	6.035	6.68969	6.42334	6.66123	6.59536	6.6087	6.6747
ENSG00000005339	CREBBP	CREB binding protein [Source:HGNC Symbol;Acc:HGNC:2348]	protein_coding	16	6.5809	6.72359	6.77741	6.68834	6.68834	7.06026	6.50356	6.45726	6.6412	6.59217	6.34928	6.25477
ENSG00000005379	TSPOAP1	TSPO associated protein 1 [Source:HGNC Symbol;Acc:HGNC:16831]	protein_coding	17	-1.25582	-1.46338	-1.0424	-0.872734	-1.617	-0.835796	1.88415	2.3306	2.46069	2.32153	2.81862	2.89027
ENSG00000005436	GCFC2	GC-rich sequence DNA-binding factor 2 [Source:HGNC Symbol;Acc:HGNC:1317]	protein_coding	2	2.18997	2.65431	3.03205	3.58113	2.26159	3.19282	4.13234	4.01225	3.77818	4.22831	3.64072	3.81119
ENSG00000005448	WDR54	WD repeat domain 54 [Source:HGNC Symbol;Acc:HGNC:25770]	protein_coding	2	5.49529	5.2019	4.8714	4.89212	5.33411	5.46448	6.76469	6.11729	6.48757	5.69183	6.22114	6.57754
ENSG00000005469	CROT	carnitine O-octanoyltransferase [Source:HGNC Symbol;Acc:HGNC:2366]	protein_coding	7	4.29069	4.28067	4.34571	4.41843	4.53517	4.33685	4.62297	4.05864	3.68748	4.27696	3.55133	4.22457
ENSG00000005471	ABCB4	ATP binding cassette subfamily B member 4 [Source:HGNC Symbol;Acc:HGNC:45]	protein_coding	7	-0.301651	0.788206	-0.370719	-0.125285	0.322988	0.936917	-1.46338	-2.01074	-1.83486	-2.58857	-1.83486	-2.426
ENSG00000005483	KMT2E	lysine methyltransferase 2E [Source:HGNC Symbol;Acc:HGNC:18541]	protein_coding	7	7.73952	7.54711	7.641	7.892	7.78784	7.83018	7.76621	7.53042	7.5622	7.71331	7.66279	7.40317
ENSG00000005486	RHBDD2	rhomboid domain containing 2 [Source:HGNC Symbol;Acc:HGNC:23082]	protein_coding	7	4.77773	4.77161	4.39423	4.57744	4.21695	4.67263	4.53621	4.70539	4.75556	4.29705	4.7763	4.81612
ENSG00000005700	IBTK	inhibitor of Bruton tyrosine kinase [Source:HGNC Symbol;Acc:HGNC:17853]	protein_coding	6	4.83826	4.88756	4.61172	5.10681	4.9839	4.90067	4.78572	4.66495	4.6432	4.8604	4.33259	4.17764
ENSG00000005801	ZNF195	zinc finger protein 195 [Source:HGNC Symbol;Acc:HGNC:12986]	protein_coding	11	3.51466	3.9907	3.8661	4.01171	3.60864	4.33987	2.72865	3.56279	4.12549	3.64382	3.54729	3.88485
ENSG00000005810	MYCBP2	MYC binding protein 2 [Source:HGNC Symbol;Acc:HGNC:23386]	protein_coding	13	6.69182	6.5809	6.64469	6.1268	6.7788	6.70443	6.08752	6.12206	5.82041	5.80513	6.01202	5.93761
ENSG00000005812	FBXL3	F-box and leucine rich repeat protein 3 [Source:HGNC Symbol;Acc:HGNC:13599]	protein_coding	13	4.32267	4.54634	4.35682	4.72949	3.89158	3.86671	3.63629	4.16993	4.30406	4.65531	3.44364	3.71977
ENSG00000005882	PDK2	pyruvate dehydrogenase kinase 2 [Source:HGNC Symbol;Acc:HGNC:8810]	protein_coding	17	4.95669	4.88319	4.44939	4.65848	4.98339	4.51779	4.54973	4.22191	4.46092	4.25608	4.70078	4.48201
ENSG00000005884	ITGA3	integrin subunit alpha 3 [Source:HGNC Symbol;Acc:HGNC:6139]	protein_coding	17	6.80284	6.37309	6.93516	6.03892	6.77674	7.00082	9.52867	8.30753	8.8425	8.52642	9.06699	8.8425
ENSG00000005889	ZFX	zinc finger protein X-linked [Source:HGNC Symbol;Acc:HGNC:12869]	protein_coding	X	4.43482	3.73347	4.76817	4.32581	4.90271	4.81714	5.56863	5.37792	5.14505	5.45585	5.43695	5.24384
ENSG00000005893	LAMP2	lysosomal associated membrane protein 2 [Source:HGNC Symbol;Acc:HGNC:6501]	protein_coding	X	6.59217	6.77167	6.6537	6.57155	6.61068	6.38307	6.78548	6.86629	7.01433	6.97072	7.18701	7.22938
ENSG00000006007	GDE1	glycerophosphodiester phosphodiesterase 1 [Source:HGNC Symbol;Acc:HGNC:29644]	protein_coding	16	6.84853	6.83736	6.73445	6.97472	6.8648	6.84774	7.01113	6.95121	6.85955	6.69688	6.75109	6.8418
ENSG00000006015	REX1BD	required for excision 1-B domain containing [Source:HGNC Symbol;Acc:HGNC:26098]	protein_coding	19	5.71129	4.86087	5.67661	5.34163	5.92284	5.69395	5.59814	5.53342	4.93852	5.47453	5.71519	5.02669
ENSG00000006016	CRLF1	cytokine receptor like factor 1 [Source:HGNC Symbol;Acc:HGNC:2364]	protein_coding	19	-0.68177	0.322988	-0.516651	-0.168848	0.542417	-0.232922	1.83326	0.34786	1.63298	1.48149	1.79991	1.61421
ENSG00000006025	AC003665.1	oxysterol binding protein like 7 [Source:NCBI gene;Acc:114881]	protein_coding	17	2.508	2.508	2.76855	3.24963	3.45317	2.78529	3.50339	4.01983	3.96596	3.15615	4.00445	3.90878
ENSG00000006042	TMEM98	transmembrane protein 98 [Source:HGNC Symbol;Acc:HGNC:24529]	protein_coding	17	7.17143	6.9528	6.84999	7.00401	7.09637	7.036	4.18352	4.74128	4.69658	4.68535	4.97768	4.76674
ENSG00000006062	MAP3K14	mitogen-activated protein kinase kinase kinase 14 [Source:HGNC Symbol;Acc:HGNC:6853]	protein_coding	17	1.65066	2.24115	2.03377	3.08106	3.38833	2.90769	3.01184	3.5756	3.40648	3.35885	3.69954	3.3381
ENSG00000006118	TMEM132A	transmembrane protein 132A [Source:HGNC Symbol;Acc:HGNC:31092]	protein_coding	11	3.92408	4.04853	4.10164	4.27488	4.08471	3.77368	4.6138	4.92681	4.92038	5.02621	4.77113	4.76472
ENSG00000006125	AP2B1	adaptor related protein complex 2 subunit beta 1 [Source:HGNC Symbol;Acc:HGNC:563]	protein_coding	17	8.04173	8.30981	8.20507	7.91361	8.25983	8.36118	8.74274	9.04118	8.73972	8.64305	8.64305	9.13939
ENSG00000006194	ZNF263	zinc finger protein 263 [Source:HGNC Symbol;Acc:HGNC:13056]	protein_coding	16	4.21119	3.75471	4.08966	4.00502	4.45726	4.30511	4.47106	3.93644	4.16674	4.18079	4.45941	4.16674
ENSG00000006282	SPATA20	spermatogenesis associated 20 [Source:HGNC Symbol;Acc:HGNC:26125]	protein_coding	17	5.96154	5.884	5.41012	5.54052	5.81207	5.47404	5.88294	5.56387	5.74634	5.40039	5.5544	5.60997
ENSG00000006327	TNFRSF12A	TNF receptor superfamily member 12A [Source:HGNC Symbol;Acc:HGNC:18152]	protein_coding	16	6.542	6.46557	7.19065	5.56051	4.91894	5.54774	3.95731	5.45108	5.67167	5.96599	5.9582	5.11577
ENSG00000006432	MAP3K9	mitogen-activated protein kinase kinase kinase 9 [Source:HGNC Symbol;Acc:HGNC:6861]	protein_coding	14	-0.965248	-2.76827	-1.41655	-1.25582	-4.01435	-3.63068	3.16446	2.21095	2.34718	2.32153	2.26159	2.9424
ENSG00000006451	RALA	RAS like proto-oncogene A [Source:HGNC Symbol;Acc:HGNC:9839]	protein_coding	7	7.70913	7.54592	7.7004	7.71192	7.34697	7.53754	7.35944	7.67966	7.54955	7.59011	7.35529	7.51604
ENSG00000006453	BAIAP2L1	BAI1 associated protein 2 like 1 [Source:HGNC Symbol;Acc:HGNC:21649]	protein_coding	7	3.63553	3.29434	3.6277	4.01449	3.96022	3.62071	4.13055	4.75184	4.27538	4.42649	3.50917	4.08148
ENSG00000006459	KDM7A	lysine demethylase 7A [Source:HGNC Symbol;Acc:HGNC:22224]	protein_coding	7	0.0336037	0.841433	0.34786	2.3306	0.593134	0.518703	1.6866	1.11549	1.9606	1.75115	1.63298	1.20394
ENSG00000006468	ETV1	ETS variant 1 [Source:HGNC Symbol;Acc:HGNC:3490]	protein_coding	7	2.73666	2.74759	3.02434	2.91006	2.76489	2.3306	5.14038	5.06164	5.74016	4.67367	5.49295	5.44578
ENSG00000006530	AGK	acylglycerol kinase [Source:HGNC Symbol;Acc:HGNC:21869]	protein_coding	7	-0.269553	-0.759306	0.0618493	0.518703	-1.37097	0.182333	1.28197	0.0893355	0.34786	1.75115	1.11549	0.322988
ENSG00000006534	ALDH3B1	aldehyde dehydrogenase 3 family member B1 [Source:HGNC Symbol;Acc:HGNC:410]	protein_coding	11	5.40547	4.97908	4.97525	5.54534	5.82675	5.49392	5.93265	5.541	5.94194	5.71626	5.55998	5.69541
ENSG00000006576	PHTF2	putative homeodomain transcription factor 2 [Source:HGNC Symbol;Acc:HGNC:13411]	protein_coding	7	6.36735	6.28359	6.61466	6.2386	6.53605	6.67403	6.47968	5.92772	5.67713	5.57456	5.83857	5.95151
ENSG00000006606	CCL26	C-C motif chemokine ligand 26 [Source:HGNC Symbol;Acc:HGNC:10625]	protein_coding	7	0.238323	0.0618493	-0.339099	-0.0559211	-0.613863	-0.647915	2.06094	1.67034	2.49472	0.668953	0.910331	2.06094
ENSG00000006607	FARP2	FERM, ARH/RhoGEF and pleckstrin domain protein 2 [Source:HGNC Symbol;Acc:HGNC:16460]	protein_coding	2	4.59015	4.60674	3.91059	4.3494	4.10771	4.1989	4.05475	4.05422	3.48629	4.34992	3.37689	3.87878
ENSG00000006625	GGCT	gamma-glutamylcyclotransferase [Source:HGNC Symbol;Acc:HGNC:21705]	protein_coding	7	5.18164	5.03249	4.83421	4.8983	4.88911	5.07122	4.8186	5.55339	5.16197	5.55339	5.74528	5.49623
ENSG00000006634	DBF4	DBF4 zinc finger [Source:HGNC Symbol;Acc:HGNC:17364]	protein_coding	7	6.03315	6.29338	6.19586	6.03782	6.2019	5.97323	6.54682	6.6939	6.65848	6.66451	5.86684	6.09805
ENSG00000006638	TBXA2R	thromboxane A2 receptor [Source:HGNC Symbol;Acc:HGNC:11608]	protein_coding	19	3.29316	2.96311	3.19137	3.50247	3.24316	2.99682	2.74039	2.90018	1.98844	2.60244	3.32462	2.78529
ENSG00000006652	IFRD1	interferon related developmental regulator 1 [Source:HGNC Symbol;Acc:HGNC:5456]	protein_coding	7	3.15169	3.93707	3.45406	3.64684	3.52521	3.8782	3.45317	3.3061	3.6556	3.23249	3.31651	3.17332
ENSG00000006695	COX10	cytochrome c oxidase assembly factor heme A:farnesyltransferase COX10 [Source:HGNC Symbol;Acc:HGNC:2260]	protein_coding	17	3.6631	3.52439	3.94188	3.83482	3.57402	3.69954	3.39024	3.62861	3.62071	3.5556	3.62934	3.27541
ENSG00000006704	GTF2IRD1	GTF2I repeat domain containing 1 [Source:HGNC Symbol;Acc:HGNC:4661]	protein_coding	7	4.25822	4.3996	4.53306	4.47003	4.24869	4.36684	4.61999	5.17697	4.82276	5.18023	5.33461	4.80214
ENSG00000006712	PAF1	PAF1 homolog, Paf1/RNA polymerase II complex component [Source:HGNC Symbol;Acc:HGNC:25459]	protein_coding	19	6.1755	5.99774	6.19296	6.00173	6.19112	6.45601	6.23492	5.99608	5.84921	6.11672	6.00916	5.91205
ENSG00000006715	VPS41	VPS41 subunit of HOPS complex [Source:HGNC Symbol;Acc:HGNC:12713]	protein_coding	7	6.31626	5.73804	5.63276	6.2669	6.53153	6.11672	6.34555	5.97441	5.84719	5.79466	5.75038	6.00053
ENSG00000006744	ELAC2	elaC ribonuclease Z 2 [Source:HGNC Symbol;Acc:HGNC:14198]	protein_coding	17	5.60405	5.91378	5.64663	5.38399	5.74839	5.84332	6.5876	5.83537	5.49916	5.7712	5.89772	6.27497
ENSG00000006747	SCIN	scinderin [Source:HGNC Symbol;Acc:HGNC:21695]	protein_coding	7	2.45396	3.38228	2.22069	2.92251	2.74759	1.20394	0.692046	0.489302	-2.13907	-2.58857	0.518703	1.46262
ENSG00000006756	ARSD	arylsulfatase D [Source:HGNC Symbol;Acc:HGNC:717]	protein_coding	X	4.54973	4.37421	4.61896	4.89521	4.82222	4.52932	5.13462	4.46806	5.31348	4.41322	4.75705	4.62248
ENSG00000006831	ADIPOR2	adiponectin receptor 2 [Source:HGNC Symbol;Acc:HGNC:24041]	protein_coding	12	0.462533	-0.232922	0.376226	0.462533	0.593134	0.322988	1.6866	1.24275	1.85275	1.34144	2.31272	1.81614
ENSG00000007047	MARK4	microtubule affinity regulating kinase 4 [Source:HGNC Symbol;Acc:HGNC:13538]	protein_coding	19	6.38551	6.37492	6.31055	6.38862	6.51523	6.21498	6.18032	6.11975	6.40004	5.85281	5.86841	6.45857
ENSG00000007080	CCDC124	coiled-coil domain containing 124 [Source:HGNC Symbol;Acc:HGNC:25171]	protein_coding	19	4.73573	4.8132	4.90872	4.88512	5.17493	5.19054	6.05827	5.35441	5.29659	5.29146	5.40039	5.08597
ENSG00000007168	PAFAH1B1	platelet activating factor acetylhydrolase 1b regulatory subunit 1 [Source:HGNC Symbol;Acc:HGNC:8574]	protein_coding	17	7.1278	7.07266	7.14181	7.15522	7.10601	7.01917	6.43871	6.7167	6.6256	6.89083	7.01683	6.63097
ENSG00000007202	KIAA0100	KIAA0100 [Source:HGNC Symbol;Acc:HGNC:28960]	protein_coding	17	5.37748	5.45775	5.43419	5.46255	5.46158	5.5043	5.80398	5.70669	5.76556	5.65394	5.66715	5.35441
ENSG00000007255	TRAPPC6A	trafficking protein particle complex 6A [Source:HGNC Symbol;Acc:HGNC:23069]	protein_coding	19	2.6763	2.387	1.22327	3.53113	2.24115	1.18314	3.71908	3.00733	3.67612	3.15005	2.89769	3.54729
ENSG00000007341	ST7L	suppression of tumorigenicity 7 like [Source:HGNC Symbol;Acc:HGNC:18441]	protein_coding	1	2.60244	2.53817	3.46831	3.18679	2.4192	2.80566	3.61092	3.02224	3.70366	3.45609	3.37047	3.04503
ENSG00000007372	PAX6	paired box 6 [Source:HGNC Symbol;Acc:HGNC:8620]	protein_coding	11	-1.83486	-1.77848	-2.01074	-0.68177	-1.77848	-2.01074	6.45922	6.37806	6.68012	6.40821	6.46557	6.54682
ENSG00000007376	RPUSD1	RNA pseudouridine synthase domain containing 1 [Source:HGNC Symbol;Acc:HGNC:14173]	protein_coding	16	4.8368	4.64711	4.66446	4.39155	4.9658	5.17882	5.83372	5.05683	5.17742	4.98058	5.03928	4.78377
ENSG00000007384	RHBDF1	rhomboid 5 homolog 1 [Source:HGNC Symbol;Acc:HGNC:20561]	protein_coding	16	6.25539	6.3394	6.07249	5.94251	6.63507	6.32131	5.91098	5.40505	5.90715	5.24476	5.67811	5.97944
ENSG00000007392	LUC7L	LUC7 like [Source:HGNC Symbol;Acc:HGNC:6723]	protein_coding	16	5.32653	5.70099	5.9414	5.64663	5.6383	6.14514	5.91659	5.32796	5.93976	5.51044	5.67357	5.69847
ENSG00000007520	TSR3	TSR3 ribosome maturation factor [Source:HGNC Symbol;Acc:HGNC:14175]	protein_coding	16	7.00881	6.81154	7.01601	7.08292	7.13033	7.13131	7.10601	6.89849	6.67872	6.6747	6.82668	6.99265
ENSG00000007541	PIGQ	phosphatidylinositol glycan anchor biosynthesis class Q [Source:HGNC Symbol;Acc:HGNC:14135]	protein_coding	16	4.08522	4.3737	3.89774	4.21427	3.95194	4.12732	5.46495	5.48946	5.4356	4.71401	4.82842	4.82674
ENSG00000007545	CRAMP1	cramped chromatin regulator homolog 1 [Source:HGNC Symbol;Acc:HGNC:14122]	protein_coding	16	3.5556	4.04798	3.51383	3.33686	4.03908	3.98582	4.08966	3.86728	4.42911	3.39132	4.5866	4.45839
ENSG00000007866	TEAD3	TEA domain transcription factor 3 [Source:HGNC Symbol;Acc:HGNC:11716]	protein_coding	6	4.88854	5.38446	5.28349	5.05047	4.09338	4.10501	3.5226	4.42486	4.09391	4.67263	3.84175	3.71559
ENSG00000007923	DNAJC11	DnaJ heat shock protein family (Hsp40) member C11 [Source:HGNC Symbol;Acc:HGNC:25570]	protein_coding	1	5.464	5.15057	5.29841	5.35304	5.33365	5.67864	5.65103	5.20376	5.07458	5.32219	5.17978	5.53434
ENSG00000007944	MYLIP	myosin regulatory light chain interacting protein [Source:HGNC Symbol;Acc:HGNC:21155]	protein_coding	6	0.264683	0.910331	0.738121	0.738121	0.668953	1.20394	2.40349	2.81196	2.50123	2.51996	1.6866	2.13304
ENSG00000008018	PSMB1	proteasome subunit beta 1 [Source:HGNC Symbol;Acc:HGNC:9537]	protein_coding	6	7.8789	7.18064	7.43088	7.5966	7.83018	8.05282	6.69116	7.5622	7.28204	7.34204	7.9942	7.56718
ENSG00000008083	JARID2	jumonji and AT-rich interaction domain containing 2 [Source:HGNC Symbol;Acc:HGNC:6196]	protein_coding	6	5.92715	5.49623	5.53342	5.75512	5.75253	5.76711	6.74246	6.36735	6.7167	6.94266	6.58157	6.74479
ENSG00000008086	CDKL5	cyclin dependent kinase like 5 [Source:HGNC Symbol;Acc:HGNC:11411]	protein_coding	X	3.79227	2.99908	3.5226	3.261	3.34167	3.3557	3.48979	3.15808	2.48818	2.78529	2.43376	2.76142
ENSG00000008118	CAMK1G	calcium/calmodulin dependent protein kinase IG [Source:HGNC Symbol;Acc:HGNC:14585]	protein_coding	1	-0.202286	0.410144	0.00535913	0.518703	0.816759	0.788206	2.10957	1.85275	1.3663	-1.12621	1.70276	2.07346
ENSG00000008130	NADK	NAD kinase [Source:HGNC Symbol;Acc:HGNC:29831]	protein_coding	1	4.12309	4.00946	4.28167	4.6279	4.33259	4.20585	4.38156	4.31119	3.85549	4.28791	4.04853	4.09674
ENSG00000008256	CYTH3	cytohesin 3 [Source:HGNC Symbol;Acc:HGNC:9504]	protein_coding	7	6.4862	5.75618	6.26381	5.9927	6.41701	6.40074	6.12324	5.90605	5.585	5.45345	5.28907	5.79868
ENSG00000008277	ADAM22	ADAM metallopeptidase domain 22 [Source:HGNC Symbol;Acc:HGNC:201]	protein_coding	7	-0.516651	-0.168848	-0.916491	-0.474758	-0.613863	-0.68177	2.21095	2.00479	2.44731	2.26159	2.39443	2.07346
ENSG00000008282	SYPL1	synaptophysin like 1 [Source:HGNC Symbol;Acc:HGNC:11507]	protein_coding	7	6.23251	6.21811	6.21145	6.15171	6.51459	6.33304	5.46065	5.83806	6.18811	5.85498	6.32931	6.36873
ENSG00000008283	CYB561	cytochrome b561 [Source:HGNC Symbol;Acc:HGNC:2571]	protein_coding	17	5.83372	5.66605	5.38073	5.6383	5.80619	5.58649	6.61001	6.33505	6.4381	6.21498	6.39447	6.32131
ENSG00000008294	SPAG9	sperm associated antigen 9 [Source:HGNC Symbol;Acc:HGNC:14524]	protein_coding	17	7.16876	7.2869	7.52924	6.89529	7.45803	7.62783	7.82858	7.08207	7.4739	7.38696	7.63173	7.8677
ENSG00000008311	AASS	aminoadipate-semialdehyde synthase [Source:HGNC Symbol;Acc:HGNC:17366]	protein_coding	7	2.83065	2.99908	3.26606	0.738121	2.81196	3.08515	3.92408	2.40349	3.2833	3.07584	3.05052	3.70089
ENSG00000008324	SS18L2	SS18 like 2 [Source:HGNC Symbol;Acc:HGNC:15593]	protein_coding	3	4.56114	4.32532	4.75653	4.16776	4.47573	4.95067	4.43065	4.2959	4.31595	4.33937	4.93174	4.16828
ENSG00000008382	MPND	MPN domain containing [Source:HGNC Symbol;Acc:HGNC:25934]	protein_coding	19	2.60719	2.96311	3.02434	2.57181	2.93222	2.40349	3.66613	3.42437	4.06038	3.34167	3.19282	3.17776
ENSG00000008394	MGST1	microsomal glutathione S-transferase 1 [Source:HGNC Symbol;Acc:HGNC:7061]	protein_coding	12	7.63041	8.04173	7.99607	8.05106	7.61232	7.34305	6.45665	7.71774	7.3626	7.63699	7.5269	7.11772
ENSG00000008405	CRY1	cryptochrome circadian regulator 1 [Source:HGNC Symbol;Acc:HGNC:2384]	protein_coding	12	3.85491	3.95371	3.95962	4.34196	3.6882	4.1193	3.72403	4.17268	4.03961	4.1743	4.02999	3.88133
ENSG00000008441	NFIX	nuclear factor I X [Source:HGNC Symbol;Acc:HGNC:7788]	protein_coding	19	8.64024	8.64847	8.3589	8.64847	8.73671	8.39049	8.79809	9.05587	9.04851	9.07819	8.86192	8.66889
ENSG00000008513	ST3GAL1	ST3 beta-galactoside alpha-2,3-sialyltransferase 1 [Source:HGNC Symbol;Acc:HGNC:10862]	protein_coding	8	5.07798	4.59374	5.09497	5.03826	4.94089	5.19617	5.11344	5.15398	5.33461	5.16703	5.35115	5.25413
ENSG00000008517	IL32	interleukin 32 [Source:HGNC Symbol;Acc:HGNC:16830]	protein_coding	16	2.17891	1.59492	0.0893355	1.49881	1.11549	0.841433	3.38525	4.27966	2.68496	3.60942	2.33909	2.508
ENSG00000008710	PKD1	polycystin 1, transient receptor potential channel interacting [Source:HGNC Symbol;Acc:HGNC:9008]	protein_coding	16	3.64978	3.7967	3.15976	3.26838	4.08253	4.13556	3.64382	3.3037	3.80862	3.04148	3.44647	3.7169
ENSG00000008838	MED24	mediator complex subunit 24 [Source:HGNC Symbol;Acc:HGNC:22963]	protein_coding	17	6.90894	7.279	7.40543	6.68084	7.65321	7.70749	8.54225	7.34602	7.83198	7.60842	7.94812	8.10079
ENSG00000008853	RHOBTB2	Rho related BTB domain containing 2 [Source:HGNC Symbol;Acc:HGNC:18756]	protein_coding	8	5.0903	4.88274	4.97572	5.05581	5.235	5.21837	5.44916	5.62492	5.23046	5.42007	5.34544	5.05138
ENSG00000008869	HEATR5B	HEAT repeat containing 5B [Source:HGNC Symbol;Acc:HGNC:29273]	protein_coding	2	2.2304	2.60719	1.08996	1.18314	3.29665	2.99908	2.69346	2.18997	2.34718	2.39443	2.53817	2.70137
ENSG00000008952	SEC62	SEC62 homolog, preprotein translocation factor [Source:HGNC Symbol;Acc:HGNC:11846]	protein_coding	3	8.66889	8.78252	8.81381	8.52105	8.72172	8.58784	8.02822	7.65321	7.93227	7.91526	8.02614	8.07735
ENSG00000008988	RPS20	ribosomal protein S20 [Source:HGNC Symbol;Acc:HGNC:10405]	protein_coding	8	10.2423	9.98385	9.99926	9.86774	10.3131	10.4008	10.8103	10.536	10.8282	10.2229	10.5627	10.5099
ENSG00000009307	CSDE1	cold shock domain containing E1 [Source:HGNC Symbol;Acc:HGNC:29905]	protein_coding	1	9.71314	9.64852	9.62585	9.88861	9.92428	9.88861	10.14	9.93155	9.85404	9.78787	9.94624	10.0468
ENSG00000009335	UBE3C	ubiquitin protein ligase E3C [Source:HGNC Symbol;Acc:HGNC:16803]	protein_coding	7	6.50101	6.53997	6.84551	6.72427	6.30996	6.5178	6.77319	6.77607	6.29159	6.65436	6.56166	6.45466
ENSG00000009413	REV3L	REV3 like, DNA directed polymerase zeta catalytic subunit [Source:HGNC Symbol;Acc:HGNC:9968]	protein_coding	6	7.02246	7.13309	6.70371	6.542	6.8006	6.46945	6.3537	6.74898	6.55973	6.45063	6.21686	6.47583
ENSG00000009780	FAM76A	family with sequence similarity 76 member A [Source:HGNC Symbol;Acc:HGNC:28530]	protein_coding	1	4.24226	3.48979	3.69402	4.38794	4.22562	4.07521	4.50532	4.04071	3.65493	4.408	3.58521	4.07307
ENSG00000009830	POMT2	protein O-mannosyltransferase 2 [Source:HGNC Symbol;Acc:HGNC:19743]	protein_coding	14	5.3055	5.23637	5.0491	5.04812	5.82041	5.67613	6.83314	5.84768	5.69749	5.70928	6.03203	6.12977
ENSG00000009844	VTA1	vesicle trafficking 1 [Source:HGNC Symbol;Acc:HGNC:20954]	protein_coding	6	6.07948	5.62095	6.18089	6.47266	6.1109	5.9972	4.9801	6.08868	5.31815	5.71329	5.16935	5.60796
ENSG00000009954	BAZ1B	bromodomain adjacent to zinc finger domain 1B [Source:HGNC Symbol;Acc:HGNC:961]	protein_coding	7	8.34504	8.68048	8.64305	8.44564	8.59649	8.71874	8.81381	8.42721	8.66601	8.69216	8.70983	8.52642
ENSG00000010017	RANBP9	RAN binding protein 9 [Source:HGNC Symbol;Acc:HGNC:13727]	protein_coding	6	4.70487	3.93056	4.45991	4.90426	3.91533	4.08742	3.94004	4.31381	3.90204	4.20317	3.83029	3.58437
ENSG00000010030	ETV7	ETS variant 7 [Source:HGNC Symbol;Acc:HGNC:18160]	protein_coding	6	0.569552	0.293552	-0.872734	0.0336037	-0.797804	-0.0559211	0.762236	1.76714	-0.370719	1.42531	1.22327	0.437232
ENSG00000010072	SPRTN	SprT-like N-terminal domain [Source:HGNC Symbol;Acc:HGNC:25356]	protein_coding	1	3.24316	3.73974	3.62223	3.93826	3.84415	3.9472	3.55715	3.75407	3.98947	3.49981	2.91006	3.78547
ENSG00000010165	EEF1AKNMT	eEF1A lysine and N-terminal methyltransferase [Source:HGNC Symbol;Acc:HGNC:24248]	protein_coding	1	4.87283	5.0291	5.20567	4.78225	4.80951	5.19424	5.13667	4.56164	4.77581	4.7198	4.0627	4.89364
ENSG00000010219	DYRK4	dual specificity tyrosine phosphorylation regulated kinase 4 [Source:HGNC Symbol;Acc:HGNC:3095]	protein_coding	12	5.17122	4.13284	4.35093	5.1063	3.96374	4.40853	3.78152	4.34521	4.15862	4.3647	4.78524	4.1318
ENSG00000010244	ZNF207	zinc finger protein 207 [Source:HGNC Symbol;Acc:HGNC:12998]	protein_coding	17	6.39258	6.57418	6.68834	6.83019	6.52739	6.60672	6.70371	6.71474	6.34496	6.85728	6.50356	6.26264
ENSG00000010256	UQCRC1	ubiquinol-cytochrome c reductase core protein 1 [Source:HGNC Symbol;Acc:HGNC:12585]	protein_coding	3	6.83385	7.35529	6.69323	7.31665	7.05025	7.05353	7.21652	7.2986	7.15608	7.15434	7.06193	7.10433
ENSG00000010270	STARD3NL	STARD3 N-terminal like [Source:HGNC Symbol;Acc:HGNC:19169]	protein_coding	7	4.60624	4.5575	4.12258	4.72082	3.95251	3.70089	4.02147	4.08742	4.15967	4.26907	4.28691	3.62861
ENSG00000010278	CD9	CD9 molecule [Source:HGNC Symbol;Acc:HGNC:1709]	protein_coding	12	4.76917	5.7005	5.52726	4.56971	3.9311	3.66755	2.93222	3.85928	3.2142	4.40177	4.15082	4.49687
ENSG00000010292	NCAPD2	non-SMC condensin I complex subunit D2 [Source:HGNC Symbol;Acc:HGNC:24305]	protein_coding	12	6.13562	7.05613	6.57482	6.01724	6.30377	6.16126	6.97228	6.96834	7.24953	6.72572	6.57284	7.48777
ENSG00000010295	IFFO1	intermediate filament family orphan 1 [Source:HGNC Symbol;Acc:HGNC:24970]	protein_coding	12	5.83322	5.85281	5.82363	5.54296	5.9132	6.01837	5.12338	4.95121	5.12528	5.07798	5.3681	5.4271
ENSG00000010318	PHF7	PHD finger protein 7 [Source:HGNC Symbol;Acc:HGNC:18458]	protein_coding	3	1.24275	0.788206	0.668953	0.593134	1.48149	1.81614	2.57181	2.99254	2.79589	2.74397	2.44731	2.51996
ENSG00000010322	NISCH	nischarin [Source:HGNC Symbol;Acc:HGNC:18006]	protein_coding	3	5.40415	5.52726	5.38724	5.28492	5.33086	5.47213	4.8634	5.05781	5.19715	4.68436	5.0011	5.11773
ENSG00000010361	FUZ	fuzzy planar cell polarity protein [Source:HGNC Symbol;Acc:HGNC:26219]	protein_coding	19	2.14398	1.88415	1.73497	1.70276	2.74759	1.55649	2.96962	2.18997	2.18997	1.75115	2.20019	2.09781
ENSG00000010404	IDS	iduronate 2-sulfatase [Source:HGNC Symbol;Acc:HGNC:5389]	protein_coding	X	5.01965	5.02621	5.04025	4.95013	5.16197	4.56971	5.4683	5.58984	5.84819	5.71281	5.87973	5.77422
ENSG00000010438	PRSS3	serine protease 3 [Source:HGNC Symbol;Acc:HGNC:9486]	protein_coding	9	0.86618	0.210689	0.12554	0.910331	-0.548684	-0.0267327	-1.95048	-2.96975	-1.72401	-2.58857	-2.96975	-2.426
ENSG00000010539	ZNF200	zinc finger protein 200 [Source:HGNC Symbol;Acc:HGNC:12993]	protein_coding	16	1.67034	1.67034	1.94543	2.70574	2.48818	2.40349	3.69677	2.20019	3.61778	2.87987	2.48818	2.77519
ENSG00000010626	LRRC23	leucine rich repeat containing 23 [Source:HGNC Symbol;Acc:HGNC:19138]	protein_coding	12	2.90769	1.48149	1.83326	2.70137	3.11272	2.51996	3.56038	2.62652	3.52695	3.19858	3.47016	2.80878
ENSG00000010704	HFE	homeostatic iron regulator [Source:HGNC Symbol;Acc:HGNC:4886]	protein_coding	6	3.04681	3.25728	2.01912	1.49881	2.51996	2.14398	3.27073	2.7511	3.36726	3.14171	2.7579	2.86883
ENSG00000010803	SCMH1	Scm polycomb group protein homolog 1 [Source:HGNC Symbol;Acc:HGNC:19003]	protein_coding	1	3.82563	3.86237	3.79609	4.26087	3.75471	4.00445	3.76685	3.90138	3.6746	3.8099	3.91002	3.84785
ENSG00000010810	FYN	FYN proto-oncogene, Src family tyrosine kinase [Source:HGNC Symbol;Acc:HGNC:4037]	protein_coding	6	5.83425	5.52871	5.3055	4.83826	5.43831	5.39804	5.80619	5.76612	5.95876	5.56387	5.71281	6.29951
ENSG00000010818	HIVEP2	human immunodeficiency virus type I enhancer binding protein 2 [Source:HGNC Symbol;Acc:HGNC:4921]	protein_coding	6	4.99029	5.05683	5.07889	5.06786	4.8983	4.77926	4.7059	4.43065	4.27176	4.49841	4.73317	4.75556
ENSG00000011007	ELOA	elongin A [Source:HGNC Symbol;Acc:HGNC:11620]	protein_coding	1	5.73701	5.79186	6.03315	5.93541	5.64466	5.96599	5.64663	5.60303	5.22254	5.80292	5.26538	5.585
ENSG00000011009	LYPLA2	lysophospholipase 2 [Source:HGNC Symbol;Acc:HGNC:6738]	protein_coding	1	5.95313	5.82041	6.11788	5.61774	6.17126	6.11851	6.84106	6.02793	6.20846	6.18751	6.52804	6.89921
ENSG00000011021	CLCN6	chloride voltage-gated channel 6 [Source:HGNC Symbol;Acc:HGNC:2024]	protein_coding	1	1.76714	1.55649	2.13304	0.86618	1.46262	1.51769	2.14398	2.04641	1.83326	2.01912	2.73666	2.28383
ENSG00000011028	AC080038.1	mannose receptor C type 2 [Source:NCBI gene;Acc:9902]	protein_coding	17	8.42253	8.57935	8.17587	7.8869	8.53959	8.12848	6.49154	6.40398	6.91116	6.49918	6.93663	6.74408
ENSG00000011105	TSPAN9	tetraspanin 9 [Source:HGNC Symbol;Acc:HGNC:21640]	protein_coding	12	5.605	5.33792	5.50243	5.32796	5.42242	5.45297	5.60796	5.75768	6.2904	5.61673	5.90059	5.78713
ENSG00000011114	BTBD7	BTB domain containing 7 [Source:HGNC Symbol;Acc:HGNC:18269]	protein_coding	14	3.13395	3.1689	2.43376	3.86844	3.29665	3.12763	3.70589	3.34058	3.74175	3.25347	3.47843	2.85757
ENSG00000011132	AC005954.1	amyloid beta precursor protein binding family A member 3 [Source:NCBI gene;Acc:9546]	protein_coding	19	3.13395	2.85489	2.13304	3.13869	2.80253	3.10433	3.52168	2.78931	3.57965	3.09241	3.19427	3.48276
ENSG00000011143	MKS1	MKS transition zone complex subunit 1 [Source:HGNC Symbol;Acc:HGNC:7121]	protein_coding	17	3.19562	2.76489	2.03377	3.261	2.2304	2.13304	3.30965	3.16446	3.49981	2.92481	3.40254	3.54729
ENSG00000011198	ABHD5	abhydrolase domain containing 5 [Source:HGNC Symbol;Acc:HGNC:21396]	protein_coding	3	5.20891	5.10728	5.19054	5.19287	4.7602	5.27973	5.31997	5.42522	5.03977	5.57882	5.34975	5.30078
ENSG00000011201	ANOS1	anosmin 1 [Source:HGNC Symbol;Acc:HGNC:6211]	protein_coding	X	-2.20655	-1.16784	-2.866	-2.50543	-1.16784	-1.41655	3.25216	2.508	2.78931	3.05577	2.77519	3.75341
ENSG00000011243	AKAP8L	A-kinase anchoring protein 8 like [Source:HGNC Symbol;Acc:HGNC:29857]	protein_coding	19	4.33631	4.15528	4.28273	4.19781	3.9507	3.96251	3.89833	4.0067	4.37571	4.27538	4.01564	4.16022
ENSG00000011258	MBTD1	mbt domain containing 1 [Source:HGNC Symbol;Acc:HGNC:19866]	protein_coding	17	0.936917	1.00233	1.02594	1.24275	1.57577	0.518703	2.96311	2.45396	2.99254	2.26159	2.33909	2.3024
ENSG00000011260	UTP18	UTP18 small subunit processome component [Source:HGNC Symbol;Acc:HGNC:24274]	protein_coding	17	5.3121	5.40505	5.34975	5.81939	5.31396	6.08177	6.36292	5.62596	5.92284	5.98111	5.96712	5.6995
ENSG00000011275	RNF216	ring finger protein 216 [Source:HGNC Symbol;Acc:HGNC:21698]	protein_coding	7	6.73879	6.64607	6.64051	6.7497	6.66654	6.68356	6.71604	6.84694	6.38425	6.78548	6.25656	6.53018
ENSG00000011295	TTC19	tetratricopeptide repeat domain 19 [Source:HGNC Symbol;Acc:HGNC:26006]	protein_coding	17	5.60452	5.46643	5.48328	5.68425	6.05197	5.64077	6.81154	6.51523	6.7402	6.49023	6.30502	6.71139
ENSG00000011304	PTBP1	polypyrimidine tract binding protein 1 [Source:HGNC Symbol;Acc:HGNC:9583]	protein_coding	19	7.89356	8.29808	8.31672	8.37582	8.58192	8.4326	9.06699	8.49723	8.57164	9.0194	8.66601	8.32847
ENSG00000011332	DPF1	double PHD fingers 1 [Source:HGNC Symbol;Acc:HGNC:20225]	protein_coding	19	3.96901	3.58354	3.97582	3.50505	4.07093	3.9764	4.53035	4.17706	3.69113	3.86361	3.97524	4.19387
ENSG00000011376	LARS2	leucyl-tRNA synthetase 2, mitochondrial [Source:HGNC Symbol;Acc:HGNC:17095]	protein_coding	3	3.42727	4.11598	3.83849	3.40959	4.37003	4.43279	4.28167	3.40254	4.29069	3.32462	4.05141	4.24869
ENSG00000011405	PIK3C2A	phosphatidylinositol-4-phosphate 3-kinase catalytic subunit type 2 alpha [Source:HGNC Symbol;Acc:HGNC:8971]	protein_coding	11	6.58625	6.30742	6.16241	6.07779	6.63161	6.6175	7.41429	6.59536	6.89155	6.36592	6.63507	6.61068
ENSG00000011422	PLAUR	plasminogen activator, urokinase receptor [Source:HGNC Symbol;Acc:HGNC:9053]	protein_coding	19	7.07424	7.208	8.15291	6.86029	7.01917	7.16669	5.89076	6.67603	6.73947	5.88738	8.18421	7.55192
ENSG00000011426	ANLN	anillin actin binding protein [Source:HGNC Symbol;Acc:HGNC:14082]	protein_coding	7	8.09115	9.07445	8.66313	7.624	8.49472	8.56097	8.33522	8.25067	7.86925	8.13467	7.59272	8.29345
ENSG00000011451	WIZ	WIZ zinc finger [Source:HGNC Symbol;Acc:HGNC:30917]	protein_coding	19	6.2199	5.90552	6.27618	6.2494	5.85498	6.02905	5.13855	5.60848	5.50523	5.91151	5.53014	5.77778
ENSG00000011454	RABGAP1	RAB GTPase activating protein 1 [Source:HGNC Symbol;Acc:HGNC:17155]	protein_coding	9	6.83665	6.72293	6.56576	6.62216	6.962	6.91997	7.03762	6.95586	7.14181	6.46621	6.8418	7.28793
ENSG00000011465	DCN	decorin [Source:HGNC Symbol;Acc:HGNC:2705]	protein_coding	12	8.59358	9.0158	8.66889	8.08513	9.20327	8.39275	2.3719	1.71891	2.34718	2.39443	2.73222	1.9305
ENSG00000011485	PPP5C	protein phosphatase 5 catalytic subunit [Source:HGNC Symbol;Acc:HGNC:9322]	protein_coding	19	4.55647	4.74742	5.16292	4.63507	4.95314	5.18963	5.25185	5.03579	5.12199	4.87582	4.76373	4.72082
ENSG00000011523	CEP68	centrosomal protein 68 [Source:HGNC Symbol;Acc:HGNC:29076]	protein_coding	2	3.69535	3.51557	3.35138	3.71624	3.95731	3.59542	4.1547	3.81626	4.22614	3.93766	4.17215	4.49635
ENSG00000011566	MAP4K3	mitogen-activated protein kinase kinase kinase kinase 3 [Source:HGNC Symbol;Acc:HGNC:6865]	protein_coding	2	4.8186	4.52726	4.3128	4.54582	4.58151	4.75453	4.81166	4.35416	4.18674	4.29538	4.39634	3.94188
ENSG00000012048	BRCA1	BRCA1 DNA repair associated [Source:HGNC Symbol;Acc:HGNC:1100]	protein_coding	17	5.22671	5.96487	6.0062	5.51725	5.62661	5.97609	6.91451	6.42852	6.43177	6.44822	6.22841	6.21379
ENSG00000012061	ERCC1	ERCC excision repair 1, endonuclease non-catalytic subunit [Source:HGNC Symbol;Acc:HGNC:3433]	protein_coding	19	5.77676	5.36854	5.65597	6.24881	5.44068	5.57741	5.27692	5.94477	5.54002	6.08061	5.54583	5.78258
ENSG00000012171	SEMA3B	semaphorin 3B [Source:HGNC Symbol;Acc:HGNC:10724]	protein_coding	3	4.77271	4.16508	4.53084	4.04798	4.54325	4.43997	4.81367	4.21119	4.98339	4.01676	4.98543	5.25135
ENSG00000012174	MBTPS2	membrane bound transcription factor peptidase, site 2 [Source:HGNC Symbol;Acc:HGNC:15455]	protein_coding	X	4.6006	3.74942	4.42911	4.06866	4.21529	4.54274	3.95606	3.75278	4.36419	4.36738	4.21377	4.33578
ENSG00000012232	EXTL3	exostosin like glycosyltransferase 3 [Source:HGNC Symbol;Acc:HGNC:3518]	protein_coding	8	5.72031	5.71281	5.7676	5.48755	5.76237	5.86367	5.09169	4.77926	5.20376	4.89159	5.62348	5.26488
ENSG00000012660	ELOVL5	ELOVL fatty acid elongase 5 [Source:HGNC Symbol;Acc:HGNC:21308]	protein_coding	6	6.10776	6.35985	6.23315	5.93976	6.01502	5.99664	5.75253	5.961	6.2506	6.16936	6.13504	5.85768
ENSG00000012817	KDM5D	lysine demethylase 5D [Source:HGNC Symbol;Acc:HGNC:11115]	protein_coding	Y	1.24275	2.35616	1.94543	2.53196	3.29548	3.18843	-0.916491	-2.58857	-1.12621	-2.58857	-2.13907	-1.56747
ENSG00000012822	CALCOCO1	calcium binding and coiled-coil domain 1 [Source:HGNC Symbol;Acc:HGNC:29306]	protein_coding	12	3.91059	3.8156	3.42629	2.86584	4.47624	3.48716	3.77818	3.15467	3.75214	2.97388	3.43392	4.12203
ENSG00000012963	UBR7	ubiquitin protein ligase E3 component n-recognin 7 (putative) [Source:HGNC Symbol;Acc:HGNC:20344]	protein_coding	14	0.238323	1.20394	2.18997	1.26244	0.569552	1.24275	3.02224	2.53196	3.34929	2.65431	2.5449	2.66322
ENSG00000012983	MAP4K5	mitogen-activated protein kinase kinase kinase kinase 5 [Source:HGNC Symbol;Acc:HGNC:6867]	protein_coding	14	7.22582	7.2045	7.06353	7.32848	7.44105	7.04603	7.61996	7.66703	7.41315	7.56597	7.43543	7.50646
ENSG00000013016	EHD3	EH domain containing 3 [Source:HGNC Symbol;Acc:HGNC:3244]	protein_coding	2	6.81868	6.3518	6.89083	6.98394	6.39384	6.64883	4.59425	5.10056	5.31442	4.81961	5.00445	5.59867
ENSG00000013275	PSMC4	proteasome 26S subunit, ATPase 4 [Source:HGNC Symbol;Acc:HGNC:9551]	protein_coding	19	3.614	2.3306	2.04641	2.69346	1.67034	3.26228	2.07346	1.59492	1.42531	3.58437	2.3306	1.79991
ENSG00000013288	MAN2B2	mannosidase alpha class 2B member 2 [Source:HGNC Symbol;Acc:HGNC:29623]	protein_coding	4	6.28239	6.71274	6.39879	6.49281	6.57626	6.44185	5.08743	5.89717	5.87973	5.4477	5.64224	5.77625
ENSG00000013297	CLDN11	claudin 11 [Source:HGNC Symbol;Acc:HGNC:8514]	protein_coding	3	2.3306	3.15005	2.18997	2.66322	2.79254	3.29054	2.9052	2.78931	2.65876	2.49472	2.64953	3.18679
ENSG00000013306	SLC25A39	solute carrier family 25 member 39 [Source:HGNC Symbol;Acc:HGNC:24279]	protein_coding	17	6.1091	6.16352	5.8705	6.18032	6.40398	6.49089	7.21463	7.2045	6.98695	6.73046	6.86335	6.9067
ENSG00000013364	MVP	major vault protein [Source:HGNC Symbol;Acc:HGNC:7531]	protein_coding	16	7.1244	6.90226	6.80724	7.00714	7.06929	6.79197	7.10346	6.9208	7.00238	6.69965	6.71139	7.08127
ENSG00000013374	NUB1	negative regulator of ubiquitin like proteins 1 [Source:HGNC Symbol;Acc:HGNC:17623]	protein_coding	7	6.98856	6.9067	6.962	7.08969	7.25052	7.03762	7.32955	7.1825	7.12356	7.16227	7.06112	7.28007
ENSG00000013375	PGM3	phosphoglucomutase 3 [Source:HGNC Symbol;Acc:HGNC:8907]	protein_coding	6	6.67806	6.62826	6.38057	6.7654	6.60006	6.4064	6.06716	6.09632	6.1457	6.28422	5.89293	5.90116
ENSG00000013392	RWDD2A	RWD domain containing 2A [Source:HGNC Symbol;Acc:HGNC:21385]	protein_coding	6	0.489302	1.75115	1.11549	1.06985	0.437232	0.714217	2.21095	1.9606	2.04641	2.2714	1.81614	2.13304
ENSG00000013441	CLK1	CDC like kinase 1 [Source:HGNC Symbol;Acc:HGNC:2068]	protein_coding	2	4.62297	4.5953	3.94602	3.94004	4.92133	4.48407	5.06979	4.51403	4.96021	4.74439	4.19781	4.6659
ENSG00000013503	POLR3B	RNA polymerase III subunit B [Source:HGNC Symbol;Acc:HGNC:30348]	protein_coding	12	4.75399	4.48201	4.70688	4.53775	4.95217	4.99172	4.78026	4.18794	4.31962	4.33012	4.63255	4.36898
ENSG00000013523	ANGEL1	angel homolog 1 [Source:HGNC Symbol;Acc:HGNC:19961]	protein_coding	14	0.593134	0.86618	0.788206	1.24275	0.816759	-0.0559211	0.98051	1.11549	1.63298	1.70276	1.61421	2.09781
ENSG00000013561	RNF14	ring finger protein 14 [Source:HGNC Symbol;Acc:HGNC:10058]	protein_coding	5	4.62442	5.03011	4.57541	4.5162	4.84669	4.82889	3.92408	4.39906	4.15203	3.95011	4.74888	4.9772
ENSG00000013563	DNASE1L1	deoxyribonuclease 1 like 1 [Source:HGNC Symbol;Acc:HGNC:2957]	protein_coding	X	6.04003	5.47645	5.91432	5.82307	5.52338	5.37232	4.36684	4.32958	4.09834	4.06648	3.71364	4.27747
ENSG00000013573	DDX11	DEAD/H-box helicase 11 [Source:HGNC Symbol;Acc:HGNC:2736]	protein_coding	12	2.66804	3.614	2.70137	3.08891	3.72734	3.5521	4.85943	3.84051	4.30778	3.7096	3.51647	4.2668
ENSG00000013583	HEBP1	heme binding protein 1 [Source:HGNC Symbol;Acc:HGNC:17176]	protein_coding	12	5.71079	5.28255	5.28161	5.60006	5.27973	5.44205	5.37661	5.7546	5.6505	5.70568	5.8523	5.93652
ENSG00000013588	GPRC5A	G protein-coupled receptor class C group 5 member A [Source:HGNC Symbol;Acc:HGNC:9836]	protein_coding	12	5.5691	5.88453	6.0144	5.13763	6.11267	5.89454	7.50646	7.05778	6.97303	7.00792	6.76178	7.42769
ENSG00000013619	MAMLD1	mastermind like domain containing 1 [Source:HGNC Symbol;Acc:HGNC:2568]	protein_coding	X	3.40854	2.36394	3.45984	2.53196	2.53817	3.02434	3.01595	2.86883	2.57677	2.46069	2.3306	2.59736
ENSG00000013810	TACC3	transforming acidic coiled-coil containing protein 3 [Source:HGNC Symbol;Acc:HGNC:11524]	protein_coding	4	7.49005	8.1202	7.93065	6.49978	7.84149	7.71472	7.20983	8.00143	8.10463	7.73506	7.83018	8.13038
ENSG00000014123	UFL1	UFM1 specific ligase 1 [Source:HGNC Symbol;Acc:HGNC:23039]	protein_coding	6	5.69749	6.07948	5.97441	5.93761	5.53104	5.6476	5.7856	5.17216	5.65491	5.68732	5.48755	5.54342
ENSG00000014138	POLA2	DNA polymerase alpha 2, accessory subunit [Source:HGNC Symbol;Acc:HGNC:30073]	protein_coding	11	4.64219	4.61222	4.57644	4.15311	4.66991	4.87728	4.41432	5.12954	4.59374	5.19195	4.95669	4.71513
ENSG00000014164	ZC3H3	zinc finger CCCH-type containing 3 [Source:HGNC Symbol;Acc:HGNC:28972]	protein_coding	8	0.910331	0.816759	1.85275	1.73497	1.85275	2.17891	2.66322	1.40604	2.72865	1.9606	1.88415	2.40349
ENSG00000014216	CAPN1	calpain 1 [Source:HGNC Symbol;Acc:HGNC:1476]	protein_coding	11	6.61268	6.42914	6.80643	6.65168	6.4643	6.27801	5.40415	6.04802	6.08233	6.49978	6.06299	5.52968
ENSG00000014641	MDH1	malate dehydrogenase 1 [Source:HGNC Symbol;Acc:HGNC:6970]	protein_coding	2	7.36467	7.33478	7.14817	7.1455	7.31367	6.86775	7.47061	7.80178	7.69754	7.06275	7.56597	7.8609
ENSG00000014824	SLC30A9	solute carrier family 30 member 9 [Source:HGNC Symbol;Acc:HGNC:1329]	protein_coding	4	6.26934	6.25907	6.09109	6.53733	6.32809	6.26874	6.29951	6.5928	6.32749	6.59405	6.5197	6.44126
ENSG00000014914	MTMR11	myotubularin related protein 11 [Source:HGNC Symbol;Acc:HGNC:24307]	protein_coding	1	3.14171	3.39952	2.72865	3.256	3.2142	2.14398	2.81862	3.35885	3.38327	2.74397	3.76826	3.87762
ENSG00000014919	COX15	cytochrome c oxidase assembly homolog COX15 [Source:HGNC Symbol;Acc:HGNC:2263]	protein_coding	10	4.06038	4.70078	4.69763	4.70845	4.75085	4.70688	5.26819	4.85557	5.03722	4.99265	4.8186	5.37137
ENSG00000015133	CCDC88C	coiled-coil domain containing 88C [Source:HGNC Symbol;Acc:HGNC:19967]	protein_coding	14	-0.125285	-0.0873549	-1.72401	-0.405753	0.238323	-0.581033	2.50123	1.94543	2.83358	2.04641	2.43376	1.85275
ENSG00000015153	YAF2	YY1 associated factor 2 [Source:HGNC Symbol;Acc:HGNC:17363]	protein_coding	12	5.85552	5.36289	5.51183	6.0492	5.55097	5.45203	4.94774	5.11479	5.40589	5.35162	5.12573	5.05184
ENSG00000015171	ZMYND11	zinc finger MYND-type containing 11 [Source:HGNC Symbol;Acc:HGNC:16966]	protein_coding	10	7.08549	7.06929	7.04021	7.20066	7.30679	7.13033	7.7267	7.11344	7.10683	7.22488	7.38595	7.16053
ENSG00000015475	BID	BH3 interacting domain death agonist [Source:HGNC Symbol;Acc:HGNC:1050]	protein_coding	22	5.76967	5.45297	5.97725	6.45194	5.3798	5.55144	5.22022	5.76135	5.51491	6.08233	5.27276	5.47355
ENSG00000015532	XYLT2	xylosyltransferase 2 [Source:HGNC Symbol;Acc:HGNC:15517]	protein_coding	17	5.23137	5.27925	5.30738	5.30826	5.0001	5.06833	5.48035	4.67971	5.53529	5.5544	5.5057	5.10773
ENSG00000015568	RGPD5	RANBP2 like and GRIP domain containing 5 [Source:HGNC Symbol;Acc:HGNC:32418]	protein_coding	2	-0.916491	-0.835796	-1.0424	-0.43817	0.152245	-0.339099	1.49881	0.692046	1.6866	0.12554	1.63298	0.569552
ENSG00000015676	NUDCD3	NudC domain containing 3 [Source:HGNC Symbol;Acc:HGNC:22208]	protein_coding	7	6.29712	6.47775	6.42458	6.61001	6.5591	6.57418	7.22669	6.77391	6.93191	6.78479	6.61894	6.74095
ENSG00000016391	CHDH	choline dehydrogenase [Source:HGNC Symbol;Acc:HGNC:24288]	protein_coding	3	-0.759306	-1.83486	-1.21335	-0.43817	0.238323	-0.613863	2.13304	2.09781	1.98844	1.51769	1.71891	2.22069
ENSG00000016864	GLT8D1	glycosyltransferase 8 domain containing 1 [Source:HGNC Symbol;Acc:HGNC:24870]	protein_coding	3	5.7098	5.3948	5.30693	5.17835	5.61575	5.25325	5.21744	5.24288	5.42007	5.58022	5.52726	5.22111
ENSG00000017260	ATP2C1	ATPase secretory pathway Ca2+ transporting 1 [Source:HGNC Symbol;Acc:HGNC:13211]	protein_coding	3	6.36046	6.27192	6.14455	6.15419	6.05427	6.04406	5.23731	5.77946	5.61922	5.66554	5.88845	5.61192
ENSG00000017797	RALBP1	ralA binding protein 1 [Source:HGNC Symbol;Acc:HGNC:9841]	protein_coding	18	7.47733	7.57743	7.61232	7.65187	7.52093	7.40212	7.04358	7.59534	7.26921	7.54356	7.25148	7.23354
ENSG00000018189	RUFY3	RUN and FYVE domain containing 3 [Source:HGNC Symbol;Acc:HGNC:30285]	protein_coding	4	5.89351	6.15537	5.81308	5.92339	6.15171	6.02565	6.09349	6.17369	6.23736	6.03145	5.80398	6.32254
ENSG00000018408	WWTR1	WW domain containing transcription regulator 1 [Source:HGNC Symbol;Acc:HGNC:24042]	protein_coding	3	6.25119	6.55592	6.29831	6.31943	6.2319	6.04687	6.51211	7.40317	7.2898	7.30143	7.43654	7.17228
ENSG00000018510	AGPS	alkylglycerone phosphate synthase [Source:HGNC Symbol;Acc:HGNC:327]	protein_coding	2	4.66396	4.17816	4.18194	4.33788	5.00691	4.8407	5.86315	5.63276	5.48657	6.05031	5.88578	5.57456
ENSG00000018610	CXorf56	chromosome X open reading frame 56 [Source:HGNC Symbol;Acc:HGNC:26239]	protein_coding	X	3.56696	3.72599	3.39952	3.9507	4.19781	3.69327	4.14209	3.61473	3.74248	3.91947	3.93644	3.61092
ENSG00000018699	TTC27	tetratricopeptide repeat domain 27 [Source:HGNC Symbol;Acc:HGNC:25986]	protein_coding	2	3.45038	3.94188	3.45225	4.04236	3.71624	3.81243	3.80465	3.95671	3.57402	3.99398	3.23249	3.08891
ENSG00000019144	PHLDB1	pleckstrin homology like domain family B member 1 [Source:HGNC Symbol;Acc:HGNC:23697]	protein_coding	11	6.56036	6.50893	6.45401	6.02734	6.78038	6.88487	7.27111	6.95897	7.18348	6.74829	7.32055	7.42317
ENSG00000019485	PRDM11	PR/SET domain 11 [Source:HGNC Symbol;Acc:HGNC:13996]	protein_coding	11	2.47508	2.64953	1.91644	2.58201	2.79932	2.84278	3.05577	3.40149	3.27073	2.68931	3.3471	2.66322
ENSG00000019549	SNAI2	snail family transcriptional repressor 2 [Source:HGNC Symbol;Acc:HGNC:11094]	protein_coding	8	6.2806	5.9414	5.97381	6.02675	5.79028	5.53626	2.70137	2.387	2.32153	2.01912	2.28383	2.48122
ENSG00000019991	HGF	hepatocyte growth factor [Source:HGNC Symbol;Acc:HGNC:4893]	protein_coding	7	1.08996	1.00233	1.44486	0.489302	1.73497	1.88415	-1.25582	-1.67202	-2.50543	-1.72401	-2.67595	-3.32908
ENSG00000019995	ZRANB1	zinc finger RANBP2-type containing 1 [Source:HGNC Symbol;Acc:HGNC:18224]	protein_coding	10	6.0337	5.97047	5.85607	6.04802	6.29338	6.2319	7.44222	7.03358	7.11016	6.96524	6.80284	6.93038
ENSG00000020129	NCDN	neurochondrin [Source:HGNC Symbol;Acc:HGNC:17597]	protein_coding	1	5.48806	5.0563	5.2392	5.32749	5.34069	5.61673	5.92663	5.15345	5.47453	5.13462	5.37325	5.1446
ENSG00000020181	ADGRA2	adhesion G protein-coupled receptor A2 [Source:HGNC Symbol;Acc:HGNC:17849]	protein_coding	8	5.6378	5.98945	5.70199	5.99608	5.56534	5.00938	1.78287	2.53817	2.42609	2.34718	2.24115	2.66322
ENSG00000020256	ZFP64	ZFP64 zinc finger protein [Source:HGNC Symbol;Acc:HGNC:15940]	protein_coding	20	4.41945	3.65493	4.29485	4.20157	4.16623	4.44417	4.61121	4.24173	4.05759	3.60626	4.54916	4.35308
ENSG00000020426	MNAT1	MNAT1 component of CDK activating kinase [Source:HGNC Symbol;Acc:HGNC:7181]	protein_coding	14	5.90605	5.97781	5.85387	6.4064	5.72386	5.85281	5.22812	6.03726	5.42665	6.19411	5.76082	5.54249
ENSG00000020577	SAMD4A	sterile alpha motif domain containing 4A [Source:HGNC Symbol;Acc:HGNC:23023]	protein_coding	14	5.1901	5.00888	5.12678	5.49295	5.09076	4.82166	4.00088	3.70232	3.54808	4.15082	3.38424	3.63702
ENSG00000020922	MRE11	MRE11 homolog, double strand break repair nuclease [Source:HGNC Symbol;Acc:HGNC:7230]	protein_coding	11	5.81207	6.2199	5.64275	5.33086	5.81989	5.84498	6.24999	6.09461	5.89554	5.77676	5.79868	6.35617
ENSG00000021355	SERPINB1	serpin family B member 1 [Source:HGNC Symbol;Acc:HGNC:3311]	protein_coding	6	5.73857	5.37748	5.36192	5.63632	5.25084	4.8679	3.96374	3.91711	3.98041	3.94664	3.51117	3.87144
ENSG00000021574	SPAST	spastin [Source:HGNC Symbol;Acc:HGNC:11233]	protein_coding	2	3.6512	4.08029	3.97019	4.15528	4.10883	4.0468	3.98162	3.83153	4.14434	3.73211	4.58864	3.96486
ENSG00000021645	NRXN3	neurexin 3 [Source:HGNC Symbol;Acc:HGNC:8010]	protein_coding	14	2.51403	0.593134	1.162	2.57181	1.00233	1.78287	4.6427	5.40674	4.72389	5.93265	5.36526	4.90115
ENSG00000021762	OSBPL5	oxysterol binding protein like 5 [Source:HGNC Symbol;Acc:HGNC:16392]	protein_coding	11	6.2494	5.63429	5.7458	5.80077	6.10715	6.33505	4.64805	4.49788	3.77756	4.22032	4.5058	4.5104
ENSG00000021776	AQR	aquarius intron-binding spliceosomal factor [Source:HGNC Symbol;Acc:HGNC:29513]	protein_coding	15	5.52009	5.5123	5.57976	5.39899	5.7041	5.64663	5.91262	5.42665	5.48134	5.23685	5.87218	5.57601
ENSG00000021826	CPS1	carbamoyl-phosphate synthase 1 [Source:HGNC Symbol;Acc:HGNC:2323]	protein_coding	2	3.19699	2.5449	2.7511	3.17921	2.93222	2.67221	3.33133	3.34929	3.2186	2.88272	3.73277	4.28963
ENSG00000022267	FHL1	four and a half LIM domains 1 [Source:HGNC Symbol;Acc:HGNC:3702]	protein_coding	X	7.06026	7.41981	7.45121	7.65321	6.90386	6.88116	2.32153	2.87139	2.36394	2.60719	1.00233	2.10957
ENSG00000022277	RTF2	replication termination factor 2 [Source:HGNC Symbol;Acc:HGNC:15890]	protein_coding	20	7.49361	7.03843	7.48201	7.78	7.57984	7.85093	7.42435	7.06353	7.06433	6.94661	7.04691	7.13131
ENSG00000022567	SLC45A4	solute carrier family 45 member 4 [Source:HGNC Symbol;Acc:HGNC:29196]	protein_coding	8	0.593134	2.08552	2.22069	1.02594	2.85134	2.88272	2.24115	1.94543	2.07346	1.91644	2.08552	2.31272
ENSG00000022840	RNF10	ring finger protein 10 [Source:HGNC Symbol;Acc:HGNC:10055]	protein_coding	12	7.11344	7.24202	7.06608	7.26921	7.19894	7.26226	7.23725	7.37938	7.56479	7.19065	7.41096	7.59534
ENSG00000022976	ZNF839	zinc finger protein 839 [Source:HGNC Symbol;Acc:HGNC:20345]	protein_coding	14	3.91002	4.39634	4.10991	3.58915	3.77023	4.35524	4.85463	4.76817	4.5162	4.37728	3.7096	4.74388
ENSG00000023041	ZDHHC6	zinc finger DHHC-type containing 6 [Source:HGNC Symbol;Acc:HGNC:19160]	protein_coding	10	4.38325	4.441	4.41641	4.72289	4.80001	5.02011	6.18628	5.62295	5.72187	5.85387	5.73552	5.50999
ENSG00000023171	GRAMD1B	GRAM domain containing 1B [Source:HGNC Symbol;Acc:HGNC:29214]	protein_coding	11	3.06326	3.58191	3.12458	3.50835	3.60216	3.87878	2.60719	2.6362	2.04641	2.68931	2.18997	2.04641
ENSG00000023191	RNH1	ribonuclease/angiogenin inhibitor 1 [Source:HGNC Symbol;Acc:HGNC:10074]	protein_coding	11	2.2304	1.85275	1.73497	3.07584	0.816759	0.936917	1.44486	1.67034	1.18314	3.38128	2.04641	1.18314
ENSG00000023228	NDUFS1	NADH:ubiquinone oxidoreductase core subunit S1 [Source:HGNC Symbol;Acc:HGNC:7707]	protein_coding	2	4.49026	3.89277	4.58253	4.26788	4.75653	4.65117	5.01965	4.54973	4.98877	4.37621	4.2064	4.84022
ENSG00000023287	RB1CC1	RB1 inducible coiled-coil 1 [Source:HGNC Symbol;Acc:HGNC:15574]	protein_coding	8	7.28107	7.50646	7.1244	7.48201	7.17048	7.1169	6.91836	7.5424	7.48201	7.57865	7.45803	7.38051
ENSG00000023318	ERP44	endoplasmic reticulum protein 44 [Source:HGNC Symbol;Acc:HGNC:18311]	protein_coding	9	5.97498	5.83596	6.11913	5.68988	5.76028	5.88453	4.07358	4.46855	4.43896	4.50425	4.81911	4.82222
ENSG00000023330	ALAS1	5'-aminolevulinate synthase 1 [Source:HGNC Symbol;Acc:HGNC:396]	protein_coding	3	3.60216	3.46194	3.99346	3.8599	3.88018	3.35462	2.91531	3.06537	3.04503	3.24838	2.83955	2.73222
ENSG00000023445	BIRC3	baculoviral IAP repeat containing 3 [Source:HGNC Symbol;Acc:HGNC:591]	protein_coding	11	1.91644	2.56657	0.816759	0.462533	0.788206	0.910331	4.61535	4.93509	3.93644	4.55181	4.09777	4.48977
ENSG00000023516	AKAP11	A-kinase anchoring protein 11 [Source:HGNC Symbol;Acc:HGNC:369]	protein_coding	13	5.71571	5.75359	5.60405	5.57741	5.66362	5.83271	5.95313	5.29146	5.55692	5.44916	5.68225	5.60452
ENSG00000023572	GLRX2	glutaredoxin 2 [Source:HGNC Symbol;Acc:HGNC:16065]	protein_coding	1	5.19763	5.28675	5.44721	5.52481	5.2635	5.38584	4.99962	5.2415	4.54178	5.31586	4.80508	4.9097
ENSG00000023608	SNAPC1	small nuclear RNA activating complex polypeptide 1 [Source:HGNC Symbol;Acc:HGNC:11134]	protein_coding	14	5.91151	6.1577	6.3468	5.96544	6.04519	6.49154	5.55784	5.57054	5.78821	5.79615	5.46878	5.89293
ENSG00000023697	DERA	deoxyribose-phosphate aldolase [Source:HGNC Symbol;Acc:HGNC:24269]	protein_coding	12	3.47203	4.29871	3.97814	4.10939	3.39952	3.22694	3.14689	4.35093	3.44846	3.96251	4.62048	3.97701
ENSG00000023734	STRAP	serine/threonine kinase receptor associated protein [Source:HGNC Symbol;Acc:HGNC:30796]	protein_coding	12	7.23448	6.8418	7.26036	7.40974	6.80871	6.72706	7.28305	7.4603	7.45803	7.60969	7.55309	7.30569
ENSG00000023839	ABCC2	ATP binding cassette subfamily C member 2 [Source:HGNC Symbol;Acc:HGNC:53]	protein_coding	10	-0.125285	-0.125285	0.00535913	-0.202286	0.322988	0.12554	0.618962	-2.50543	0.643149	0.293552	0.00535913	0.00535913
ENSG00000023892	DEF6	DEF6 guanine nucleotide exchange factor [Source:HGNC Symbol;Acc:HGNC:2760]	protein_coding	6	-0.516651	0.12554	0.210689	-0.0873549	-0.835796	-0.370719	-0.721049	-1.51928	-0.43817	-0.916491	-0.835796	-0.872734
ENSG00000023902	PLEKHO1	pleckstrin homology domain containing O1 [Source:HGNC Symbol;Acc:HGNC:24310]	protein_coding	1	7.1455	6.68834	6.80799	6.80724	7.03279	6.92313	7.41096	7.18154	7.25624	7.35725	7.34305	7.04273
ENSG00000023909	GCLM	glutamate-cysteine ligase modifier subunit [Source:HGNC Symbol;Acc:HGNC:4312]	protein_coding	1	5.29841	5.35162	5.65926	5.80886	5.53014	5.70305	6.00502	5.52577	5.1063	5.39853	5.21449	5.08507
ENSG00000024048	UBR2	ubiquitin protein ligase E3 component n-recognin 2 [Source:HGNC Symbol;Acc:HGNC:21289]	protein_coding	6	5.29932	5.64514	5.46158	5.15398	5.59367	5.61922	5.58887	4.57843	5.15398	4.95771	5.27692	5.49097
ENSG00000024422	EHD2	EH domain containing 2 [Source:HGNC Symbol;Acc:HGNC:3243]	protein_coding	19	8.7277	8.51587	8.41022	8.55825	8.93184	8.70687	8.12848	7.77564	7.76968	7.70448	7.81003	7.71048
ENSG00000024526	DEPDC1	DEP domain containing 1 [Source:HGNC Symbol;Acc:HGNC:22949]	protein_coding	1	6.10603	7.04691	6.60806	5.60405	6.23251	6.2669	6.52287	6.77954	7.07095	6.47391	6.13981	7.00082
ENSG00000024862	CCDC28A	coiled-coil domain containing 28A [Source:HGNC Symbol;Acc:HGNC:21098]	protein_coding	6	4.27966	3.82055	3.61246	3.8156	4.46243	4.3626	5.35115	4.4312	4.98492	4.09885	4.87088	4.87188
ENSG00000025156	HSF2	heat shock transcription factor 2 [Source:HGNC Symbol;Acc:HGNC:5225]	protein_coding	6	4.84317	4.77271	4.46602	4.17323	5.08551	5.06979	4.71672	4.49123	4.77066	4.47786	5.12338	5.19379
ENSG00000025293	PHF20	PHD finger protein 20 [Source:HGNC Symbol;Acc:HGNC:16098]	protein_coding	20	6.18628	6.5591	6.4336	6.24699	6.1953	6.46494	6.19586	6.34191	6.02508	6.04463	6.09405	6.20369
ENSG00000025434	NR1H3	nuclear receptor subfamily 1 group H member 3 [Source:HGNC Symbol;Acc:HGNC:7966]	protein_coding	11	2.2714	3.18082	2.29279	3.22421	2.64072	2.59736	3.06707	2.37937	3.35462	2.2714	2.4192	2.88782
ENSG00000025708	TYMP	thymidine phosphorylase [Source:HGNC Symbol;Acc:HGNC:3148]	protein_coding	22	0.182333	-0.68177	0.210689	-0.0559211	-0.721049	-0.0559211	2.06094	2.33909	1.24275	1.67034	0.910331	1.28197
ENSG00000025770	NCAPH2	non-SMC condensin II complex subunit H2 [Source:HGNC Symbol;Acc:HGNC:25071]	protein_coding	22	5.2635	4.71729	5.36948	5.13513	5.5386	5.57649	6.46877	5.67967	5.39665	5.53342	5.49772	5.44205
ENSG00000025772	TOMM34	translocase of outer mitochondrial membrane 34 [Source:HGNC Symbol;Acc:HGNC:15746]	protein_coding	20	6.38187	6.3068	6.58885	6.32872	6.29471	6.55784	6.89381	6.94966	6.86029	6.79829	6.90226	7.22582
ENSG00000025796	SEC63	SEC63 homolog, protein translocation regulator [Source:HGNC Symbol;Acc:HGNC:21082]	protein_coding	6	7.79701	7.9552	7.80178	7.70176	7.73659	7.892	7.56349	7.1658	7.60413	7.24673	7.4739	7.46368
ENSG00000025800	KPNA6	karyopherin subunit alpha 6 [Source:HGNC Symbol;Acc:HGNC:6399]	protein_coding	1	7.9429	8.0475	7.85413	8.06027	7.97459	7.90183	8.34722	8.00515	8.03224	8.20304	7.96377	8.25287
ENSG00000026025	VIM	vimentin [Source:HGNC Symbol;Acc:HGNC:12692]	protein_coding	10	13.0341	12.8113	12.8113	13.0341	12.4872	12.4872	12.8113	13.0341	13.3296	13.0341	12.4872	12.6339
ENSG00000026103	FAS	Fas cell surface death receptor [Source:HGNC Symbol;Acc:HGNC:11920]	protein_coding	10	4.51099	5.01616	4.62048	4.00783	3.75214	3.94129	4.57594	5.30029	4.8911	4.33887	3.9513	4.99265
ENSG00000026297	RNASET2	ribonuclease T2 [Source:HGNC Symbol;Acc:HGNC:21686]	protein_coding	6	4.54634	4.40853	4.17534	4.79359	4.85943	4.56164	2.92955	3.90815	3.9764	3.64222	3.76074	3.3759
ENSG00000026508	CD44	CD44 molecule (Indian blood group) [Source:HGNC Symbol;Acc:HGNC:1681]	protein_coding	11	9.19107	9.26159	9.32691	9.17098	9.04851	9.1316	8.48387	8.90819	9.17497	8.92166	8.94209	9.13549
ENSG00000026559	KCNG1	potassium voltage-gated channel modifier subfamily G member 1 [Source:HGNC Symbol;Acc:HGNC:6248]	protein_coding	20	0.0618493	0.959443	0.936917	-0.0559211	0.322988	0.410144	1.162	1.11549	0.762236	0.410144	1.90033	1.08996
ENSG00000026652	AGPAT4	1-acylglycerol-3-phosphate O-acyltransferase 4 [Source:HGNC Symbol;Acc:HGNC:20885]	protein_coding	6	1.51769	0.264683	1.70276	0.714217	1.46262	1.6866	4.01285	4.26293	4.38212	4.28533	4.15695	4.10444
ENSG00000026950	BTN3A1	butyrophilin subfamily 3 member A1 [Source:HGNC Symbol;Acc:HGNC:1138]	protein_coding	6	3.62296	3.64072	3.52082	3.89469	3.70728	3.72191	3.96901	2.8245	4.36684	2.74759	3.58191	4.26346
ENSG00000027001	MIPEP	mitochondrial intermediate peptidase [Source:HGNC Symbol;Acc:HGNC:7104]	protein_coding	13	3.12134	3.256	1.83326	2.57677	2.60719	1.57577	3.00944	3.52353	2.81862	3.57808	3.39756	2.72105
ENSG00000027697	IFNGR1	interferon gamma receptor 1 [Source:HGNC Symbol;Acc:HGNC:5439]	protein_coding	6	3.41339	3.13567	2.5258	2.87139	2.92481	1.51769	2.00479	1.55649	1.90033	2.5507	2.62174	1.75115
ENSG00000027847	B4GALT7	beta-1,4-galactosyltransferase 7 [Source:HGNC Symbol;Acc:HGNC:930]	protein_coding	5	5.85498	5.65347	5.52968	5.71179	5.57929	5.81989	5.47934	5.392	5.55737	5.2019	5.22859	5.46878
ENSG00000028116	VRK2	VRK serine/threonine kinase 2 [Source:HGNC Symbol;Acc:HGNC:12719]	protein_coding	2	5.44252	5.33319	5.26302	5.61192	4.89626	5.40415	5.73913	5.31908	5.33602	5.80723	5.46109	5.17697
ENSG00000028137	TNFRSF1B	TNF receptor superfamily member 1B [Source:HGNC Symbol;Acc:HGNC:11917]	protein_coding	1	0.0336037	-0.370719	0.00535913	-0.339099	-0.721049	0.643149	3.69954	3.47477	4.08087	2.72865	2.81862	3.5939
ENSG00000028203	VEZT	vezatin, adherens junctions transmembrane protein [Source:HGNC Symbol;Acc:HGNC:18258]	protein_coding	12	6.42081	6.41062	6.22483	6.19471	6.39761	6.49978	6.97147	6.69608	6.86629	6.52611	6.80351	6.89381
ENSG00000028277	POU2F2	POU class 2 homeobox 2 [Source:HGNC Symbol;Acc:HGNC:9213]	protein_coding	19	7.07596	7.02885	6.97698	6.74329	6.37061	6.85728	2.14398	2.20019	2.50123	1.85275	1.76714	2.4679
ENSG00000028310	BRD9	bromodomain containing 9 [Source:HGNC Symbol;Acc:HGNC:25818]	protein_coding	5	6.54414	6.65436	6.80942	6.91279	6.8566	6.9847	7.45121	7.01263	7.14903	7.04021	6.96444	7.17143
ENSG00000028528	SNX1	sorting nexin 1 [Source:HGNC Symbol;Acc:HGNC:11172]	protein_coding	15	6.01948	6.30807	6.29891	6.08061	6.18032	5.87762	5.91774	5.6481	5.70357	5.2489	6.11506	5.92663
ENSG00000028839	TBPL1	TATA-box binding protein like 1 [Source:HGNC Symbol;Acc:HGNC:11589]	protein_coding	6	4.28375	3.79732	3.66613	4.00032	3.6631	3.59994	3.05402	4.03853	3.29665	3.42236	4.09073	3.73706
ENSG00000029153	ARNTL2	aryl hydrocarbon receptor nuclear translocator like 2 [Source:HGNC Symbol;Acc:HGNC:18984]	protein_coding	12	3.363	3.0263	3.37915	3.57326	2.60244	3.25216	4.17215	4.68484	4.71204	4.46754	4.29014	4.39423
ENSG00000029363	BCLAF1	BCL2 associated transcription factor 1 [Source:HGNC Symbol;Acc:HGNC:16863]	protein_coding	6	8.33302	8.06027	8.12212	8.33748	8.20507	8.33074	8.49982	8.38534	8.19018	8.57935	8.24654	8.15702
ENSG00000029364	SLC39A9	solute carrier family 39 member 9 [Source:HGNC Symbol;Acc:HGNC:20182]	protein_coding	14	5.57407	5.08743	5.49048	5.14917	5.34452	5.39621	4.09073	5.05581	5.21449	4.49687	5.22623	5.05733
ENSG00000029534	ANK1	ankyrin 1 [Source:HGNC Symbol;Acc:HGNC:492]	protein_coding	8	4.31435	4.50206	4.48769	2.9424	4.40642	3.92215	1.46262	1.94543	1.75115	1.63298	0.668953	2.1561
ENSG00000029639	TFB1M	transcription factor B1, mitochondrial [Source:HGNC Symbol;Acc:HGNC:17037]	protein_coding	6	5.04119	4.55234	4.91159	4.93947	4.55441	4.93032	4.52408	4.73925	4.47313	4.2696	4.41432	4.78128
ENSG00000029725	RABEP1	rabaptin, RAB GTPase binding effector protein 1 [Source:HGNC Symbol;Acc:HGNC:17677]	protein_coding	17	7.07095	7.0152	7.04603	7.52465	6.91753	7.06433	7.16772	6.87372	6.98544	7.28401	7.11098	6.80942
ENSG00000029993	HMGB3	high mobility group box 3 [Source:HGNC Symbol;Acc:HGNC:5004]	protein_coding	X	6.06419	6.53349	6.01379	5.99431	6.48556	6.50101	7.11016	6.79267	6.88341	6.91196	6.8648	6.80351
ENSG00000030066	NUP160	nucleoporin 160 [Source:HGNC Symbol;Acc:HGNC:18017]	protein_coding	11	-3.63068	0.182333	-0.232922	-0.339099	-0.405753	-1.0835	1.57577	0.936917	1.02594	1.73497	0.518703	0.738121
ENSG00000030110	BAK1	BCL2 antagonist/killer 1 [Source:HGNC Symbol;Acc:HGNC:949]	protein_coding	6	4.28015	4.21478	4.4312	4.81911	3.94664	4.02147	4.79707	4.2624	4.71513	4.57744	4.30305	4.05475
ENSG00000030419	IKZF2	IKAROS family zinc finger 2 [Source:HGNC Symbol;Acc:HGNC:13177]	protein_coding	2	1.63298	2.26159	3.10103	1.42531	1.85275	3.2405	3.12612	3.01394	2.96528	3.35348	3.36197	3.18082
ENSG00000030582	GRN	granulin precursor [Source:HGNC Symbol;Acc:HGNC:4601]	protein_coding	17	8.86845	8.47134	8.32602	7.05694	8.86845	8.45589	8.83608	7.86925	8.53959	7.61104	8.32847	8.61992
ENSG00000031003	FAM13B	family with sequence similarity 13 member B [Source:HGNC Symbol;Acc:HGNC:1335]	protein_coding	5	5.19665	5.11773	5.25369	4.80898	5.20754	5.06631	4.45673	4.5037	4.3615	4.41998	4.16345	4.54031
ENSG00000031081	ARHGAP31	Rho GTPase activating protein 31 [Source:HGNC Symbol;Acc:HGNC:29216]	protein_coding	3	5.07356	3.77152	4.59122	4.54378	4.73625	4.76521	5.44625	4.68073	4.61786	4.57234	4.63868	5.12678
ENSG00000031691	CENPQ	centromere protein Q [Source:HGNC Symbol;Acc:HGNC:21347]	protein_coding	6	5.49724	5.52774	5.60006	5.06208	5.37792	5.58118	5.94251	6.16297	5.905	5.97944	5.57306	6.00851
ENSG00000031698	SARS	seryl-tRNA synthetase [Source:HGNC Symbol;Acc:HGNC:10537]	protein_coding	1	8.28903	7.9942	7.70309	8.39049	8.15901	8.0398	8.26423	7.85093	7.82713	7.68941	7.58881	7.81913
ENSG00000031823	RANBP3	RAN binding protein 3 [Source:HGNC Symbol;Acc:HGNC:9850]	protein_coding	19	5.87327	5.96544	6.03431	5.884	5.94477	6.1755	6.18391	5.9559	5.99376	6.11324	5.99882	6.00337
ENSG00000032219	ARID4A	AT-rich interaction domain 4A [Source:HGNC Symbol;Acc:HGNC:9885]	protein_coding	14	6.28861	6.42334	6.36351	6.12502	6.03839	6.12977	5.73552	5.84871	5.86947	6.0062	5.94639	5.91884
ENSG00000032389	EIPR1	EARP complex and GARP complex interacting protein 1 [Source:HGNC Symbol;Acc:HGNC:12383]	protein_coding	2	3.8599	3.95251	4.43279	4.56062	4.01866	3.95791	3.28452	4.23969	3.89647	4.22562	4.1503	3.94372
ENSG00000032444	PNPLA6	patatin like phospholipase domain containing 6 [Source:HGNC Symbol;Acc:HGNC:16268]	protein_coding	19	4.76817	4.30723	4.7264	4.31381	4.7677	4.82418	4.83124	4.441	4.99762	4.29014	4.61121	4.56971
ENSG00000032742	IFT88	intraflagellar transport 88 [Source:HGNC Symbol;Acc:HGNC:20606]	protein_coding	13	3.67039	3.70817	3.68888	4.10607	4.34521	3.97019	5.10819	4.40592	4.68484	4.93604	4.61841	4.59067
ENSG00000033011	ALG1	ALG1 chitobiosyldiphosphodolichol beta-mannosyltransferase [Source:HGNC Symbol;Acc:HGNC:18294]	protein_coding	16	5.28536	5.12573	5.26027	5.24939	5.15196	5.30596	5.11296	4.46446	4.30356	4.72537	4.83927	4.31227
ENSG00000033030	ZCCHC8	zinc finger CCHC-type containing 8 [Source:HGNC Symbol;Acc:HGNC:25265]	protein_coding	12	3.46095	4.11817	3.74812	3.39649	3.75278	4.17534	4.44718	4.13777	4.2192	4.41892	4.24922	4.32166
ENSG00000033050	ABCF2	ATP binding cassette subfamily F member 2 [Source:HGNC Symbol;Acc:HGNC:71]	protein_coding	7	5.17026	5.52628	5.27092	5.17448	5.54148	5.60254	4.80263	4.7301	4.31332	4.99313	5.26257	4.85058
ENSG00000033100	CHPF2	chondroitin polymerizing factor 2 [Source:HGNC Symbol;Acc:HGNC:29270]	protein_coding	7	6.61894	6.46118	6.59934	6.24759	6.26093	6.14934	5.78661	6.12805	6.3568	6.12977	6.04463	6.10029
ENSG00000033170	FUT8	fucosyltransferase 8 [Source:HGNC Symbol;Acc:HGNC:4019]	protein_coding	14	6.16584	5.79868	5.88791	6.00445	6.25119	5.83322	7.33066	6.71538	7.2869	6.98856	7.17621	6.88561
ENSG00000033178	UBA6	ubiquitin like modifier activating enzyme 6 [Source:HGNC Symbol;Acc:HGNC:25581]	protein_coding	4	6.54682	6.35925	6.6632	6.57482	6.58157	6.64541	6.59014	6.20068	6.15479	6.52417	6.26093	6.42458
ENSG00000033327	GAB2	GRB2 associated binding protein 2 [Source:HGNC Symbol;Acc:HGNC:14458]	protein_coding	11	4.09617	3.73211	3.94777	3.72268	4.78475	4.5058	5.16247	4.73874	4.6659	4.64805	4.5037	4.58607
ENSG00000033627	ATP6V0A1	ATPase H+ transporting V0 subunit a1 [Source:HGNC Symbol;Acc:HGNC:865]	protein_coding	17	5.10337	4.80052	4.90729	3.82309	5.50523	5.32796	5.49916	4.3615	4.99313	4.42755	4.75556	5.29192
ENSG00000033800	PIAS1	protein inhibitor of activated STAT 1 [Source:HGNC Symbol;Acc:HGNC:2752]	protein_coding	15	5.71626	5.74839	5.97212	5.71231	5.80398	5.80237	5.67167	5.75875	5.65738	5.70723	5.53482	5.77015
ENSG00000033867	SLC4A7	solute carrier family 4 member 7 [Source:HGNC Symbol;Acc:HGNC:11033]	protein_coding	3	7.11772	7.1658	7.40974	6.75464	7.34508	7.59272	7.74829	7.22113	7.48428	7.29564	7.55566	7.87575
ENSG00000034152	MAP2K3	mitogen-activated protein kinase kinase 3 [Source:HGNC Symbol;Acc:HGNC:6843]	protein_coding	17	7.75879	6.96681	7.8609	7.15434	6.81643	7.59916	4.34887	5.36337	4.56378	5.48609	5.91098	5.59218
ENSG00000034510	TMSB10	thymosin beta 10 [Source:HGNC Symbol;Acc:HGNC:11879]	protein_coding	2	11.7439	11.0545	11.2976	11.2668	11.1028	11.4711	10.0882	11.0783	10.6479	10.7255	11.0783	10.8653
ENSG00000034533	ASTE1	asteroid homolog 1 [Source:HGNC Symbol;Acc:HGNC:25021]	protein_coding	3	1.162	0.86618	1.00233	2.64072	1.91644	2.1561	2.50123	2.47508	2.68496	2.2714	2.44731	1.91644
ENSG00000034677	RNF19A	ring finger protein 19A, RBR E3 ubiquitin protein ligase [Source:HGNC Symbol;Acc:HGNC:13432]	protein_coding	8	5.01516	5.34069	5.29382	5.07027	5.46595	5.15493	5.72288	5.54484	5.31586	5.03977	5.39711	5.51537
ENSG00000034693	PEX3	peroxisomal biogenesis factor 3 [Source:HGNC Symbol;Acc:HGNC:8858]	protein_coding	6	3.98523	3.88252	3.66013	4.08522	3.03019	3.63553	3.41751	3.58269	3.08106	3.45406	3.3061	2.79589
ENSG00000034713	GABARAPL2	GABA type A receptor associated protein like 2 [Source:HGNC Symbol;Acc:HGNC:13291]	protein_coding	16	6.6249	6.59405	6.66519	6.79829	6.45401	6.32375	5.28208	5.95367	5.83969	6.43997	6.05827	5.961
ENSG00000035115	SH3YL1	SH3 and SYLF domain containing 1 [Source:HGNC Symbol;Acc:HGNC:29546]	protein_coding	2	3.81992	2.9052	3.26606	3.91533	3.05402	3.52168	3.8053	3.46738	3.84667	3.42437	3.74593	3.49248
ENSG00000035141	FAM136A	family with sequence similarity 136 member A [Source:HGNC Symbol;Acc:HGNC:25911]	protein_coding	2	5.43279	5.15398	5.3154	5.44068	5.40415	5.31396	6.32495	5.84174	5.87866	6.14163	6.09748	5.8099
ENSG00000035403	VCL	vinculin [Source:HGNC Symbol;Acc:HGNC:12665]	protein_coding	10	8.55286	8.62258	8.74577	8.44012	8.7277	8.42721	9.17898	8.73671	8.95932	8.99083	8.91828	8.92166
ENSG00000035499	DEPDC1B	DEP domain containing 1B [Source:HGNC Symbol;Acc:HGNC:24902]	protein_coding	5	1.59492	2.83358	2.20019	1.18314	2.20019	1.91644	3.28083	3.86844	3.38228	3.6309	3.42437	2.61217
ENSG00000035664	DAPK2	death associated protein kinase 2 [Source:HGNC Symbol;Acc:HGNC:2675]	protein_coding	15	3.36197	3.14537	3.40254	3.06143	3.11099	3.32462	3.36406	2.40349	3.06885	2.69741	2.81537	2.58201
ENSG00000035681	NSMAF	neutral sphingomyelinase activation associated factor [Source:HGNC Symbol;Acc:HGNC:8017]	protein_coding	8	4.6721	4.29432	4.40746	4.41379	4.30033	4.01866	3.24316	3.88018	3.18229	3.84112	4.22614	4.00557
ENSG00000035687	ADSS	adenylosuccinate synthase [Source:HGNC Symbol;Acc:HGNC:292]	protein_coding	1	6.37872	6.15419	6.10029	6.58222	6.57418	6.55463	6.16241	6.38057	6.46247	6.39323	6.49535	6.21319
ENSG00000035862	TIMP2	TIMP metallopeptidase inhibitor 2 [Source:HGNC Symbol;Acc:HGNC:11821]	protein_coding	17	10.2134	10.4599	10.3027	10.2521	10.4599	10.3237	9.57632	9.78787	9.87465	9.68924	9.85404	9.78787
ENSG00000035928	RFC1	replication factor C subunit 1 [Source:HGNC Symbol;Acc:HGNC:9969]	protein_coding	4	7.27309	7.61104	7.56718	7.55966	7.33066	7.41532	7.43763	8.01603	7.76475	8.07735	7.64642	7.8068
ENSG00000036054	TBC1D23	TBC1 domain family member 23 [Source:HGNC Symbol;Acc:HGNC:25622]	protein_coding	3	5.47645	5.32749	5.66605	5.78462	5.27557	5.16381	5.2131	5.29932	5.17168	5.51583	5.30596	5.31396
ENSG00000036257	CUL3	cullin 3 [Source:HGNC Symbol;Acc:HGNC:2553]	protein_coding	2	6.07477	6.0559	6.0702	6.33883	6.03315	6.02109	5.54583	5.83271	6.00391	5.92554	6.04059	6.01379
ENSG00000036530	CYP46A1	cytochrome P450 family 46 subfamily A member 1 [Source:HGNC Symbol;Acc:HGNC:2641]	protein_coding	14	0.762236	0.462533	0.462533	0.238323	0.152245	0.293552	1.30181	1.59492	2.09781	1.34144	0.593134	1.22327
ENSG00000036549	AC118549.1	zinc finger ZZ-type containing 3 [Source:NCBI gene;Acc:26009]	protein_coding	1	5.93485	5.92339	6.10603	6.37183	6.40459	6.32435	6.48029	5.85498	6.34438	6.24999	6.29593	6.25353
ENSG00000036672	USP2	ubiquitin specific peptidase 2 [Source:HGNC Symbol;Acc:HGNC:12618]	protein_coding	11	-1.25582	-0.370719	-1.0424	-1.46338	0.0336037	-0.835796	1.40604	2.00479	2.06094	2.34718	1.61421	1.9606
ENSG00000037042	TUBG2	tubulin gamma 2 [Source:HGNC Symbol;Acc:HGNC:12419]	protein_coding	17	4.44466	4.46806	4.02147	4.25875	4.67419	4.69303	4.21377	3.56539	3.94432	3.56539	4.0283	3.91115
ENSG00000037241	RPL26L1	ribosomal protein L26 like 1 [Source:HGNC Symbol;Acc:HGNC:17050]	protein_coding	5	5.55642	5.43513	5.3746	5.83322	5.4506	5.39757	5.26538	5.68889	5.46352	5.86154	6.01948	5.40039
ENSG00000037474	NSUN2	NOP2/Sun RNA methyltransferase 2 [Source:HGNC Symbol;Acc:HGNC:25994]	protein_coding	5	4.8257	4.81367	5.27232	4.48925	4.80409	5.32129	4.33887	4.32067	4.39373	4.38212	4.8036	4.55077
ENSG00000037637	FBXO42	F-box protein 42 [Source:HGNC Symbol;Acc:HGNC:29249]	protein_coding	1	3.64606	4.06213	2.69741	3.82502	3.53275	3.10264	3.38929	3.513	3.40254	3.54144	3.21132	3.92712
ENSG00000037749	MFAP3	microfibril associated protein 3 [Source:HGNC Symbol;Acc:HGNC:7034]	protein_coding	5	3.35348	2.98014	2.95873	2.87407	2.20019	3.14384	3.27308	3.087	3.05402	3.34376	2.66804	2.80566
ENSG00000037757	MRI1	methylthioribose-1-phosphate isomerase 1 [Source:HGNC Symbol;Acc:HGNC:28469]	protein_coding	19	4.05702	3.48276	3.73211	3.77368	2.56145	4.05812	3.89774	3.8026	3.07934	3.22421	3.16292	2.95873
ENSG00000037897	METTL1	methyltransferase like 1 [Source:HGNC Symbol;Acc:HGNC:7030]	protein_coding	12	4.42858	4.44618	4.56378	4.45413	5.04812	5.31442	5.66117	4.63669	4.64711	4.97672	5.16336	4.99218
ENSG00000037965	HOXC8	homeobox C8 [Source:NCBI gene;Acc:3224]	protein_coding	12	1.24275	2.7511	2.07346	0.816759	0.738121	2.1561	-3.08058	-3.80678	-3.19955	-3.32908	-3.47101	-3.80678
ENSG00000038002	AGA	aspartylglucosaminidase [Source:HGNC Symbol;Acc:HGNC:318]	protein_coding	4	5.49623	5.20142	5.28066	4.75399	5.42147	5.48418	5.15446	4.80052	5.21264	4.50936	5.20703	5.55784
ENSG00000038210	PI4K2B	phosphatidylinositol 4-kinase type 2 beta [Source:HGNC Symbol;Acc:HGNC:18215]	protein_coding	4	3.68176	2.89027	3.21727	3.35673	1.46262	2.1561	1.67034	2.31272	2.1561	2.20019	3.13225	1.59492
ENSG00000038219	BOD1L1	biorientation of chromosomes in cell division 1 like 1 [Source:HGNC Symbol;Acc:HGNC:31792]	protein_coding	4	7.7323	8.01246	7.87249	7.55695	7.78	7.76968	7.67549	7.50646	7.55966	7.44443	7.36876	7.63173
ENSG00000038274	MAT2B	methionine adenosyltransferase 2B [Source:HGNC Symbol;Acc:HGNC:6905]	protein_coding	5	4.57435	4.68073	4.54694	4.58407	4.5058	4.0627	4.20902	4.39526	4.7059	4.27858	4.49738	4.5252
ENSG00000038382	TRIO	trio Rho guanine nucleotide exchange factor [Source:HGNC Symbol;Acc:HGNC:12303]	protein_coding	5	7.3157	7.44105	7.34508	7.2401	7.43654	7.44778	7.279	6.8281	6.8648	7.26637	6.86629	6.90386
ENSG00000038427	VCAN	versican [Source:HGNC Symbol;Acc:HGNC:2464]	protein_coding	5	5.32702	6.17492	4.48614	4.52408	5.72487	4.03908	10.5627	9.71314	9.91705	9.86087	10.14	10.3344
ENSG00000038532	CLEC16A	C-type lectin domain containing 16A [Source:HGNC Symbol;Acc:HGNC:29013]	protein_coding	16	3.47927	3.68676	3.86175	3.54808	3.70024	3.15808	3.52939	3.45697	2.96962	3.75875	3.38833	3.19282
ENSG00000038945	MSR1	macrophage scavenger receptor 1 [Source:HGNC Symbol;Acc:HGNC:7376]	protein_coding	8	1.162	-0.0559211	1.11549	2.40349	0.542417	1.59492	-0.613863	-0.301651	-0.370719	-0.797804	-0.835796	-0.43817
ENSG00000039123	MTREX	Mtr4 exosome RNA helicase [Source:HGNC Symbol;Acc:HGNC:18734]	protein_coding	5	6.77096	7.16136	7.09975	6.93114	7.02808	7.18348	7.8971	7.15608	7.30569	7.32955	7.36976	7.21554
ENSG00000039139	DNAH5	dynein axonemal heavy chain 5 [Source:HGNC Symbol;Acc:HGNC:2950]	protein_coding	5	1.73497	2.08552	0.376226	1.48149	1.57577	1.04733	2.69346	2.70953	1.18314	2.22069	2.47508	1.90033
ENSG00000039319	ZFYVE16	zinc finger FYVE-type containing 16 [Source:HGNC Symbol;Acc:HGNC:20756]	protein_coding	5	5.00548	5.31348	4.83077	4.70539	5.14551	4.85108	4.96457	5.1139	5.14966	5.01917	4.63355	5.05292
ENSG00000039523	RIPOR1	RHO family interacting cell polarization regulator 1 [Source:HGNC Symbol;Acc:HGNC:25836]	protein_coding	16	6.41455	6.84551	6.49851	6.68969	6.49789	6.58493	6.0262	6.6026	6.42397	6.70711	6.4643	6.39879
ENSG00000039560	RAI14	retinoic acid induced 14 [Source:HGNC Symbol;Acc:HGNC:14873]	protein_coding	5	9.35848	9.30479	9.46779	9.47276	9.32245	9.42394	9.05587	9.32691	8.99792	9.26585	9.07445	9.39549
ENSG00000039650	PNKP	polynucleotide kinase 3'-phosphatase [Source:HGNC Symbol;Acc:HGNC:9154]	protein_coding	19	5.27419	5.10868	4.96356	5.34363	4.90827	5.43513	5.57306	4.63043	5.11865	4.76674	5.42804	5.10917
ENSG00000040199	PHLPP2	PH domain and leucine rich repeat protein phosphatase 2 [Source:HGNC Symbol;Acc:HGNC:29149]	protein_coding	16	3.03388	2.8366	3.58437	3.31651	2.99908	3.34598	3.32348	2.70137	2.8456	2.61217	3.16292	3.02434
ENSG00000040275	SPDL1	spindle apparatus coiled-coil protein 1 [Source:HGNC Symbol;Acc:HGNC:26010]	protein_coding	5	7.89866	7.85928	7.8478	7.54592	8.2577	7.71774	8.91155	8.56097	8.41748	8.33522	7.9339	8.45589
ENSG00000040341	STAU2	staufen double-stranded RNA binding protein 2 [Source:HGNC Symbol;Acc:HGNC:11371]	protein_coding	8	4.50153	4.42807	4.67419	4.45247	4.43741	4.71204	5.41717	5.88631	5.39341	5.11959	5.47262	5.64996
ENSG00000040487	PQLC2	PQ loop repeat containing 2 [Source:HGNC Symbol;Acc:HGNC:26001]	protein_coding	1	3.85549	4.03052	3.67681	3.80191	3.48453	3.53537	3.28198	3.81808	3.70298	4.06752	3.74812	3.89954
ENSG00000040531	CTNS	cystinosin, lysosomal cystine transporter [Source:HGNC Symbol;Acc:HGNC:2518]	protein_coding	17	2.57677	2.70574	1.73497	3.04867	2.76142	2.13304	3.02224	2.76489	3.52082	3.10103	3.29434	3.02834
ENSG00000040608	RTN4R	reticulon 4 receptor [Source:HGNC Symbol;Acc:HGNC:18601]	protein_coding	22	-0.0267327	-0.872734	-1.72401	0.959443	-1.00393	-0.474758	1.79991	2.3024	1.38538	1.18314	1.73497	0.762236
ENSG00000040633	PHF23	PHD finger protein 23 [Source:HGNC Symbol;Acc:HGNC:28428]	protein_coding	17	6.28487	6.0492	6.2675	6.11449	6.33304	6.29099	6.2506	6.0559	6.35864	6.30073	6.29277	6.05698
ENSG00000040933	INPP4A	inositol polyphosphate-4-phosphatase type I A [Source:HGNC Symbol;Acc:HGNC:6074]	protein_coding	2	3.77948	4.32116	3.86111	3.94129	4.164	3.65856	4.36313	3.36091	3.8026	3.90382	3.53027	3.35138
ENSG00000041353	RAB27B	RAB27B, member RAS oncogene family [Source:HGNC Symbol;Acc:HGNC:9767]	protein_coding	18	3.88308	2.81196	3.36091	4.25663	3.51202	2.32153	2.73666	3.40446	3.93826	3.00944	3.90755	3.16597
ENSG00000041357	PSMA4	proteasome subunit alpha 4 [Source:HGNC Symbol;Acc:HGNC:9533]	protein_coding	15	7.87407	7.98893	7.9854	8.23064	7.73805	7.8462	8.12646	8.46872	8.25521	8.39275	7.83839	8.02614
ENSG00000041802	LSG1	large 60S subunit nuclear export GTPase 1 [Source:HGNC Symbol;Acc:HGNC:25652]	protein_coding	3	6.16465	6.33635	6.14994	6.26381	6.36804	6.48029	6.43043	5.87762	6.17492	5.9077	5.76448	6.02341
ENSG00000041880	PARP3	poly(ADP-ribose) polymerase family member 3 [Source:HGNC Symbol;Acc:HGNC:273]	protein_coding	3	5.96772	5.37931	5.23226	5.25936	5.3746	5.44068	5.96991	5.9223	5.65833	5.21881	5.71423	6.0559
ENSG00000041982	TNC	tenascin C [Source:HGNC Symbol;Acc:HGNC:5318]	protein_coding	9	4.83172	5.85986	4.16345	4.40592	5.20934	4.2624	3.0263	1.9606	2.79589	2.51996	3.09241	3.30146
ENSG00000041988	THAP3	THAP domain containing 3 [Source:HGNC Symbol;Acc:HGNC:20855]	protein_coding	1	3.79861	4.38794	3.99005	3.6512	4.48663	4.25875	4.93174	4.1989	4.71401	3.98582	4.4737	4.49489
ENSG00000042088	TDP1	tyrosyl-DNA phosphodiesterase 1 [Source:HGNC Symbol;Acc:HGNC:18884]	protein_coding	14	3.52695	3.95488	3.80927	3.75875	4.01001	4.05141	4.35043	4.62692	4.50316	4.49286	4.1618	4.45991
ENSG00000042286	AIFM2	apoptosis inducing factor mitochondria associated 2 [Source:HGNC Symbol;Acc:HGNC:21411]	protein_coding	10	4.03449	4.69977	4.8536	4.59374	4.26788	4.45306	4.88608	5.62444	5.15957	5.21744	4.42271	5.11959
ENSG00000042317	AL049834.1	spermatogenesis associated 7 [Source:NCBI gene;Acc:55812]	protein_coding	14	4.05141	3.35348	3.51647	3.83849	3.71493	3.46738	4.21478	4.53929	4.135	3.5101	3.75604	4.2519
ENSG00000042429	MED17	mediator complex subunit 17 [Source:HGNC Symbol;Acc:HGNC:2375]	protein_coding	11	1.3663	1.00233	0.34786	2.12088	1.22327	1.85275	2.8245	1.88415	1.57577	1.46262	2.1561	2.22069
ENSG00000042445	RETSAT	retinol saturase [Source:HGNC Symbol;Acc:HGNC:25991]	protein_coding	2	6.17369	6.45922	6.27801	5.93155	6.50228	6.49722	6.28982	6.256	6.56576	5.98165	6.53478	7.01188
ENSG00000042493	CAPG	capping actin protein, gelsolin like [Source:HGNC Symbol;Acc:HGNC:1474]	protein_coding	2	7.00482	6.78548	6.54889	6.50622	6.87814	6.57549	2.1561	0.936917	1.02594	1.63298	0.322988	1.6866
ENSG00000042753	AP2S1	adaptor related protein complex 2 subunit sigma 1 [Source:HGNC Symbol;Acc:HGNC:565]	protein_coding	19	8.1144	7.69486	8.0106	8.0143	8.28013	7.59011	8.13467	8.19648	8.08748	7.7619	7.71192	7.86607
ENSG00000043093	DCUN1D1	defective in cullin neddylation 1 domain containing 1 [Source:HGNC Symbol;Acc:HGNC:18184]	protein_coding	3	4.7274	4.84965	4.75085	5.11913	4.1743	4.14261	3.61473	4.16288	4.26788	4.67772	3.98824	4.40235
ENSG00000043143	JADE2	jade family PHD finger 2 [Source:HGNC Symbol;Acc:HGNC:22984]	protein_coding	5	5.28445	5.43695	5.54958	5.14871	5.23363	5.17835	5.84225	5.40228	5.52386	5.53149	5.34831	5.46781
ENSG00000043355	ZIC2	Zic family member 2 [Source:HGNC Symbol;Acc:HGNC:12873]	protein_coding	13	-2.76827	-2.01074	-2.3494	-0.339099	-1.16784	-2.67595	-1.89222	1.44486	1.70276	1.34144	1.57577	0.959443
ENSG00000043514	TRIT1	tRNA isopentenyltransferase 1 [Source:HGNC Symbol;Acc:HGNC:20286]	protein_coding	1	3.47102	3.50671	4.05812	3.75144	4.18079	3.63405	3.13567	3.88308	3.83791	4.05919	3.84981	3.29054
ENSG00000043591	ADRB1	adrenoceptor beta 1 [Source:HGNC Symbol;Acc:HGNC:285]	protein_coding	10	-0.474758	0.00535913	-0.916491	-0.0559211	-0.581033	-0.202286	1.6866	-3.80678	-3.32908	1.18314	-3.47101	-3.47101
ENSG00000044090	CUL7	cullin 7 [Source:HGNC Symbol;Acc:HGNC:21024]	protein_coding	6	4.3848	4.75705	4.6284	4.30723	4.60722	4.45089	3.57482	3.80465	4.06648	3.53634	4.37779	4.12091
ENSG00000044115	CTNNA1	catenin alpha 1 [Source:HGNC Symbol;Acc:HGNC:2509]	protein_coding	5	7.74102	7.97635	8.02822	7.96731	7.5269	7.57865	7.27507	7.9102	7.42978	7.9429	7.63426	7.68387
ENSG00000044446	PHKA2	phosphorylase kinase regulatory subunit alpha 2 [Source:HGNC Symbol;Acc:HGNC:8926]	protein_coding	X	3.42236	3.3759	3.41054	3.07064	3.32684	3.27698	3.61168	3.46286	4.03565	3.00733	3.35244	3.32795
ENSG00000044459	CNTLN	centlein [Source:HGNC Symbol;Acc:HGNC:23432]	protein_coding	9	5.94696	6.22415	6.01561	6.06841	6.388	6.32613	6.23918	5.90552	5.91545	6.27314	6.05253	5.92885
ENSG00000044574	HSPA5	heat shock protein family A (Hsp70) member 5 [Source:HGNC Symbol;Acc:HGNC:5238]	protein_coding	9	9.76243	9.73139	10.1052	9.51318	10.1669	10.2229	10.5492	9.39549	9.80733	9.94624	10.1945	10.14
ENSG00000046604	DSG2	desmoglein 2 [Source:HGNC Symbol;Acc:HGNC:3049]	protein_coding	18	-3.08058	-3.63068	-4.54364	-3.47101	-0.339099	-3.08058	6.95815	6.45326	6.65578	6.33756	6.79691	6.73445
ENSG00000046647	GEMIN8	gem nuclear organelle associated protein 8 [Source:HGNC Symbol;Acc:HGNC:26044]	protein_coding	X	0.86618	2.08552	0.887581	2.6763	0.692046	2.01912	3.16124	3.01184	3.36406	2.50123	2.9424	3.36197
ENSG00000046651	OFD1	OFD1 centriole and centriolar satellite protein [Source:HGNC Symbol;Acc:HGNC:2567]	protein_coding	X	4.49738	4.70638	4.76068	4.83029	4.67471	4.54864	5.90116	5.57601	5.45203	5.84921	5.17026	5.43465
ENSG00000047056	WDR37	WD repeat domain 37 [Source:HGNC Symbol;Acc:HGNC:31406]	protein_coding	10	2.84278	2.95648	2.92251	3.61778	2.51996	2.95209	3.02011	3.27424	3.06537	3.13075	2.93222	3.26838
ENSG00000047188	YTHDC2	YTH domain containing 2 [Source:HGNC Symbol;Acc:HGNC:24721]	protein_coding	5	4.26137	3.83289	4.14209	3.95251	4.18403	3.86361	4.00729	3.89338	3.75407	3.86904	4.02762	3.67325
ENSG00000047230	CTPS2	CTP synthase 2 [Source:HGNC Symbol;Acc:HGNC:2520]	protein_coding	X	3.26724	1.88415	2.40349	2.83358	2.64953	1.83326	3.9513	4.38949	3.61921	3.74107	3.33133	3.43013
ENSG00000047249	ATP6V1H	ATPase H+ transporting V1 subunit H [Source:HGNC Symbol;Acc:HGNC:18303]	protein_coding	8	5.03011	5.10291	5.16002	5.22906	4.94537	4.59015	4.03052	5.53245	4.77976	5.33839	4.71204	5.07557
ENSG00000047315	POLR2B	RNA polymerase II subunit B [Source:HGNC Symbol;Acc:HGNC:9188]	protein_coding	4	5.92772	6.22599	6.46247	6.02905	5.97999	6.13208	5.81666	5.64372	5.84972	5.54912	6.00391	6.10776
ENSG00000047346	FAM214A	family with sequence similarity 214 member A [Source:HGNC Symbol;Acc:HGNC:25609]	protein_coding	15	4.88804	4.61586	4.70131	4.87088	4.41742	4.10164	3.86787	5.00938	3.93949	4.23917	4.25822	4.3584
ENSG00000047365	ARAP2	ArfGAP with RhoGAP domain, ankyrin repeat and PH domain 2 [Source:HGNC Symbol;Acc:HGNC:16924]	protein_coding	4	-2.01074	-2.58857	-2.3494	-2.20655	-2.426	-2.20655	3.96306	3.363	3.09072	3.52939	3.39234	2.66322
ENSG00000047410	TPR	translocated promoter region, nuclear basket protein [Source:HGNC Symbol;Acc:HGNC:12017]	protein_coding	1	8.50791	8.76404	8.66025	7.9942	8.51587	8.79496	9.17098	8.94552	8.80122	8.74274	8.68339	8.95241
ENSG00000047578	KIAA0556	KIAA0556 [Source:HGNC Symbol;Acc:HGNC:29068]	protein_coding	16	2.16717	2.80878	1.79991	2.57677	2.81196	1.83326	2.14398	1.63298	2.51403	2.46069	2.82782	1.9606
ENSG00000047579	DTNBP1	dystrobrevin binding protein 1 [Source:HGNC Symbol;Acc:HGNC:17328]	protein_coding	6	4.97478	4.43328	4.64516	4.98105	4.64169	5.32415	4.81465	4.96457	4.60217	5.04767	5.04812	4.77976
ENSG00000047621	C12orf4	chromosome 12 open reading frame 4 [Source:HGNC Symbol;Acc:HGNC:1184]	protein_coding	12	5.47888	5.10337	5.19715	5.04631	5.61525	5.50192	6.34064	5.72785	6.0559	5.69847	5.85281	5.62661
ENSG00000047634	SCML1	Scm polycomb group protein like 1 [Source:HGNC Symbol;Acc:HGNC:10580]	protein_coding	X	3.54972	4.08849	3.64761	3.56539	3.31421	2.7579	3.06326	3.16742	3.33255	3.65493	2.83065	3.43978
ENSG00000047644	WWC3	WWC family member 3 [Source:HGNC Symbol;Acc:HGNC:29237]	protein_coding	X	5.39527	5.90662	5.70099	4.90677	5.23137	5.47355	5.40276	5.73753	6.06117	5.54821	6.31055	6.09171
ENSG00000047648	ARHGAP6	Rho GTPase activating protein 6 [Source:HGNC Symbol;Acc:HGNC:676]	protein_coding	X	2.40349	1.3663	1.44486	2.26159	2.13304	1.51769	3.70232	3.45225	3.51817	2.59736	2.68049	2.32153
ENSG00000047849	MAP4	microtubule associated protein 4 [Source:HGNC Symbol;Acc:HGNC:6862]	protein_coding	3	8.80122	8.69216	8.63747	8.84895	8.75183	8.78562	8.31219	8.4891	8.1945	8.56354	8.25983	8.26892
ENSG00000047932	GOPC	golgi associated PDZ and coiled-coil motif containing [Source:HGNC Symbol;Acc:HGNC:17643]	protein_coding	6	7.26827	7.31959	7.01917	7.49594	7.37078	7.0368	6.78321	6.86029	6.47649	6.8108	6.56576	6.57155
ENSG00000048028	USP28	ubiquitin specific peptidase 28 [Source:HGNC Symbol;Acc:HGNC:12625]	protein_coding	11	4.53517	4.79756	4.73825	4.69099	4.54129	4.60922	5.07027	4.50732	5.18584	4.79456	4.72131	4.62889
ENSG00000048052	HDAC9	histone deacetylase 9 [Source:HGNC Symbol;Acc:HGNC:14065]	protein_coding	7	4.3316	3.75005	3.58674	3.15467	3.33577	3.30965	5.00353	4.78377	3.95011	4.68073	4.33685	4.88756
ENSG00000048140	TSPAN17	tetraspanin 17 [Source:HGNC Symbol;Acc:HGNC:13594]	protein_coding	5	5.05733	5.2392	5.21744	5.43465	5.41484	5.31769	5.78408	5.34544	5.30368	5.46495	5.36901	5.48373
ENSG00000048162	NOP16	NOP16 nucleolar protein [Source:HGNC Symbol;Acc:HGNC:26934]	protein_coding	5	4.6032	4.92529	4.8733	5.27003	4.63206	5.04396	4.23484	3.77818	4.69814	4.67971	4.94248	4.23811
ENSG00000048342	CC2D2A	coiled-coil and C2 domain containing 2A [Source:HGNC Symbol;Acc:HGNC:29253]	protein_coding	4	4.15804	4.20475	4.2181	4.08575	4.12678	4.06327	4.91894	4.95067	5.01412	4.91941	5.2415	4.83473
ENSG00000048392	RRM2B	ribonucleotide reductase regulatory TP53 inducible subunit M2B [Source:HGNC Symbol;Acc:HGNC:17296]	protein_coding	8	5.48468	5.69083	5.6254	5.33695	5.35679	5.15584	4.39053	5.56863	5.70099	4.6138	4.65174	5.76135
ENSG00000048405	ZNF800	zinc finger protein 800 [Source:HGNC Symbol;Acc:HGNC:27267]	protein_coding	7	4.54325	4.49489	4.99413	4.91792	4.56702	4.89472	5.10579	4.78075	4.46344	4.41216	4.63721	4.42703
ENSG00000048471	SNX29	sorting nexin 29 [Source:HGNC Symbol;Acc:HGNC:30542]	protein_coding	16	3.8536	3.89774	3.7948	4.45517	4.15417	4.23484	3.42437	2.73666	3.20562	3.22975	3.24707	3.53717
ENSG00000048544	MRPS10	mitochondrial ribosomal protein S10 [Source:HGNC Symbol;Acc:HGNC:14502]	protein_coding	6	6.8448	6.86701	6.72222	6.83163	7.03518	7.05275	7.34204	6.72427	6.96363	6.59734	6.76324	6.75829
ENSG00000048649	RSF1	remodeling and spacing factor 1 [Source:HGNC Symbol;Acc:HGNC:18118]	protein_coding	11	7.78	7.95332	7.88196	7.52924	7.78154	7.92563	7.78784	7.81759	7.85413	7.5269	7.83994	7.93559
ENSG00000048707	VPS13D	vacuolar protein sorting 13 homolog D [Source:HGNC Symbol;Acc:HGNC:23595]	protein_coding	1	4.36368	4.44517	4.45039	3.62454	4.32482	4.23865	4.78872	4.57178	4.65117	4.17215	4.55594	4.47676
ENSG00000048740	CELF2	CUGBP Elav-like family member 2 [Source:HGNC Symbol;Acc:HGNC:2550]	protein_coding	10	6.40207	6.20669	6.56102	5.94425	6.06419	6.14455	0.376226	0.788206	0.569552	-0.647915	0.959443	0.293552
ENSG00000048828	FAM120A	family with sequence similarity 120A [Source:HGNC Symbol;Acc:HGNC:13247]	protein_coding	9	9.07819	8.88158	9.15905	9.04484	9.03752	9.1433	8.61992	8.74274	8.66313	8.88819	9.16699	8.85542
ENSG00000048991	R3HDM1	R3H domain containing 1 [Source:HGNC Symbol;Acc:HGNC:9757]	protein_coding	2	5.65394	5.96271	5.7712	6.01616	5.51277	5.87814	5.28721	5.83701	5.75038	6.07656	5.57649	5.55097
ENSG00000049130	KITLG	KIT ligand [Source:HGNC Symbol;Acc:HGNC:6343]	protein_coding	12	5.39015	5.3204	5.69594	5.33179	5.23317	5.86475	3.19858	2.76855	2.99908	2.77193	2.7511	3.12763
ENSG00000049167	ERCC8	ERCC excision repair 8, CSA ubiquitin ligase complex subunit [Source:HGNC Symbol;Acc:HGNC:3439]	protein_coding	5	1.40604	2.14398	0.887581	3.34269	1.9305	1.162	2.68496	2.06094	2.8215	2.50123	2.45396	2.25099
ENSG00000049192	ADAMTS6	ADAM metallopeptidase with thrombospondin type 1 motif 6 [Source:HGNC Symbol;Acc:HGNC:222]	protein_coding	5	4.7198	4.68901	5.08321	4.6195	5.45629	5.58169	5.36289	4.86184	4.06492	4.87677	4.92529	4.6377
ENSG00000049239	H6PD	hexose-6-phosphate dehydrogenase/glucose 1-dehydrogenase [Source:HGNC Symbol;Acc:HGNC:4795]	protein_coding	1	5.39899	5.78713	5.52577	5.37882	5.80292	5.16567	4.49788	4.66348	4.42595	4.96631	4.60368	4.15417
ENSG00000049245	VAMP3	vesicle associated membrane protein 3 [Source:HGNC Symbol;Acc:HGNC:12644]	protein_coding	1	6.76178	7.06687	6.55784	6.95897	6.91372	6.71538	6.96524	6.85586	6.8566	6.82947	6.64541	6.85142
ENSG00000049246	PER3	period circadian regulator 3 [Source:HGNC Symbol;Acc:HGNC:8847]	protein_coding	1	3.23905	3.71908	3.12612	3.35244	4.24974	3.76414	4.48201	4.22664	4.66495	4.01341	3.93345	3.98292
ENSG00000049249	TNFRSF9	TNF receptor superfamily member 9 [Source:HGNC Symbol;Acc:HGNC:11924]	protein_coding	1	-4.25341	-2.76827	-3.32908	-4.54364	-2.67595	-3.32908	0.692046	1.53612	0.34786	0.788206	1.97379	1.61421
ENSG00000049323	LTBP1	latent transforming growth factor beta binding protein 1 [Source:HGNC Symbol;Acc:HGNC:6714]	protein_coding	2	7.08722	7.55833	6.95815	6.36411	8.03615	7.37078	6.93432	6.01379	6.56438	6.07477	6.63227	6.8209
ENSG00000049449	RCN1	reticulocalbin 1 [Source:HGNC Symbol;Acc:HGNC:9934]	protein_coding	11	6.9894	7.0344	6.51338	6.63097	6.83807	6.70989	5.57788	5.85818	5.91432	6.24392	5.93707	6.1457
ENSG00000049540	ELN	elastin [Source:HGNC Symbol;Acc:HGNC:3327]	protein_coding	7	5.33553	4.36205	2.5258	4.22511	4.77066	1.32243	-0.721049	-0.474758	0.0893355	-0.232922	-0.474758	-0.43817
ENSG00000049541	RFC2	replication factor C subunit 2 [Source:HGNC Symbol;Acc:HGNC:9970]	protein_coding	7	3.47564	4.23041	3.79922	4.07201	4.05141	3.70728	4.94864	5.06582	4.43279	5.05001	4.30723	4.55128
ENSG00000049618	ARID1B	AT-rich interaction domain 1B [Source:HGNC Symbol;Acc:HGNC:18040]	protein_coding	6	5.75618	6.37122	5.74735	5.88957	5.72031	5.89772	5.73359	6.1014	6.06783	6.2199	5.89351	5.98217
ENSG00000049656	CLPTM1L	CLPTM1 like [Source:HGNC Symbol;Acc:HGNC:24308]	protein_coding	5	7.50183	7.23538	7.60164	7.26413	7.38919	7.43654	6.42458	6.78404	6.60401	7.11513	7.28596	6.83235
ENSG00000049759	NEDD4L	neural precursor cell expressed, developmentally down-regulated 4-like, E3 ubiquitin protein ligase [Source:HGNC Symbol;Acc:HGNC:7728]	protein_coding	18	6.76678	7.01997	7.1169	6.38425	6.98319	7.01433	7.37078	7.56718	7.22851	7.22669	7.21831	8.03224
ENSG00000049769	PPP1R3F	protein phosphatase 1 regulatory subunit 3F [Source:HGNC Symbol;Acc:HGNC:14944]	protein_coding	X	1.22327	1.83326	1.08996	2.387	2.29279	2.01912	1.91644	1.88415	2.06094	2.01912	1.76714	1.85275
ENSG00000049860	HEXB	hexosaminidase subunit beta [Source:HGNC Symbol;Acc:HGNC:4879]	protein_coding	5	7.28885	7.48656	7.54119	6.88045	6.97852	7.02962	4.91065	6.3537	6.02965	6.13328	6.91196	6.91679
ENSG00000049883	PTCD2	pentatricopeptide repeat domain 2 [Source:HGNC Symbol;Acc:HGNC:25734]	protein_coding	5	2.94756	3.52601	3.8099	3.20417	3.25093	3.39132	3.2833	3.10772	3.22975	3.0359	3.76751	3.10603
ENSG00000050130	JKAMP	JNK1/MAPK8 associated membrane protein [Source:HGNC Symbol;Acc:HGNC:20184]	protein_coding	14	2.97174	3.61778	3.18984	2.65876	1.40604	2.07346	2.97812	3.22136	2.70574	3.19137	2.93222	3.25216
ENSG00000050165	DKK3	dickkopf WNT signaling pathway inhibitor 3 [Source:HGNC Symbol;Acc:HGNC:2893]	protein_coding	11	8.54514	8.53443	8.06207	8.47376	8.08513	7.40974	6.13092	7.67281	7.1437	7.81455	7.4467	7.40436
ENSG00000050327	ARHGEF5	Rho guanine nucleotide exchange factor 5 [Source:HGNC Symbol;Acc:HGNC:13209]	protein_coding	7	0.238323	-2.20655	-2.3494	-1.16784	0.322988	-0.0873549	2.92251	2.24115	2.17891	1.75115	2.29279	1.40604
ENSG00000050344	NFE2L3	nuclear factor, erythroid 2 like 3 [Source:HGNC Symbol;Acc:HGNC:7783]	protein_coding	7	3.44647	2.89269	3.60864	3.71493	3.20989	3.37258	5.47645	5.31632	5.14917	5.52774	5.02338	4.87533
ENSG00000050393	MCUR1	mitochondrial calcium uniporter regulator 1 [Source:HGNC Symbol;Acc:HGNC:21097]	protein_coding	6	5.62934	5.56767	5.56863	5.78258	5.53671	5.81613	6.07477	5.92832	5.78096	5.81041	5.70669	5.8407
ENSG00000050405	LIMA1	LIM domain and actin binding 1 [Source:HGNC Symbol;Acc:HGNC:24636]	protein_coding	12	9.47276	9.56024	9.79432	9.49787	9.57632	9.67747	8.28454	8.50791	8.2351	8.2577	8.18817	8.58192
ENSG00000050426	LETMD1	LETM1 domain containing 1 [Source:HGNC Symbol;Acc:HGNC:24241]	protein_coding	12	3.52353	3.4656	2.8366	3.76007	2.71737	3.60216	3.88252	3.71027	4.64419	3.50155	3.5226	4.25243
ENSG00000050438	SLC4A8	solute carrier family 4 member 8 [Source:HGNC Symbol;Acc:HGNC:11034]	protein_coding	12	4.15148	4.0956	3.96306	3.94835	4.25608	4.43896	4.60217	4.245	4.68282	3.77432	4.17046	4.62939
ENSG00000050628	PTGER3	prostaglandin E receptor 3 [Source:HGNC Symbol;Acc:HGNC:9595]	protein_coding	1	0.264683	0.959443	1.04733	0.152245	1.3663	0.714217	-2.01074	-1.37097	-2.3494	-1.617	-1.83486	-1.51928
ENSG00000050748	MAPK9	mitogen-activated protein kinase 9 [Source:HGNC Symbol;Acc:HGNC:6886]	protein_coding	5	4.01509	3.71428	4.5	3.97187	4.01676	3.79017	3.75941	3.98102	4.01619	4.16345	3.68314	3.3471
ENSG00000050820	BCAR1	BCAR1 scaffold protein, Cas family member [Source:HGNC Symbol;Acc:HGNC:971]	protein_coding	16	0.462533	0.376226	0.0618493	2.28383	-0.581033	-0.0873549	1.9606	1.162	1.91644	2.04641	1.20394	1.51769
ENSG00000051009	FAM160A2	family with sequence similarity 160 member A2 [Source:HGNC Symbol;Acc:HGNC:25378]	protein_coding	11	2.32153	2.87407	3.26838	2.51403	3.30847	3.61168	3.43488	2.96311	3.48888	3.04681	2.43376	3.6882
ENSG00000051108	HERPUD1	homocysteine inducible ER protein with ubiquitin like domain 1 [Source:HGNC Symbol;Acc:HGNC:13744]	protein_coding	16	5.64663	5.75565	5.30826	5.66021	5.52059	5.04631	4.53981	4.93899	4.96771	4.99762	5.37511	4.93415
ENSG00000051128	HOMER3	homer scaffold protein 3 [Source:HGNC Symbol;Acc:HGNC:17514]	protein_coding	19	7.53998	7.41429	7.82545	7.633	7.70749	7.55833	8.11242	8.09115	8.0341	7.65187	7.78784	8.0969
ENSG00000051341	POLQ	DNA polymerase theta [Source:HGNC Symbol;Acc:HGNC:9186]	protein_coding	3	2.92714	3.83421	3.3759	2.07346	3.38731	3.3471	4.17379	3.10264	4.10049	3.56933	3.67325	3.84112
ENSG00000051382	PIK3CB	phosphatidylinositol-4,5-bisphosphate 3-kinase catalytic subunit beta [Source:HGNC Symbol;Acc:HGNC:8976]	protein_coding	3	2.91253	3.26606	3.47016	3.50917	3.16124	3.77086	3.80332	4.05363	3.98879	3.98409	4.07693	4.11817
ENSG00000051523	CYBA	cytochrome b-245 alpha chain [Source:HGNC Symbol;Acc:HGNC:2577]	protein_coding	16	3.32462	2.88782	3.26228	3.53966	3.72599	2.42609	-0.721049	-0.965248	-0.125285	-0.516651	-0.548684	-0.405753
ENSG00000051596	THOC3	THO complex 3 [Source:HGNC Symbol;Acc:HGNC:19072]	protein_coding	5	-0.125285	1.59492	1.83326	-0.125285	0.0618493	-0.339099	0.12554	1.81614	0.788206	1.06985	2.29279	1.85275
ENSG00000051620	HEBP2	heme binding protein 2 [Source:HGNC Symbol;Acc:HGNC:15716]	protein_coding	6	6.56374	6.47082	6.15827	6.81941	6.28554	6.14817	8.11048	8.1366	8.0475	8.31448	7.94481	7.75735
ENSG00000051825	MPHOSPH9	M-phase phosphoprotein 9 [Source:HGNC Symbol;Acc:HGNC:7215]	protein_coding	12	3.81181	4.40691	4.07693	4.13284	4.3584	4.46703	5.59913	5.4477	5.83322	5.56051	5.58403	5.76288
ENSG00000052126	PLEKHA5	pleckstrin homology domain containing A5 [Source:HGNC Symbol;Acc:HGNC:30036]	protein_coding	12	6.40004	6.23797	6.14934	6.11788	5.78974	5.66456	6.28487	6.52872	6.89849	6.35617	6.40207	6.63227
ENSG00000052723	SIKE1	suppressor of IKBKE 1 [Source:HGNC Symbol;Acc:HGNC:26119]	protein_coding	1	4.50887	4.23588	4.03565	4.52776	4.46092	4.20528	4.11598	4.45362	4.39105	4.23374	4.17706	4.164
ENSG00000052749	RRP12	ribosomal RNA processing 12 homolog [Source:HGNC Symbol;Acc:HGNC:29100]	protein_coding	10	3.78888	4.07358	3.90267	4.21976	4.31069	4.52726	5.79466	4.76521	4.87533	4.99464	5.13317	4.56539
ENSG00000052795	FNIP2	folliculin interacting protein 2 [Source:HGNC Symbol;Acc:HGNC:29280]	protein_coding	4	5.3648	5.08936	4.87582	5.23871	4.80311	4.65588	5.62295	5.90393	5.75928	6.11913	5.74069	5.79297
ENSG00000052802	MSMO1	methylsterol monooxygenase 1 [Source:HGNC Symbol;Acc:HGNC:10545]	protein_coding	4	5.60303	4.73825	5.05733	5.65198	5.0903	5.11626	5.18584	4.68388	5.28536	5.26729	5.53104	4.72838
ENSG00000052841	TTC17	tetratricopeptide repeat domain 17 [Source:HGNC Symbol;Acc:HGNC:25596]	protein_coding	11	5.80128	5.71571	5.58649	5.68319	6.1362	5.85818	6.44883	5.75618	6.1577	5.47355	6.17911	6.36351
ENSG00000052850	ALX4	ALX homeobox 4 [Source:HGNC Symbol;Acc:HGNC:450]	protein_coding	11	2.34718	2.08552	2.43376	2.40349	2.48818	2.73666	-0.916491	-0.581033	0.410144	-0.370719	-0.613863	-0.613863
ENSG00000053254	FOXN3	forkhead box N3 [Source:HGNC Symbol;Acc:HGNC:1928]	protein_coding	14	7.19715	6.89155	6.71064	6.77532	6.82233	6.44496	5.56956	6.67671	6.10085	6.27676	5.91714	6.38925
ENSG00000053371	AKR7A2	aldo-keto reductase family 7 member A2 [Source:HGNC Symbol;Acc:HGNC:389]	protein_coding	1	6.81356	6.44185	6.55397	6.72155	6.56642	6.43997	6.18449	6.91531	6.57549	6.71538	6.64051	6.46557
ENSG00000053372	MRTO4	MRT4 homolog, ribosome maturation factor [Source:HGNC Symbol;Acc:HGNC:18477]	protein_coding	1	6.28359	6.62284	6.70711	6.80491	6.37429	6.8006	7.3359	6.83665	6.56765	7.33894	7.03518	6.4862
ENSG00000053501	USE1	unconventional SNARE in the ER 1 [Source:HGNC Symbol;Acc:HGNC:30882]	protein_coding	19	3.92018	3.96709	3.65493	4.20209	3.74392	3.7281	3.57888	3.45225	3.91593	3.36726	3.3715	3.3037
ENSG00000053770	AP5M1	adaptor related protein complex 5 subunit mu 1 [Source:HGNC Symbol;Acc:HGNC:20192]	protein_coding	14	4.55699	4.14098	4.70078	4.88368	4.49587	4.44886	3.98947	4.53358	3.74107	3.94372	4.08417	4.21066
ENSG00000053900	ANAPC4	anaphase promoting complex subunit 4 [Source:HGNC Symbol;Acc:HGNC:19990]	protein_coding	4	4.50631	3.92886	4.07916	4.63721	4.62297	4.5575	4.21587	4.19836	4.25026	4.12258	4.38099	3.88308
ENSG00000054116	TRAPPC3	trafficking protein particle complex 3 [Source:HGNC Symbol;Acc:HGNC:19942]	protein_coding	1	7.48314	6.96997	7.02079	7.48656	7.3157	7.43427	7.13835	7.55566	7.39137	7.33066	7.34401	7.3359
ENSG00000054118	THRAP3	thyroid hormone receptor associated protein 3 [Source:HGNC Symbol;Acc:HGNC:22964]	protein_coding	1	8.13866	8.47646	8.20304	8.16317	8.07155	8.09115	8.1144	8.24654	8.04375	8.57665	8.20103	8.1144
ENSG00000054148	PHPT1	phosphohistidine phosphatase 1 [Source:HGNC Symbol;Acc:HGNC:30033]	protein_coding	9	5.93976	5.67073	5.54433	6.16185	5.40461	5.53762	4.43997	5.68225	5.28675	5.47694	4.85797	5.69594
ENSG00000054267	ARID4B	AT-rich interaction domain 4B [Source:HGNC Symbol;Acc:HGNC:15550]	protein_coding	1	7.50646	7.7986	7.74102	7.47061	7.35008	7.48777	7.06026	7.46252	7.55074	7.47964	7.50523	7.50758
ENSG00000054277	OPN3	opsin 3 [Source:HGNC Symbol;Acc:HGNC:14007]	protein_coding	1	5.08273	4.51779	4.74128	5.03628	5.05486	4.95121	5.36763	6.25353	5.80344	6.03089	6.10256	6.14695
ENSG00000054282	SDCCAG8	serologically defined colon cancer antigen 8 [Source:HGNC Symbol;Acc:HGNC:10671]	protein_coding	1	4.30942	4.67521	4.26452	4.58356	4.14919	4.361	5.13992	4.93654	5.59218	4.85751	5.18444	5.07695
ENSG00000054523	KIF1B	kinesin family member 1B [Source:HGNC Symbol;Acc:HGNC:16636]	protein_coding	1	6.15359	6.09405	6.47775	6.33435	6.22715	6.47839	6.42081	6.45983	6.27497	6.30313	6.32313	6.24759
ENSG00000054598	FOXC1	forkhead box C1 [Source:HGNC Symbol;Acc:HGNC:3800]	protein_coding	6	5.96599	5.82251	6.12093	5.93101	6.31433	6.12034	5.02527	4.9961	4.32433	5.35538	5.17788	4.58555
ENSG00000054611	TBC1D22A	TBC1 domain family member 22A [Source:HGNC Symbol;Acc:HGNC:1309]	protein_coding	22	5.58403	5.54534	5.81777	6.47649	5.95645	5.75359	5.95367	5.93049	5.89503	6.00916	5.69395	5.64324
ENSG00000054654	SYNE2	spectrin repeat containing nuclear envelope protein 2 [Source:HGNC Symbol;Acc:HGNC:17084]	protein_coding	14	4.82934	5.35488	5.59317	4.66495	5.21264	5.76028	6.88045	6.25842	6.24273	6.38674	6.19236	6.37553
ENSG00000054793	ATP9A	ATPase phospholipid transporting 9A (putative) [Source:HGNC Symbol;Acc:HGNC:13540]	protein_coding	20	4.74177	4.80311	4.83927	4.4887	4.55181	4.71566	3.85671	4.46952	4.89062	4.34571	4.44151	4.5575
ENSG00000054965	FAM168A	family with sequence similarity 168 member A [Source:HGNC Symbol;Acc:HGNC:28999]	protein_coding	11	3.57888	3.54567	3.88364	3.96306	3.77756	3.57082	3.93525	3.54808	3.71835	3.61622	3.47293	3.35885
ENSG00000054967	RELT	RELT TNF receptor [Source:HGNC Symbol;Acc:HGNC:13764]	protein_coding	11	2.9424	2.60719	3.329	2.79589	2.86883	3.31887	3.83219	3.54305	4.33418	3.8739	3.88426	3.57965
ENSG00000054983	GALC	galactosylceramidase [Source:HGNC Symbol;Acc:HGNC:4115]	protein_coding	14	4.27914	3.99922	3.60942	3.92712	4.62643	4.65276	2.68049	2.87709	2.9424	2.43376	2.37937	2.9609
ENSG00000055044	NOP58	NOP58 ribonucleoprotein [Source:HGNC Symbol;Acc:HGNC:29926]	protein_coding	2	7.31367	7.67689	7.61996	7.58746	7.13394	7.58483	7.43088	7.57101	7.32644	7.91198	7.49707	7.34401
ENSG00000055070	SZRD1	SUZ RNA binding domain containing 1 [Source:HGNC Symbol;Acc:HGNC:30232]	protein_coding	1	7.12015	7.23822	7.32547	7.31079	7.12271	7.30773	7.17793	7.39447	7.23822	7.46368	7.43869	7.40009
ENSG00000055130	CUL1	cullin 1 [Source:HGNC Symbol;Acc:HGNC:2551]	protein_coding	7	6.1457	6.30132	6.18811	6.5216	6.10841	6.00445	5.65394	5.957	5.82363	6.18265	6.09109	6.28487
ENSG00000055147	FAM114A2	family with sequence similarity 114 member A2 [Source:HGNC Symbol;Acc:HGNC:1333]	protein_coding	5	4.95623	4.7198	4.80311	5.1698	4.86396	5.04721	4.63454	4.50206	4.80311	4.50316	4.38743	4.32267
ENSG00000055163	CYFIP2	cytoplasmic FMR1 interacting protein 2 [Source:HGNC Symbol;Acc:HGNC:13760]	protein_coding	5	4.9607	4.39267	4.77824	4.08966	3.93949	4.58812	5.27187	4.92831	5.45822	4.13612	4.77216	5.90169
ENSG00000055208	TAB2	TGF-beta activated kinase 1 (MAP3K7) binding protein 2 [Source:HGNC Symbol;Acc:HGNC:17075]	protein_coding	6	5.32219	5.53907	5.49869	5.51676	5.45775	5.12573	5.85875	6.05427	6.10776	5.67167	5.9559	5.97669
ENSG00000055211	GINM1	glycoprotein integral membrane 1 [Source:HGNC Symbol;Acc:HGNC:21074]	protein_coding	6	6.87372	7.03047	6.77239	6.7682	6.69042	6.54552	6.45536	6.58693	6.42081	6.55019	6.25119	6.16185
ENSG00000055332	EIF2AK2	eukaryotic translation initiation factor 2 alpha kinase 2 [Source:HGNC Symbol;Acc:HGNC:9437]	protein_coding	2	7.31959	7.14903	7.3739	7.31959	7.09723	7.21739	6.81569	6.93663	7.00482	7.14274	7.12271	6.84403
ENSG00000055483	AC022966.1	ubiquitin specific peptidase 36 [Source:NCBI gene;Acc:57602]	protein_coding	17	6.596	6.5856	6.64673	6.5197	6.66059	6.83235	6.51141	5.83857	5.86582	6.07421	6.13032	6.07077
ENSG00000055609	KMT2C	lysine methyltransferase 2C [Source:HGNC Symbol;Acc:HGNC:13726]	protein_coding	7	5.74225	6.31761	6.2386	5.74016	5.96271	6.31761	6.08408	5.51537	5.85281	5.78462	6.16999	5.84972
ENSG00000055732	MCOLN3	mucolipin 3 [Source:HGNC Symbol;Acc:HGNC:13358]	protein_coding	1	-0.125285	-0.0559211	-0.0267327	-0.202286	-0.613863	-0.68177	2.57677	1.3663	1.79991	1.94543	2.04641	1.40604
ENSG00000055813	CCDC85A	coiled-coil domain containing 85A [Source:HGNC Symbol;Acc:HGNC:29400]	protein_coding	2	-1.12621	-0.168848	0.00535913	-0.797804	0.437232	0.00535913	0.210689	0.569552	0.816759	0.542417	0.841433	0.34786
ENSG00000055917	PUM2	pumilio RNA binding family member 2 [Source:HGNC Symbol;Acc:HGNC:14958]	protein_coding	2	5.48657	5.33695	5.17122	5.31078	5.38678	5.56815	5.04631	5.35115	5.62596	5.27048	5.57696	5.58219
ENSG00000055950	MRPL43	mitochondrial ribosomal protein L43 [Source:HGNC Symbol;Acc:HGNC:14517]	protein_coding	10	6.70782	6.7402	6.84254	7.22759	6.72075	6.64268	7.09637	7.55833	7.42435	7.71916	7.28885	7.22292
ENSG00000056050	HPF1	histone PARylation factor 1 [Source:HGNC Symbol;Acc:HGNC:26051]	protein_coding	4	5.54249	5.80886	5.51537	6.04863	5.44116	5.38724	5.02293	5.57741	5.68629	5.70827	5.56484	5.47888
ENSG00000056097	ZFR	zinc finger RNA binding protein [Source:HGNC Symbol;Acc:HGNC:17277]	protein_coding	5	7.72526	7.8869	7.98344	7.89866	7.90028	8.03036	7.84944	7.6071	7.75131	7.73659	7.65739	7.76798
ENSG00000056277	ZNF280C	zinc finger protein 280C [Source:HGNC Symbol;Acc:HGNC:25955]	protein_coding	X	2.17891	0.788206	1.44486	2.82782	0.410144	2.51996	2.39443	2.508	2.42609	1.51769	2.04641	1.44486
ENSG00000056558	TRAF1	TNF receptor associated factor 1 [Source:HGNC Symbol;Acc:HGNC:12031]	protein_coding	9	0.238323	-0.965248	-0.835796	0.489302	0.841433	0.462533	3.22292	4.06699	3.586	3.48363	2.93222	3.92828
ENSG00000056586	RC3H2	ring finger and CCCH-type domains 2 [Source:HGNC Symbol;Acc:HGNC:21461]	protein_coding	9	6.2019	6.32011	5.83425	6.28123	6.15419	6.04003	6.84926	6.79556	6.76399	6.68559	6.53997	6.56438
ENSG00000056972	TRAF3IP2	TRAF3 interacting protein 2 [Source:HGNC Symbol;Acc:HGNC:1343]	protein_coding	6	4.48715	4.58965	4.09021	4.76165	4.72885	4.22511	4.02041	4.51201	4.19497	4.61786	3.66684	4.58303
ENSG00000056998	GYG2	glycogenin 2 [Source:HGNC Symbol;Acc:HGNC:4700]	protein_coding	X	1.46262	0.887581	0.668953	2.57181	0.841433	0.86618	-2.20655	0.410144	-1.95048	-2.58857	-2.76827	-2.76827
ENSG00000057019	DCBLD2	discoidin, CUB and LCCL domain containing 2 [Source:HGNC Symbol;Acc:HGNC:24627]	protein_coding	3	8.46617	8.4584	8.57164	8.31448	8.68048	8.68339	9.77508	9.1433	9.78787	9.44812	10.2229	9.71919
ENSG00000057252	SOAT1	sterol O-acyltransferase 1 [Source:HGNC Symbol;Acc:HGNC:11177]	protein_coding	1	4.89626	5.18164	4.91843	4.72537	4.7321	4.95922	5.53482	5.28721	5.43877	5.09261	5.10579	5.5544
ENSG00000057294	PKP2	plakophilin 2 [Source:HGNC Symbol;Acc:HGNC:9024]	protein_coding	12	-2.866	-2.76827	-3.32908	-3.19955	-4.25341	-2.96975	3.43292	4.31811	3.69113	4.2272	3.77295	4.06924
ENSG00000057608	GDI2	GDP dissociation inhibitor 2 [Source:HGNC Symbol;Acc:HGNC:4227]	protein_coding	10	8.10463	8.06582	7.97635	8.32847	7.91198	8.20933	7.64773	8.13467	7.9854	8.04173	8.10463	8.11822
ENSG00000057657	PRDM1	PR/SET domain 1 [Source:HGNC Symbol;Acc:HGNC:9346]	protein_coding	6	4.63043	4.5204	4.87188	4.63818	4.83573	4.43226	2.96742	2.84278	1.97379	1.71891	2.33909	2.5507
ENSG00000057663	ATG5	autophagy related 5 [Source:HGNC Symbol;Acc:HGNC:589]	protein_coding	6	4.88319	5.30782	4.93604	5.41198	4.45941	4.61786	4.78524	5.3587	5.20237	5.18067	4.9057	4.94819
ENSG00000057704	TMCC3	transmembrane and coiled-coil domain family 3 [Source:HGNC Symbol;Acc:HGNC:29199]	protein_coding	12	-4.01435	-3.19955	-3.32908	-4.01435	-4.91735	-3.63068	4.5048	3.88913	4.57178	3.91885	4.80001	4.60422
ENSG00000057757	PITHD1	PITH domain containing 1 [Source:HGNC Symbol;Acc:HGNC:25022]	protein_coding	1	5.24476	5.20425	5.1731	5.16658	5.24011	5.49577	5.585	4.86087	5.19469	5.14734	5.34069	5.09872
ENSG00000057935	MTA3	metastasis associated 1 family member 3 [Source:HGNC Symbol;Acc:HGNC:23784]	protein_coding	2	5.21035	4.32014	4.46243	4.79756	4.40542	4.4369	4.65226	5.38968	5.13992	4.69606	5.02383	5.18444
ENSG00000058056	USP13	ubiquitin specific peptidase 13 [Source:HGNC Symbol;Acc:HGNC:12611]	protein_coding	3	5.50243	6.16755	6.08522	5.41245	5.50903	5.60303	5.90002	6.19884	6.2806	6.14455	6.12923	6.25293
ENSG00000058063	ATP11B	ATPase phospholipid transporting 11B (putative) [Source:HGNC Symbol;Acc:HGNC:13553]	protein_coding	3	5.06345	4.92085	4.89364	4.8669	4.4887	4.84473	4.70941	5.12819	4.8733	4.59374	4.90219	5.21126
ENSG00000058085	LAMC2	laminin subunit gamma 2 [Source:HGNC Symbol;Acc:HGNC:6493]	protein_coding	1	3.11819	2.86584	2.03377	3.09599	3.02434	2.20019	3.13395	4.04182	2.35616	2.32153	2.28383	2.95423
ENSG00000058091	CDK14	cyclin dependent kinase 14 [Source:HGNC Symbol;Acc:HGNC:8883]	protein_coding	7	5.25732	5.90393	5.78511	5.58649	5.8172	5.83857	5.93976	6.32375	5.92995	6.29593	5.96827	5.82041
ENSG00000058262	SEC61A1	Sec61 translocon alpha 1 subunit [Source:HGNC Symbol;Acc:HGNC:18276]	protein_coding	3	7.39671	7.95697	7.76798	8.12646	7.33267	7.22113	7.64642	7.33686	7.46607	7.7323	7.11179	7.26131
ENSG00000058272	PPP1R12A	protein phosphatase 1 regulatory subunit 12A [Source:HGNC Symbol;Acc:HGNC:7618]	protein_coding	12	8.67758	8.94896	8.88819	8.91491	8.7671	8.80436	8.43509	8.54514	8.46617	8.65152	8.62545	8.47134
ENSG00000058404	CAMK2B	calcium/calmodulin dependent protein kinase II beta [Source:HGNC Symbol;Acc:HGNC:1461]	protein_coding	7	-1.25582	-1.46338	-1.67202	-0.872734	-1.72401	-1.617	2.97388	3.51202	2.66322	3.3557	2.73666	2.76855
ENSG00000058453	CROCC	ciliary rootlet coiled-coil, rootletin [Source:HGNC Symbol;Acc:HGNC:21299]	protein_coding	1	2.85134	2.84278	3.6253	3.27424	3.58753	3.14537	2.53196	2.96311	2.62174	2.31272	3.33577	2.53196
ENSG00000058668	ATP2B4	ATPase plasma membrane Ca2+ transporting 4 [Source:HGNC Symbol;Acc:HGNC:817]	protein_coding	1	9.15905	9.10084	9.30479	8.73069	9.21557	9.24889	8.13038	7.40212	7.72526	7.81605	8.08932	7.97459
ENSG00000058729	RIOK2	RIO kinase 2 [Source:HGNC Symbol;Acc:HGNC:18999]	protein_coding	5	4.57744	4.60722	4.10939	4.88608	4.09021	4.33012	4.02256	3.97133	4.09674	3.96901	3.83289	4.17587
ENSG00000058799	YIPF1	Yip1 domain family member 1 [Source:HGNC Symbol;Acc:HGNC:25231]	protein_coding	1	4.20902	3.94896	4.3647	4.3589	4.5975	4.18079	3.53885	3.82624	3.8904	4.18134	4.07255	4.17483
ENSG00000058804	NDC1	NDC1 transmembrane nucleoporin [Source:HGNC Symbol;Acc:HGNC:25525]	protein_coding	1	4.6284	5.15291	5.1582	4.48302	5.04631	5.34117	5.10962	5.33839	5.62775	5.45867	5.53198	5.70001
ENSG00000059122	FLYWCH1	FLYWCH-type zinc finger 1 [Source:HGNC Symbol;Acc:HGNC:25404]	protein_coding	16	4.32636	4.35789	3.58999	4.01803	4.2822	3.87025	4.10553	4.25554	4.12678	3.31074	3.86728	4.20423
ENSG00000059145	UNKL	unk like zinc finger [Source:HGNC Symbol;Acc:HGNC:14184]	protein_coding	16	4.36313	4.82166	4.63968	3.92828	3.93586	4.52831	3.88913	4.72289	3.80332	4.18458	3.61622	3.9472
ENSG00000059377	TBXAS1	thromboxane A synthase 1 [Source:HGNC Symbol;Acc:HGNC:11609]	protein_coding	7	-0.125285	-1.0424	-0.232922	-0.405753	-2.426	-0.647915	3.38424	2.97388	3.13723	2.79589	2.73666	2.3306
ENSG00000059378	PARP12	poly(ADP-ribose) polymerase family member 12 [Source:HGNC Symbol;Acc:HGNC:21919]	protein_coding	7	2.76142	1.76714	1.20394	2.03377	1.40604	1.32243	3.36508	3.89706	3.23659	3.57165	3.37368	3.46831
ENSG00000059573	ALDH18A1	aldehyde dehydrogenase 18 family member A1 [Source:HGNC Symbol;Acc:HGNC:9722]	protein_coding	10	5.33602	4.38156	5.2635	4.25764	4.41216	4.77773	3.73347	4.29764	4.04968	4.52932	5.28858	4.5125
ENSG00000059588	TARBP1	TAR (HIV-1) RNA binding protein 1 [Source:HGNC Symbol;Acc:HGNC:11568]	protein_coding	1	0.910331	1.81614	0.462533	1.71891	0.841433	2.10957	3.0263	2.59736	2.50123	2.55621	2.53817	3.02011
ENSG00000059691	GATB	glutamyl-tRNA amidotransferase subunit B [Source:HGNC Symbol;Acc:HGNC:8849]	protein_coding	4	3.27308	3.99459	3.59233	4.26346	3.84667	4.07575	4.07805	3.24707	4.29871	3.256	4.2005	4.11209
ENSG00000059728	MXD1	MAX dimerization protein 1 [Source:HGNC Symbol;Acc:HGNC:6761]	protein_coding	2	1.67034	2.13304	1.73497	2.4107	1.20394	1.18314	3.00119	2.68931	2.43376	2.32153	2.66804	2.65431
ENSG00000059758	CDK17	cyclin dependent kinase 17 [Source:HGNC Symbol;Acc:HGNC:8750]	protein_coding	12	4.04291	3.63478	3.93525	4.25345	3.67964	3.886	3.97524	4.23755	4.58457	4.62196	5.23272	4.60475
ENSG00000059769	DNAJC25	DnaJ heat shock protein family (Hsp40) member C25 [Source:HGNC Symbol;Acc:HGNC:34187]	protein_coding	9	5.08936	5.24939	5.34209	5.1554	5.41857	5.44916	4.72587	4.75917	5.01711	4.55904	4.92038	4.92085
ENSG00000059804	SLC2A3	solute carrier family 2 member 3 [Source:HGNC Symbol;Acc:HGNC:11007]	protein_coding	12	4.98492	5.55943	5.41012	5.03579	5.67713	5.47645	4.23755	3.82822	4.73874	4.32849	5.13667	4.45306
ENSG00000059915	PSD	pleckstrin and Sec7 domain containing [Source:HGNC Symbol;Acc:HGNC:9507]	protein_coding	10	-1.32426	-1.46338	-1.72401	-0.916491	-1.617	-0.835796	1.91644	1.61421	2.4107	1.18314	1.22327	1.85275
ENSG00000060069	CTDP1	CTD phosphatase subunit 1 [Source:HGNC Symbol;Acc:HGNC:2498]	protein_coding	18	4.1743	3.97582	4.01171	4.16508	3.46381	3.49981	2.88782	3.63321	3.06143	3.50339	3.90558	2.97596
ENSG00000060138	YBX3	Y-box binding protein 3 [Source:HGNC Symbol;Acc:HGNC:2428]	protein_coding	12	8.4638	8.14901	8.15092	8.37825	8.18421	8.07735	7.60842	7.63041	8.06766	7.23134	7.66009	8.13866
ENSG00000060140	STYK1	serine/threonine/tyrosine kinase 1 [Source:HGNC Symbol;Acc:HGNC:18889]	protein_coding	12	-0.125285	1.00233	1.04733	-0.516651	0.322988	1.38538	0.34786	0.0618493	0.34786	-2.58857	0.518703	1.51769
ENSG00000060237	WNK1	WNK lysine deficient protein kinase 1 [Source:HGNC Symbol;Acc:HGNC:14540]	protein_coding	12	7.56086	7.63173	7.37595	7.32644	7.56597	7.633	7.91361	7.8085	7.82545	7.58611	8.07155	7.75588
ENSG00000060339	CCAR1	cell division cycle and apoptosis regulator 1 [Source:HGNC Symbol;Acc:HGNC:24236]	protein_coding	10	8.06027	8.53708	8.46872	8.06582	8.32145	8.4426	8.62849	8.69216	8.73671	8.78873	8.66313	8.66025
ENSG00000060491	OGFR	opioid growth factor receptor [Source:HGNC Symbol;Acc:HGNC:15768]	protein_coding	20	5.14505	5.35115	5.24384	5.00306	5.47019	5.35162	5.56435	4.99077	5.20847	5.25325	5.40323	5.50712
ENSG00000060642	PIGV	phosphatidylinositol glycan anchor biosynthesis class V [Source:HGNC Symbol;Acc:HGNC:26031]	protein_coding	1	3.10433	3.53192	3.00119	3.34167	2.62652	3.22839	3.33938	2.5507	2.85134	2.55621	2.82782	3.01184
ENSG00000060656	PTPRU	protein tyrosine phosphatase receptor type U [Source:HGNC Symbol;Acc:HGNC:9683]	protein_coding	1	3.3759	2.77889	1.65066	2.91253	2.58201	2.13304	2.91253	3.1703	2.85134	2.3719	2.7579	2.57181
ENSG00000060688	SNRNP40	small nuclear ribonucleoprotein U5 subunit 40 [Source:HGNC Symbol;Acc:HGNC:30857]	protein_coding	1	2.87987	3.35244	3.57244	3.06707	3.79157	3.37805	3.58674	3.15976	4.35994	3.68748	4.164	3.34167
ENSG00000060718	COL11A1	collagen type XI alpha 1 chain [Source:HGNC Symbol;Acc:HGNC:2186]	protein_coding	1	8.76404	7.8789	7.93227	7.9552	8.35642	8.05651	1.48149	1.46262	1.83326	1.70276	2.00479	0.437232
ENSG00000060749	QSER1	glutamine and serine rich 1 [Source:HGNC Symbol;Acc:HGNC:26154]	protein_coding	11	6.42721	6.43751	6.51078	6.36171	6.37806	6.67872	7.00881	6.77239	6.84694	6.84551	6.76611	6.64673
ENSG00000060762	MPC1	mitochondrial pyruvate carrier 1 [Source:HGNC Symbol;Acc:HGNC:21606]	protein_coding	6	5.25279	4.88368	5.07075	5.34498	4.83271	4.62542	4.29764	5.50053	4.81761	5.21171	4.17323	4.64614
ENSG00000060971	ACAA1	acetyl-CoA acyltransferase 1 [Source:HGNC Symbol;Acc:HGNC:82]	protein_coding	3	5.2239	5.54199	5.43513	5.69492	4.99413	5.30738	4.21171	4.95771	4.80755	5.08507	4.59225	5.13227
ENSG00000060982	BCAT1	branched chain amino acid transaminase 1 [Source:HGNC Symbol;Acc:HGNC:976]	protein_coding	12	8.05463	7.30569	7.4614	8.25521	7.58238	7.61104	7.14986	7.44889	7.27797	7.92043	8.06027	7.19335
ENSG00000061273	HDAC7	histone deacetylase 7 [Source:HGNC Symbol;Acc:HGNC:14067]	protein_coding	12	8.8265	9.1433	9.23213	8.95241	9.40491	9.62585	9.60912	9.15905	9.47774	9.13939	9.86087	9.70113
ENSG00000061337	LZTS1	leucine zipper tumor suppressor 1 [Source:HGNC Symbol;Acc:HGNC:13861]	protein_coding	8	3.11272	1.3663	2.3024	2.57181	1.81614	2.33909	2.5507	2.75445	2.40349	3.04148	2.16717	2.9424
ENSG00000061656	SPAG4	sperm associated antigen 4 [Source:HGNC Symbol;Acc:HGNC:11214]	protein_coding	20	-0.516651	-0.0267327	-0.0267327	0.738121	-0.301651	0.00535913	1.97379	2.40349	2.62174	1.90033	2.18997	1.90033
ENSG00000061676	NCKAP1	NCK associated protein 1 [Source:HGNC Symbol;Acc:HGNC:7666]	protein_coding	2	6.46368	6.63984	6.63711	6.63296	6.12502	6.15419	5.89293	6.33819	5.67763	6.46048	6.18206	6.23492
ENSG00000061794	MRPS35	mitochondrial ribosomal protein S35 [Source:HGNC Symbol;Acc:HGNC:16635]	protein_coding	12	6.35429	6.36351	6.4733	6.84623	6.38862	6.47454	6.47908	6.596	6.77096	6.72427	6.69323	6.40579
ENSG00000061918	GUCY1B1	guanylate cyclase 1 soluble subunit beta 1 [Source:HGNC Symbol;Acc:HGNC:4687]	protein_coding	4	-0.516651	-0.339099	-0.872734	-0.43817	-0.68177	-1.12621	2.80566	3.16742	3.24316	3.07418	2.5449	2.43376
ENSG00000061936	SFSWAP	splicing factor SWAP [Source:HGNC Symbol;Acc:HGNC:10790]	protein_coding	12	6.60672	6.61825	6.54414	6.58948	6.77025	6.88341	7.02496	6.61203	6.82599	6.63507	6.68694	6.60133
ENSG00000061938	TNK2	tyrosine kinase non receptor 2 [Source:HGNC Symbol;Acc:HGNC:19297]	protein_coding	3	5.64996	5.1048	5.31632	4.74537	5.18212	5.54484	6.01145	5.61823	5.6224	4.98977	5.92772	5.75197
ENSG00000061987	MON2	MON2 homolog, regulator of endosome-to-Golgi trafficking [Source:HGNC Symbol;Acc:HGNC:29177]	protein_coding	12	3.75677	3.98102	3.88543	3.69188	3.88076	4.20104	3.66234	3.13225	3.68529	3.41751	3.71559	3.8739
ENSG00000062194	GPBP1	GC-rich promoter binding protein 1 [Source:HGNC Symbol;Acc:HGNC:29520]	protein_coding	5	6.24103	6.56703	6.40459	6.27497	6.44559	6.37872	6.32191	6.18628	6.30807	6.48493	6.44944	6.24273
ENSG00000062282	DGAT2	diacylglycerol O-acyltransferase 2 [Source:HGNC Symbol;Acc:HGNC:16940]	protein_coding	11	0.322988	-0.125285	-0.339099	-0.0559211	-0.797804	-0.339099	2.88534	2.62652	2.44731	2.28383	2.13304	2.87139
ENSG00000062370	ZNF112	zinc finger protein 112 [Source:HGNC Symbol;Acc:HGNC:12892]	protein_coding	19	0.593134	2.06094	0.00535913	1.42531	2.22069	-0.0267327	1.9606	1.9305	1.02594	1.9606	1.79991	1.51769
ENSG00000062485	CS	citrate synthase [Source:HGNC Symbol;Acc:HGNC:2422]	protein_coding	12	5.55052	6.01891	5.92663	6.16641	5.68272	5.57004	6.02675	6.27559	6.24881	6.63572	6.30561	5.89403
ENSG00000062524	LTK	leukocyte receptor tyrosine kinase [Source:HGNC Symbol;Acc:HGNC:6721]	protein_coding	15	1.26244	0.86618	0.210689	0.618962	0.0618493	-0.965248	-0.269553	-0.759306	-0.0267327	-0.370719	-0.370719	-0.269553
ENSG00000062598	ELMO2	engulfment and cell motility 2 [Source:HGNC Symbol;Acc:HGNC:17233]	protein_coding	20	4.46142	4.16565	4.27642	4.40441	4.37942	4.16022	4.465	3.96135	4.2214	3.88076	3.93887	4.43226
ENSG00000062650	WAPL	WAPL cohesin release factor [Source:HGNC Symbol;Acc:HGNC:23293]	protein_coding	10	6.68969	6.83385	6.68012	6.99343	6.87737	6.78986	7.31759	7.29659	7.3186	7.42317	7.1143	7.24673
ENSG00000062716	VMP1	vacuole membrane protein 1 [Source:HGNC Symbol;Acc:HGNC:29559]	protein_coding	17	6.4252	7.18435	6.95043	6.4183	7.51111	6.91531	6.84403	6.46494	6.64268	6.34743	7.37595	7.29755
ENSG00000062725	APPBP2	amyloid beta precursor protein binding protein 2 [Source:HGNC Symbol;Acc:HGNC:622]	protein_coding	17	5.88685	5.52291	5.5942	5.70928	5.61823	5.68889	5.02813	5.39943	5.80619	5.45629	5.65296	5.53578
ENSG00000062822	POLD1	DNA polymerase delta 1, catalytic subunit [Source:HGNC Symbol;Acc:HGNC:9175]	protein_coding	19	2.2304	1.40604	2.2304	2.91253	1.49881	2.13304	4.03231	2.85757	3.89894	3.96251	3.17921	2.91531
ENSG00000063046	EIF4B	eukaryotic translation initiation factor 4B [Source:HGNC Symbol;Acc:HGNC:3285]	protein_coding	12	6.91451	6.2307	6.38674	6.61956	6.596	6.51523	7.3739	7.05945	7.64235	6.8566	7.39447	7.41429
ENSG00000063169	BICRA	BRD4 interacting chromatin remodeling complex associated protein [Source:HGNC Symbol;Acc:HGNC:4332]	protein_coding	19	-0.202286	1.02594	0.210689	-0.405753	0.410144	0.182333	1.00233	1.04733	1.91644	1.51769	1.34144	1.55649
ENSG00000063176	SPHK2	sphingosine kinase 2 [Source:HGNC Symbol;Acc:HGNC:18859]	protein_coding	19	4.40235	4.1792	4.42325	4.10501	4.23537	4.25663	4.26615	3.67612	3.99398	4.01116	4.11868	3.92018
ENSG00000063177	RPL18	ribosomal protein L18 [Source:HGNC Symbol;Acc:HGNC:10310]	protein_coding	19	9.96865	9.70712	10.0714	10.1224	9.80081	9.98385	9.67747	10.0307	10.0966	10.1945	10.0798	9.80733
ENSG00000063180	CA11	carbonic anhydrase 11 [Source:HGNC Symbol;Acc:HGNC:1370]	protein_coding	19	0.489302	1.55649	2.17891	1.51769	1.94543	1.40604	4.81415	3.94664	5.24519	4.15528	5.06833	4.51099
ENSG00000063241	ISOC2	isochorismatase domain containing 2 [Source:HGNC Symbol;Acc:HGNC:26278]	protein_coding	19	4.13612	3.06885	3.81052	3.538	3.36508	3.93403	4.19553	4.02094	4.22248	3.57402	4.20317	3.09759
ENSG00000063244	U2AF2	U2 small nuclear RNA auxiliary factor 2 [Source:HGNC Symbol;Acc:HGNC:23156]	protein_coding	19	7.49827	7.50056	7.61487	7.27698	7.87249	8.00318	8.15291	7.31079	7.57226	7.57498	7.91198	7.59401
ENSG00000063245	EPN1	epsin 1 [Source:HGNC Symbol;Acc:HGNC:21604]	protein_coding	19	7.23914	6.72006	6.79624	7.44443	7.24202	7.19624	7.69892	7.56597	7.45465	7.2411	7.17527	7.34697
ENSG00000063322	MED29	mediator complex subunit 29 [Source:HGNC Symbol;Acc:HGNC:23074]	protein_coding	19	5.09776	5.53671	5.41958	5.69083	5.28066	4.92085	5.47404	5.48134	5.48998	5.66362	5.16292	5.51676
ENSG00000063438	AHRR	aryl-hydrocarbon receptor repressor [Source:HGNC Symbol;Acc:HGNC:346]	protein_coding	5	6.42334	6.23736	6.13208	6.68292	6.46812	6.41062	4.9815	4.88133	4.74936	5.16658	4.32433	4.60823
ENSG00000063587	ZNF275	zinc finger protein 275 [Source:HGNC Symbol;Acc:HGNC:13069]	protein_coding	X	5.83219	5.43136	5.25888	5.6481	5.64372	5.71781	5.3746	4.57023	4.88133	4.63094	5.24563	4.69977
ENSG00000063601	MTMR1	myotubularin related protein 1 [Source:HGNC Symbol;Acc:HGNC:7449]	protein_coding	X	4.1022	4.04071	3.93766	3.84352	4.01619	3.96306	4.02706	4.11766	4.41379	4.21066	4.21695	4.69203
ENSG00000063660	GPC1	glypican 1 [Source:HGNC Symbol;Acc:HGNC:4449]	protein_coding	2	7.81455	7.34897	7.69616	7.48777	7.50297	7.94121	7.11261	7.26318	6.97698	6.82599	6.69461	7.208
ENSG00000063761	ADCK1	aarF domain containing kinase 1 [Source:HGNC Symbol;Acc:HGNC:19038]	protein_coding	14	1.9305	1.44486	0.264683	2.12088	1.3663	1.13927	2.42609	2.07346	1.162	1.90033	2.08552	1.22327
ENSG00000063854	HAGH	hydroxyacylglutathione hydrolase [Source:HGNC Symbol;Acc:HGNC:4805]	protein_coding	16	4.61222	5.313	4.82842	4.70131	4.6874	4.65848	4.27438	5.51328	5.7676	5.36192	5.33927	5.86041
ENSG00000063978	RNF4	ring finger protein 4 [Source:HGNC Symbol;Acc:HGNC:10067]	protein_coding	4	4.78427	4.77216	5.16842	5.16098	4.76722	4.39267	3.50917	4.08202	4.06213	4.59953	3.84785	3.79992
ENSG00000064012	CASP8	caspase 8 [Source:HGNC Symbol;Acc:HGNC:1509]	protein_coding	2	0.238323	1.65066	1.73497	1.34144	1.02594	0.936917	1.26244	1.11549	1.00233	1.86799	1.79991	1.02594
ENSG00000064042	LIMCH1	LIM and calponin homology domains 1 [Source:HGNC Symbol;Acc:HGNC:29191]	protein_coding	4	7.4739	7.5966	7.49827	7.33267	7.61365	7.46824	7.74549	7.81913	7.70913	7.44105	7.58113	8.05651
ENSG00000064102	INTS13	integrator complex subunit 13 [Source:HGNC Symbol;Acc:HGNC:20174]	protein_coding	12	6.00502	5.87918	6.04178	6.18327	6.27192	6.34064	6.8819	6.32254	6.65303	6.3512	6.54067	6.20247
ENSG00000064115	TM7SF3	transmembrane 7 superfamily member 3 [Source:HGNC Symbol;Acc:HGNC:23049]	protein_coding	12	5.42378	5.43831	5.50099	5.20376	5.13992	5.15241	5.65645	6.27676	6.18206	5.87866	6.36471	6.45665
ENSG00000064199	SPA17	sperm autoantigenic protein 17 [Source:HGNC Symbol;Acc:HGNC:11210]	protein_coding	11	4.53413	4.71879	4.73161	4.92784	5.04025	4.67621	5.07649	5.09542	4.85703	4.75556	5.03481	5.3256
ENSG00000064225	ST3GAL6	ST3 beta-galactoside alpha-2,3-sialyltransferase 6 [Source:HGNC Symbol;Acc:HGNC:18080]	protein_coding	3	1.75115	1.67034	0.322988	1.53612	0.264683	0.410144	3.90495	3.77694	3.88194	3.54972	3.94432	3.81369
ENSG00000064309	CDON	cell adhesion associated, oncogene regulated [Source:HGNC Symbol;Acc:HGNC:17104]	protein_coding	11	-0.835796	-0.0559211	-1.0424	-0.301651	-1.00393	-0.43817	3.18082	2.77889	2.65876	2.26159	2.79932	2.5449
ENSG00000064313	TAF2	TATA-box binding protein associated factor 2 [Source:HGNC Symbol;Acc:HGNC:11536]	protein_coding	8	5.65103	5.91545	5.7546	5.82618	5.92444	5.87866	5.71626	5.39853	5.50192	5.54249	5.67408	5.58599
ENSG00000064393	HIPK2	homeodomain interacting protein kinase 2 [Source:HGNC Symbol;Acc:HGNC:14402]	protein_coding	7	5.79665	5.84613	6.25415	5.63479	6.03089	6.01032	6.97387	6.98777	7.2035	7.37078	7.6921	7.17793
ENSG00000064419	TNPO3	transportin 3 [Source:HGNC Symbol;Acc:HGNC:17103]	protein_coding	7	6.36661	6.542	6.73315	6.54889	6.8202	6.85439	6.76611	6.67204	6.72976	6.60331	6.74683	6.79339
ENSG00000064490	RFXANK	regulatory factor X associated ankyrin containing protein [Source:HGNC Symbol;Acc:HGNC:9987]	protein_coding	19	4.36576	4.96403	4.72949	5.10773	3.95433	4.44567	4.16726	4.72587	4.72537	5.15865	4.83726	4.43171
ENSG00000064545	TMEM161A	transmembrane protein 161A [Source:HGNC Symbol;Acc:HGNC:26020]	protein_coding	19	4.44517	4.54378	4.12945	4.2272	4.77271	4.61999	5.24011	4.37621	4.59425	4.6016	4.6694	4.69658
ENSG00000064547	LPAR2	lysophosphatidic acid receptor 2 [Source:HGNC Symbol;Acc:HGNC:3168]	protein_coding	19	-0.647915	-0.232922	0.210689	-0.0559211	0.293552	0.86618	0.643149	0.762236	0.34786	0.322988	0.618962	0.959443
ENSG00000064601	CTSA	cathepsin A [Source:HGNC Symbol;Acc:HGNC:9251]	protein_coding	20	6.96125	7.7323	6.63984	7.05438	7.34305	6.55658	7.06608	6.81154	7.07866	6.98777	7.12609	7.09975
ENSG00000064607	SUGP2	SURP and G-patch domain containing 2 [Source:HGNC Symbol;Acc:HGNC:18641]	protein_coding	19	5.93209	6.5029	6.41641	5.22298	6.52097	6.47649	6.38248	5.39102	6.11031	5.45966	5.87814	6.10541
ENSG00000064651	SLC12A2	solute carrier family 12 member 2 [Source:HGNC Symbol;Acc:HGNC:10911]	protein_coding	5	5.66917	5.94639	5.93707	5.44817	5.64564	6.23797	6.01321	5.54866	5.8099	5.70099	6.02282	5.83596
ENSG00000064652	SNX24	sorting nexin 24 [Source:HGNC Symbol;Acc:HGNC:21533]	protein_coding	5	3.92142	4.10273	4.2402	4.62594	4.06866	4.51934	4.47838	5.10245	4.75037	5.05235	4.95217	4.92433
ENSG00000064666	CNN2	calponin 2 [Source:HGNC Symbol;Acc:HGNC:2156]	protein_coding	19	8.71576	8.73671	8.18817	8.89483	8.76404	8.63473	9.54963	9.25735	9.42394	9.19919	9.22382	9.22797
ENSG00000064687	ABCA7	ATP binding cassette subfamily A member 7 [Source:HGNC Symbol;Acc:HGNC:37]	protein_coding	19	-0.68177	0.437232	0.569552	-0.0559211	0.437232	0.462533	2.87987	1.3663	3.07064	1.34144	2.39443	2.88534
ENSG00000064692	SNCAIP	synuclein alpha interacting protein [Source:HGNC Symbol;Acc:HGNC:11139]	protein_coding	5	0.86618	1.6866	2.22069	1.71891	2.69346	2.37937	-2.20655	-1.56747	-1.72401	-1.67202	-1.77848	-1.51928
ENSG00000064703	DDX20	DEAD-box helicase 20 [Source:HGNC Symbol;Acc:HGNC:2743]	protein_coding	1	4.58607	4.68229	4.35631	4.31435	4.63559	4.88179	3.79227	3.85242	4.12363	3.60216	4.21587	4.01509
ENSG00000064726	BTBD1	BTB domain containing 1 [Source:HGNC Symbol;Acc:HGNC:1120]	protein_coding	15	3.61996	3.22136	2.89769	3.23249	3.46194	2.73222	3.5556	3.26351	3.38731	3.28198	3.31074	3.11819
ENSG00000064763	FAR2	fatty acyl-CoA reductase 2 [Source:HGNC Symbol;Acc:HGNC:25531]	protein_coding	12	1.75115	3.06885	3.39543	3.4035	2.67221	2.81196	3.25968	2.69741	2.97596	3.38628	2.64072	2.3024
ENSG00000064932	SBNO2	strawberry notch homolog 2 [Source:HGNC Symbol;Acc:HGNC:29158]	protein_coding	19	-1.37097	0.518703	0.34786	0.410144	0.0618493	-0.339099	1.9606	1.28197	0.542417	1.18314	1.22327	1.18314
ENSG00000064933	PMS1	PMS1 homolog 1, mismatch repair system component [Source:HGNC Symbol;Acc:HGNC:9121]	protein_coding	2	4.68282	4.29014	4.43432	4.79904	4.27488	4.481	4.80162	4.95669	4.42427	4.89626	4.8526	4.60773
ENSG00000064961	HMG20B	high mobility group 20B [Source:HGNC Symbol;Acc:HGNC:5002]	protein_coding	19	5.95645	5.98999	5.69183	5.75565	5.82949	6.07597	6.01261	6.44307	6.32254	6.15827	6.34064	6.62691
ENSG00000064995	TAF11	TATA-box binding protein associated factor 11 [Source:HGNC Symbol;Acc:HGNC:11544]	protein_coding	6	5.79615	5.7458	5.40461	5.66815	5.89454	5.67264	6.47583	6.32131	6.15113	6.09689	6.1091	6.2506
ENSG00000064999	ANKS1A	ankyrin repeat and sterile alpha motif domain containing 1A [Source:HGNC Symbol;Acc:HGNC:20961]	protein_coding	6	3.89774	4.245	4.56062	4.27858	4.56871	3.96195	3.9736	3.83849	3.8648	3.94602	3.45887	3.60068
ENSG00000065000	AP3D1	adaptor related protein complex 3 subunit delta 1 [Source:HGNC Symbol;Acc:HGNC:568]	protein_coding	19	8.99083	9.21557	9.06699	9.4384	8.88158	8.94552	8.31448	8.99083	8.94552	9.16699	8.83608	8.72172
ENSG00000065029	ZNF76	zinc finger protein 76 [Source:HGNC Symbol;Acc:HGNC:13149]	protein_coding	6	2.5258	2.09781	2.51996	2.09781	3.98648	2.86306	2.55621	2.12088	2.34718	2.68049	2.28383	3.70089
ENSG00000065054	SLC9A3R2	SLC9A3 regulator 2 [Source:HGNC Symbol;Acc:HGNC:11076]	protein_coding	16	5.44116	5.47596	5.37882	6.34381	4.9621	5.41153	4.73111	4.4369	4.89013	4.70329	4.37942	4.15364
ENSG00000065057	NTHL1	nth like DNA glycosylase 1 [Source:HGNC Symbol;Acc:HGNC:8028]	protein_coding	16	3.91711	4.14817	4.18352	5.19144	3.93525	3.86298	5.0903	4.75234	4.67367	5.10917	4.84421	4.46193
ENSG00000065060	UHRF1BP1	UHRF1 binding protein 1 [Source:HGNC Symbol;Acc:HGNC:21216]	protein_coding	6	1.30181	1.20394	1.06985	2.9424	0.936917	1.44486	3.10772	2.90257	2.66322	3.32795	2.66804	3.20562
ENSG00000065135	GNAI3	G protein subunit alpha i3 [Source:HGNC Symbol;Acc:HGNC:4387]	protein_coding	1	7.45578	7.20715	7.24673	7.36368	7.32848	7.39245	7.07011	7.19715	7.23134	7.09803	7.14903	7.32248
ENSG00000065150	IPO5	importin 5 [Source:HGNC Symbol;Acc:HGNC:6402]	protein_coding	13	7.79093	7.81455	7.79412	7.9102	7.60581	7.8115	7.62783	7.78784	7.53754	7.84321	7.61104	7.64511
ENSG00000065154	OAT	ornithine aminotransferase [Source:HGNC Symbol;Acc:HGNC:8091]	protein_coding	10	5.52774	5.47549	5.31028	5.65833	4.70741	4.16726	3.69816	5.07167	3.93707	5.30178	4.75811	5.03826
ENSG00000065183	WDR3	WD repeat domain 3 [Source:HGNC Symbol;Acc:HGNC:12755]	protein_coding	1	5.25595	5.10531	5.19243	5.46781	5.43183	5.81308	5.93155	4.96165	5.21693	5.57004	5.66864	5.39102
ENSG00000065243	PKN2	protein kinase N2 [Source:HGNC Symbol;Acc:HGNC:9406]	protein_coding	1	6.73113	6.84033	6.72155	6.57356	7.01347	6.93589	6.65504	6.41062	6.56703	6.28554	6.64197	6.56102
ENSG00000065268	WDR18	WD repeat domain 18 [Source:HGNC Symbol;Acc:HGNC:17956]	protein_coding	19	6.1476	5.68319	5.57407	5.93921	5.82463	6.15479	7.00314	6.51459	6.30502	6.56642	6.69116	6.50955
ENSG00000065308	TRAM2	translocation associated membrane protein 2 [Source:HGNC Symbol;Acc:HGNC:16855]	protein_coding	6	7.86443	7.61365	7.96208	7.65739	7.65587	7.74829	8.5026	7.94983	8.15901	8.15291	8.20507	8.3589
ENSG00000065328	MCM10	minichromosome maintenance 10 replication initiation factor [Source:HGNC Symbol;Acc:HGNC:18043]	protein_coding	10	4.63154	5.17168	5.30368	4.54482	5.08038	5.43831	6.31433	5.36053	5.32462	5.83053	5.52009	5.0291
ENSG00000065357	DGKA	diacylglycerol kinase alpha [Source:HGNC Symbol;Acc:HGNC:2849]	protein_coding	12	6.98319	7.3359	6.93348	6.20068	7.08722	6.95043	7.69351	7.26727	7.21917	6.39634	7.01037	8.30753
ENSG00000065361	ERBB3	erb-b2 receptor tyrosine kinase 3 [Source:HGNC Symbol;Acc:HGNC:3431]	protein_coding	12	0.86618	-0.0267327	-0.405753	-0.301651	-0.370719	0.593134	0.518703	-0.965248	0.936917	1.55649	-0.721049	0.437232
ENSG00000065413	ANKRD44	ankyrin repeat domain 44 [Source:HGNC Symbol;Acc:HGNC:25259]	protein_coding	2	1.162	2.57677	0.34786	2.2304	0.936917	2.14398	3.42143	2.90257	3.46194	3.16597	3.16597	4.09179
ENSG00000065427	KARS	lysyl-tRNA synthetase [Source:HGNC Symbol;Acc:HGNC:6215]	protein_coding	16	7.35008	7.1244	7.34401	7.50183	7.48201	7.60413	7.75131	7.23633	7.43869	7.56977	7.42317	7.48428
ENSG00000065457	ADAT1	adenosine deaminase tRNA specific 1 [Source:HGNC Symbol;Acc:HGNC:228]	protein_coding	16	4.98925	5.31078	4.94089	4.9839	5.11248	5.01038	5.30928	5.04119	4.53726	4.88038	4.8332	4.85208
ENSG00000065485	PDIA5	protein disulfide isomerase family A member 5 [Source:HGNC Symbol;Acc:HGNC:24811]	protein_coding	3	4.97816	4.95869	4.65848	4.61786	4.6659	3.97469	2.46069	2.72105	2.81196	3.12763	3.01184	2.64953
ENSG00000065491	TBC1D22B	TBC1 domain family member 22B [Source:HGNC Symbol;Acc:HGNC:21602]	protein_coding	6	3.7281	2.58704	2.80878	1.70276	2.13304	2.3306	2.99682	3.13225	2.81862	2.76489	2.96528	3.06326
ENSG00000065518	NDUFB4	NADH:ubiquinone oxidoreductase subunit B4 [Source:HGNC Symbol;Acc:HGNC:7699]	protein_coding	3	7.00634	7.04526	7.15955	7.2136	6.7402	6.79691	6.54338	6.53862	6.98078	6.79691	6.73947	6.62216
ENSG00000065526	SPEN	spen family transcriptional repressor [Source:HGNC Symbol;Acc:HGNC:17575]	protein_coding	1	6.24042	6.33113	6.2187	6.02508	6.61137	6.63843	6.86266	6.05759	6.21203	6.24273	6.57882	6.32495
ENSG00000065534	MYLK	myosin light chain kinase [Source:HGNC Symbol;Acc:HGNC:7590]	protein_coding	3	9.92428	9.96113	9.96865	10.0632	10.0307	10.1669	9.53911	9.70113	9.58716	9.80733	9.72527	9.69517
ENSG00000065548	ZC3H15	zinc finger CCCH-type containing 15 [Source:HGNC Symbol;Acc:HGNC:29528]	protein_coding	2	8.69509	8.46126	8.53177	8.74577	8.87829	8.94896	9.61467	8.69803	9.0194	8.70687	8.90149	8.87829
ENSG00000065559	MAP2K4	mitogen-activated protein kinase kinase 4 [Source:HGNC Symbol;Acc:HGNC:6844]	protein_coding	17	4.95363	5.10245	4.69606	4.98638	5.06582	4.95523	5.11479	5.34117	5.10681	4.74936	5.15631	4.90521
ENSG00000065600	TMEM206	transmembrane protein 206 [Source:HGNC Symbol;Acc:HGNC:25593]	protein_coding	1	1.94543	2.08552	2.33909	2.66322	1.75115	2.03377	3.50339	2.91006	3.44458	3.38628	2.88534	2.80566
ENSG00000065613	SLK	STE20 like kinase [Source:HGNC Symbol;Acc:HGNC:11088]	protein_coding	10	7.96926	7.85413	7.90353	8.0106	7.86443	7.98344	8.46617	8.13038	8.06958	8.35642	8.39768	8.04375
ENSG00000065615	CYB5R4	cytochrome b5 reductase 4 [Source:HGNC Symbol;Acc:HGNC:20147]	protein_coding	6	3.57082	3.39952	3.50247	3.36932	3.50155	3.23385	3.78547	2.71364	2.85757	2.7579	2.7579	2.1561
ENSG00000065618	COL17A1	collagen type XVII alpha 1 chain [Source:HGNC Symbol;Acc:HGNC:2194]	protein_coding	10	-0.0873549	-0.68177	-0.232922	-0.759306	-0.872734	-0.647915	1.49881	1.13927	2.06094	1.90033	2.04641	1.73497
ENSG00000065621	GSTO2	glutathione S-transferase omega 2 [Source:HGNC Symbol;Acc:HGNC:23064]	protein_coding	10	-0.339099	0.34786	0.264683	0.34786	1.20394	-0.339099	0.293552	1.08996	0.34786	1.34144	0.518703	1.04733
ENSG00000065665	SEC61A2	Sec61 translocon alpha 2 subunit [Source:HGNC Symbol;Acc:HGNC:17702]	protein_coding	10	1.08996	2.13304	2.06094	0.264683	0.569552	1.79991	0.98051	2.16717	2.01912	1.67034	2.3024	1.76714
ENSG00000065802	ASB1	ankyrin repeat and SOCS box containing 1 [Source:HGNC Symbol;Acc:HGNC:16011]	protein_coding	2	5.24432	5.53716	5.57004	5.77727	5.6378	5.66069	6.46686	5.86041	5.63381	6.3518	5.94696	6.01616
ENSG00000065809	FAM107B	family with sequence similarity 107 member B [Source:HGNC Symbol;Acc:HGNC:23726]	protein_coding	10	7.97995	7.93931	8.33302	7.835	7.51957	7.92396	6.71064	7.69351	7.15075	7.63558	6.97303	7.39796
ENSG00000065833	ME1	malic enzyme 1 [Source:HGNC Symbol;Acc:HGNC:6983]	protein_coding	6	4.75453	4.22881	4.22614	5.10868	4.12998	3.78486	4.48663	5.18722	4.76967	5.57407	5.23137	4.61121
ENSG00000065882	TBC1D1	TBC1 domain family member 1 [Source:HGNC Symbol;Acc:HGNC:11578]	protein_coding	4	6.08635	5.61976	6.06527	6.13388	5.73753	6.04463	6.08177	6.78178	6.19828	6.37669	6.12805	6.55722
ENSG00000065883	CDK13	cyclin dependent kinase 13 [Source:HGNC Symbol;Acc:HGNC:1733]	protein_coding	7	5.52291	5.35772	5.28492	5.34975	5.19763	5.4323	5.38584	5.29706	5.29002	5.38968	5.60796	5.25034
ENSG00000065911	MTHFD2	methylenetetrahydrofolate dehydrogenase (NADP+ dependent) 2, methenyltetrahydrofolate cyclohydrolase [Source:HGNC Symbol;Acc:HGNC:7434]	protein_coding	2	6.71408	6.50101	6.10541	6.47205	5.87658	5.83969	5.13513	6.22897	5.541	6.1977	5.79717	5.77946
ENSG00000065923	SLC9A7	solute carrier family 9 member A7 [Source:HGNC Symbol;Acc:HGNC:17123]	protein_coding	X	5.75197	5.84719	6.12034	5.51819	5.91942	6.23736	5.79769	5.70723	6.1773	5.57976	6.20727	6.39761
ENSG00000065970	FOXJ2	forkhead box J2 [Source:HGNC Symbol;Acc:HGNC:24818]	protein_coding	12	4.72131	4.8262	4.74636	4.29646	4.90327	4.89877	4.40592	4.28067	4.64565	4.65794	4.78225	4.74986
ENSG00000065978	YBX1	Y-box binding protein 1 [Source:HGNC Symbol;Acc:HGNC:8014]	protein_coding	1	10.2039	10.1852	10.1489	10.5229	10.2229	10.4124	10.9867	10.4124	10.6332	10.2822	10.367	10.424
ENSG00000065989	PDE4A	phosphodiesterase 4A [Source:HGNC Symbol;Acc:HGNC:8780]	protein_coding	19	4.93174	4.87891	4.84421	4.97098	4.8536	4.84816	1.67034	1.6866	1.08996	1.55649	0.762236	0.210689
ENSG00000066027	PPP2R5A	protein phosphatase 2 regulatory subunit B'alpha [Source:HGNC Symbol;Acc:HGNC:9309]	protein_coding	1	5.11053	4.73522	4.89924	5.44205	5.14917	5.44435	4.67521	4.84621	5.07213	5.12102	4.45413	4.95217
ENSG00000066044	ELAVL1	ELAV like RNA binding protein 1 [Source:HGNC Symbol;Acc:HGNC:3312]	protein_coding	19	6.71801	6.9458	7.02962	6.9216	6.80351	6.68424	6.06002	6.93432	6.79972	7.06848	6.65504	6.8309
ENSG00000066056	TIE1	tyrosine kinase with immunoglobulin like and EGF like domains 1 [Source:HGNC Symbol;Acc:HGNC:11809]	protein_coding	1	-0.0559211	-0.916491	-0.516651	-0.916491	-1.00393	-0.0873549	0.542417	0.668953	2.00479	-0.202286	1.20394	2.35616
ENSG00000066084	DIP2B	disco interacting protein 2 homolog B [Source:HGNC Symbol;Acc:HGNC:29284]	protein_coding	12	3.13723	3.99293	3.78739	3.75742	3.39649	3.49248	4.38949	4.53306	4.54752	4.15311	4.67721	4.46703
ENSG00000066117	SMARCD1	SWI/SNF related, matrix associated, actin dependent regulator of chromatin, subfamily d, member 1 [Source:HGNC Symbol;Acc:HGNC:11106]	protein_coding	12	5.07603	4.9961	5.02247	5.361	5.08792	4.50532	5.95151	5.79186	6.02849	6.00391	5.93976	5.48279
ENSG00000066135	KDM4A	lysine demethylase 4A [Source:HGNC Symbol;Acc:HGNC:22978]	protein_coding	1	5.46643	5.71376	5.61922	5.22623	5.86947	5.75145	5.1731	5.3746	5.67264	5.1139	5.58548	5.72084
ENSG00000066136	NFYC	nuclear transcription factor Y subunit gamma [Source:HGNC Symbol;Acc:HGNC:7806]	protein_coding	1	4.05255	4.12785	4.08522	4.24711	4.33308	4.12091	3.65493	4.3584	4.00326	4.1022	4.24764	4.44365
ENSG00000066279	ASPM	abnormal spindle microtubule assembly [Source:HGNC Symbol;Acc:HGNC:19048]	protein_coding	1	8.12646	9.19513	8.78252	7.03203	8.42721	8.52642	8.47912	8.08932	8.82014	7.97096	7.96731	8.88489
ENSG00000066322	ELOVL1	ELOVL fatty acid elongase 1 [Source:HGNC Symbol;Acc:HGNC:14418]	protein_coding	1	5.86789	5.606	6.27116	6.11975	6.33756	6.05143	6.56036	5.80128	6.57418	6.41455	5.99106	6.02165
ENSG00000066422	ZBTB11	zinc finger and BTB domain containing 11 [Source:HGNC Symbol;Acc:HGNC:16740]	protein_coding	3	4.2402	4.92228	4.72788	4.65531	5.13462	5.29659	4.8536	4.46243	4.7479	4.65424	4.44365	4.57594
ENSG00000066427	ATXN3	ataxin 3 [Source:HGNC Symbol;Acc:HGNC:7106]	protein_coding	14	5.24796	5.12954	4.80214	5.34407	5.33839	5.30826	5.44817	5.31863	5.20703	4.71729	5.15911	5.25459
ENSG00000066455	GOLGA5	golgin A5 [Source:HGNC Symbol;Acc:HGNC:4428]	protein_coding	14	5.27003	5.21081	5.28301	5.55289	5.1901	4.9772	4.86591	4.79707	4.89626	4.48512	4.79264	4.81811
ENSG00000066557	LRRC40	leucine rich repeat containing 40 [Source:HGNC Symbol;Acc:HGNC:26004]	protein_coding	1	3.60068	4.22831	3.90323	3.74593	3.53537	3.45984	3.81626	4.44365	3.99346	4.12892	4.00149	3.8536
ENSG00000066583	ISOC1	isochorismatase domain containing 1 [Source:HGNC Symbol;Acc:HGNC:24254]	protein_coding	5	0.86618	0.788206	1.40604	1.85275	0.816759	0.618962	1.57577	1.86799	2.14398	2.21095	2.57677	1.67034
ENSG00000066629	EML1	EMAP like 1 [Source:HGNC Symbol;Acc:HGNC:3330]	protein_coding	14	4.19335	4.25554	4.32067	4.73111	3.97758	4.17969	3.37368	4.08029	3.8739	3.53192	3.61548	3.88364
ENSG00000066651	TRMT11	tRNA methyltransferase 11 homolog [Source:HGNC Symbol;Acc:HGNC:21080]	protein_coding	6	3.87457	3.26724	3.02834	3.96542	3.23108	2.61677	3.59914	3.84607	3.80465	4.02762	3.43292	3.68529
ENSG00000066654	THUMPD1	THUMP domain containing 1 [Source:HGNC Symbol;Acc:HGNC:23807]	protein_coding	16	5.98331	6.06173	5.99882	6.12383	6.12206	6.16815	6.26323	6.16126	5.91829	6.4064	5.91432	6.08868
ENSG00000066697	MSANTD3	Myb/SANT DNA binding domain containing 3 [Source:HGNC Symbol;Acc:HGNC:23370]	protein_coding	9	5.94865	5.79921	6.04742	6.42334	5.78462	5.70827	5.84018	6.17063	5.92832	6.49089	6.02452	5.84018
ENSG00000066739	ATG2B	autophagy related 2B [Source:HGNC Symbol;Acc:HGNC:20187]	protein_coding	14	3.94777	3.88308	3.6269	3.5804	3.78669	3.74746	3.38833	3.61701	2.77193	3.3759	3.43886	3.51647
ENSG00000066777	ARFGEF1	ADP ribosylation factor guanine nucleotide exchange factor 1 [Source:HGNC Symbol;Acc:HGNC:15772]	protein_coding	8	6.00337	5.96938	5.90341	6.1577	5.88685	6.08005	6.0559	5.70568	5.9132	5.85552	5.3798	5.65546
ENSG00000066827	ZFAT	zinc finger and AT-hook domain containing [Source:HGNC Symbol;Acc:HGNC:19899]	protein_coding	8	2.48122	3.40446	2.90257	3.13075	2.66804	3.05052	2.82782	2.7511	3.1703	3.28922	2.43376	2.8366
ENSG00000066855	MTFR1	mitochondrial fission regulator 1 [Source:HGNC Symbol;Acc:HGNC:29510]	protein_coding	8	3.79351	3.37689	3.68039	3.78609	3.51466	3.36612	3.13225	3.81931	3.87703	4.10501	3.03971	3.09599
ENSG00000066926	FECH	ferrochelatase [Source:HGNC Symbol;Acc:HGNC:3647]	protein_coding	18	4.52576	3.63164	3.91115	4.61896	4.01738	4.17816	4.36738	4.68176	4.39687	4.48251	4.4882	4.1989
ENSG00000066933	MYO9A	myosin IXA [Source:HGNC Symbol;Acc:HGNC:7608]	protein_coding	15	5.35917	5.6731	5.65441	5.35917	5.48609	5.6224	5.63532	4.9743	5.21881	5.28956	5.39757	5.38768
ENSG00000067048	DDX3Y	DEAD-box helicase 3 Y-linked [Source:HGNC Symbol;Acc:HGNC:2699]	protein_coding	Y	6.08005	6.26323	6.2669	6.16876	6.57691	6.41891	-0.0559211	-3.32908	-1.72401	-2.96975	-1.21335	-1.25582
ENSG00000067057	PFKP	phosphofructokinase, platelet [Source:HGNC Symbol;Acc:HGNC:8878]	protein_coding	10	7.01037	7.27698	7.06687	7.2486	7.05778	6.92457	8.04928	8.26892	7.83683	8.1366	7.81759	7.94983
ENSG00000067064	IDI1	isopentenyl-diphosphate delta isomerase 1 [Source:HGNC Symbol;Acc:HGNC:5387]	protein_coding	10	4.39105	4.17483	4.6279	5.09497	3.07418	3.78024	3.97019	3.97701	3.89277	4.11486	3.89954	3.5756
ENSG00000067066	SP100	SP100 nuclear antigen [Source:HGNC Symbol;Acc:HGNC:11206]	protein_coding	2	7.48081	7.46252	7.46607	7.54119	7.44222	7.21917	7.4087	7.54119	7.59401	7.3729	7.45008	7.7004
ENSG00000067082	KLF6	Kruppel like factor 6 [Source:HGNC Symbol;Acc:HGNC:2235]	protein_coding	10	7.59135	8.00318	7.7323	7.43869	7.83198	7.68251	7.32055	6.85142	6.63097	7.55966	7.44443	7.08038
ENSG00000067113	PLPP1	phospholipid phosphatase 1 [Source:HGNC Symbol;Acc:HGNC:9228]	protein_coding	5	4.68126	4.08796	3.8739	4.5104	4.04574	3.43106	3.11972	3.40648	3.586	4.31913	3.69677	3.53027
ENSG00000067141	NEO1	neogenin 1 [Source:HGNC Symbol;Acc:HGNC:7754]	protein_coding	15	3.84607	3.32573	3.78416	3.52777	3.98824	3.88194	2.87407	2.61677	2.56657	2.22069	3.17921	3.04867
ENSG00000067167	TRAM1	translocation associated membrane protein 1 [Source:HGNC Symbol;Acc:HGNC:20568]	protein_coding	8	7.97635	7.66139	7.51359	7.56597	7.44558	7.01842	6.00113	6.48757	6.50955	6.57216	6.2904	6.49851
ENSG00000067177	PHKA1	phosphorylase kinase regulatory subunit alpha 1 [Source:HGNC Symbol;Acc:HGNC:8925]	protein_coding	X	-0.339099	-0.548684	-0.339099	-0.0559211	-1.00393	-0.202286	2.04641	2.21095	2.4107	2.3024	2.53196	1.81614
ENSG00000067182	TNFRSF1A	TNF receptor superfamily member 1A [Source:HGNC Symbol;Acc:HGNC:11916]	protein_coding	12	6.89921	7.02246	7.2089	7.11513	6.95363	6.59076	7.45803	7.09803	7.641	7.32547	7.42206	7.38919
ENSG00000067191	CACNB1	calcium voltage-gated channel auxiliary subunit beta 1 [Source:HGNC Symbol;Acc:HGNC:1401]	protein_coding	17	0.86618	0.410144	1.76714	-0.0559211	2.06094	0.322988	1.70276	1.83326	2.00479	2.01912	1.61421	2.25099
ENSG00000067208	EVI5	ecotropic viral integration site 5 [Source:HGNC Symbol;Acc:HGNC:3501]	protein_coding	1	6.79758	6.70371	6.80351	7.11261	6.60606	6.6503	7.60581	7.74549	7.65321	7.73952	7.55833	7.78315
ENSG00000067221	STOML1	stomatin like 1 [Source:HGNC Symbol;Acc:HGNC:14560]	protein_coding	15	4.06807	3.60068	3.57326	4.3827	4.05308	3.72876	4.03231	4.07805	4.12617	4.01866	4.0374	4.08686
ENSG00000067225	PKM	pyruvate kinase M1/2 [Source:HGNC Symbol;Acc:HGNC:9021]	protein_coding	15	11.0087	11.1028	10.5627	11.154	11.2372	11.1808	11.6424	11.0313	11.1808	10.6782	11.4711	11.3295
ENSG00000067248	DHX29	DExH-box helicase 29 [Source:HGNC Symbol;Acc:HGNC:15815]	protein_coding	5	7.40974	7.35725	7.39796	7.59011	7.4433	7.28401	7.25526	7.39796	7.24293	7.35008	7.24768	7.15522
ENSG00000067334	DNTTIP2	deoxynucleotidyltransferase terminal interacting protein 2 [Source:HGNC Symbol;Acc:HGNC:24013]	protein_coding	1	6.94892	6.9676	7.05353	7.14181	7.03127	7.18969	7.43543	7.12188	7.08722	7.34007	7.19894	7.18877
ENSG00000067365	METTL22	methyltransferase like 22 [Source:HGNC Symbol;Acc:HGNC:28368]	protein_coding	16	4.33357	4.56483	4.31697	4.74231	4.14315	3.99293	3.6782	3.76481	4.19168	3.8373	3.70024	3.41339
ENSG00000067369	TP53BP1	tumor protein p53 binding protein 1 [Source:HGNC Symbol;Acc:HGNC:11999]	protein_coding	15	6.61137	6.50955	6.58357	6.41955	6.83665	6.77954	6.80491	6.51141	6.91196	6.31498	6.62691	6.81426
ENSG00000067445	TRO	trophinin [Source:HGNC Symbol;Acc:HGNC:12326]	protein_coding	X	3.35348	3.91885	3.58521	2.74759	4.13777	3.55478	4.46243	3.23782	3.78352	3.38731	4.56971	4.02426
ENSG00000067533	RRP15	ribosomal RNA processing 15 homolog [Source:HGNC Symbol;Acc:HGNC:24255]	protein_coding	1	6.53018	6.43237	6.42273	6.79758	6.49657	6.7869	6.25781	6.0062	5.67917	6.46812	6.32435	5.68127
ENSG00000067560	RHOA	ras homolog family member A [Source:HGNC Symbol;Acc:HGNC:667]	protein_coding	3	9.67747	9.48275	9.46285	9.70712	9.56557	9.54963	8.61153	9.58173	9.20327	9.51318	9.55492	9.31802
ENSG00000067596	DHX8	DEAH-box helicase 8 [Source:NCBI gene;Acc:1659]	protein_coding	17	4.86642	4.83878	5.14827	4.77724	4.80556	4.88964	4.67153	4.75971	4.62939	4.8536	4.87992	4.72487
ENSG00000067606	PRKCZ	protein kinase C zeta [Source:HGNC Symbol;Acc:HGNC:9412]	protein_coding	1	-0.516651	0.437232	0.00535913	0.762236	-0.581033	0.0618493	-1.83486	0.410144	-0.0267327	-0.0873549	-0.370719	-0.405753
ENSG00000067646	ZFY	zinc finger protein Y-linked [Source:HGNC Symbol;Acc:HGNC:12870]	protein_coding	Y	4.44989	4.04182	4.39319	4.28963	4.97621	4.09124	-1.00393	-2.67595	-2.58857	0.12554	-2.58857	-2.76827
ENSG00000067704	IARS2	isoleucyl-tRNA synthetase 2, mitochondrial [Source:HGNC Symbol;Acc:HGNC:29685]	protein_coding	1	5.28114	5.45915	5.48279	5.55891	5.67613	5.55784	6.04291	5.14366	5.32986	5.51183	5.66409	5.54433
ENSG00000067715	SYT1	synaptotagmin 1 [Source:HGNC Symbol;Acc:HGNC:11509]	protein_coding	12	5.90931	5.97266	5.76448	5.67408	5.60203	5.77221	7.32644	6.98319	7.65739	6.8819	7.55966	7.37938
ENSG00000067798	NAV3	neuron navigator 3 [Source:HGNC Symbol;Acc:HGNC:15998]	protein_coding	12	6.52287	6.30877	6.58222	6.53543	6.58429	6.8648	6.13924	5.66021	6.30377	5.74119	6.20904	6.29712
ENSG00000067829	IDH3G	isocitrate dehydrogenase 3 (NAD(+)) gamma [Source:HGNC Symbol;Acc:HGNC:5386]	protein_coding	X	5.15011	5.81989	5.36995	5.76082	5.40088	5.26774	5.51676	5.09588	5.57836	5.09449	4.97003	5.54199
ENSG00000067836	ROGDI	rogdi atypical leucine zipper [Source:HGNC Symbol;Acc:HGNC:29478]	protein_coding	16	4.32067	4.17162	3.78024	4.40388	4.43226	4.07805	5.54912	5.3289	5.06833	5.15057	5.04721	5.23317
ENSG00000067900	ROCK1	Rho associated coiled-coil containing protein kinase 1 [Source:HGNC Symbol;Acc:HGNC:10251]	protein_coding	18	8.87172	9.15116	9.1433	9.12772	8.9873	9.0158	8.26654	8.4638	8.23297	8.3589	8.29577	8.31219
ENSG00000067955	CBFB	core-binding factor subunit beta [Source:HGNC Symbol;Acc:HGNC:1539]	protein_coding	16	5.73261	5.76343	6.10482	5.63978	5.64419	6.03431	6.49405	6.69116	6.51715	6.28798	6.15113	6.17911
ENSG00000067992	PDK3	pyruvate dehydrogenase kinase 3 [Source:HGNC Symbol;Acc:HGNC:8811]	protein_coding	X	0.593134	-0.232922	0.376226	0.936917	0.0618493	1.20394	1.28197	0.692046	1.48149	0.762236	0.518703	1.59492
ENSG00000068001	HYAL2	hyaluronidase 2 [Source:HGNC Symbol;Acc:HGNC:5321]	protein_coding	3	5.14871	4.66684	5.03579	4.75234	4.83878	4.52576	3.49802	4.6377	4.1564	4.53826	5.26443	4.61484
ENSG00000068024	HDAC4	histone deacetylase 4 [Source:HGNC Symbol;Acc:HGNC:14063]	protein_coding	2	2.76142	3.09919	2.508	2.69346	2.70574	3.13225	3.1402	2.00479	3.17178	3.3037	3.03205	2.49472
ENSG00000068028	RASSF1	Ras association domain family member 1 [Source:HGNC Symbol;Acc:HGNC:9882]	protein_coding	3	5.17448	5.5306	5.28956	4.39855	5.71179	5.5807	5.42147	4.87039	4.43842	5.00839	4.92228	4.48148
ENSG00000068078	FGFR3	fibroblast growth factor receptor 3 [Source:HGNC Symbol;Acc:HGNC:3690]	protein_coding	4	0.0893355	2.58704	0.238323	0.489302	-0.613863	-0.168848	0.12554	-0.301651	0.264683	0.00535913	-0.168848	0.293552
ENSG00000068079	IFI35	interferon induced protein 35 [Source:HGNC Symbol;Acc:HGNC:5399]	protein_coding	17	2.62174	2.73666	1.59492	2.92251	0.618962	1.61421	3.27308	3.01184	2.43376	2.72105	2.57181	3.05784
ENSG00000068097	HEATR6	HEAT repeat containing 6 [Source:HGNC Symbol;Acc:HGNC:24076]	protein_coding	17	4.87235	4.52461	4.69557	4.64662	4.73421	5.11248	5.18629	4.29121	4.46142	4.53306	4.7917	4.75283
ENSG00000068120	COASY	Coenzyme A synthase [Source:HGNC Symbol;Acc:HGNC:29932]	protein_coding	17	4.63614	5.27003	4.9248	5.00839	4.81271	5.07843	5.66661	5.408	5.71879	5.36436	5.58266	5.37087
ENSG00000068137	PLEKHH3	pleckstrin homology, MyTH4 and FERM domain containing H3 [Source:HGNC Symbol;Acc:HGNC:26105]	protein_coding	17	4.10771	3.8782	4.07972	3.81931	3.7096	3.95905	3.23905	4.09285	3.5101	4.29432	4.5549	3.57082
ENSG00000068305	MEF2A	myocyte enhancer factor 2A [Source:HGNC Symbol;Acc:HGNC:6993]	protein_coding	15	5.83857	5.60303	5.4683	5.92284	5.42054	5.04767	6.00282	6.43688	6.4443	6.61068	6.59934	6.40698
ENSG00000068308	OTUD5	OTU deubiquitinase 5 [Source:HGNC Symbol;Acc:HGNC:25402]	protein_coding	X	6.63711	6.36411	6.29277	6.54067	6.6047	6.41701	6.61268	6.15054	6.40821	6.14934	6.28614	6.50622
ENSG00000068323	TFE3	transcription factor binding to IGHM enhancer 3 [Source:HGNC Symbol;Acc:HGNC:11752]	protein_coding	X	6.75041	6.52739	6.83163	6.67671	6.91531	6.8722	7.08722	6.68694	6.81426	6.69461	6.66654	6.70443
ENSG00000068354	TBC1D25	TBC1 domain family member 25 [Source:HGNC Symbol;Acc:HGNC:8092]	protein_coding	X	3.61092	3.43013	3.33133	4.17046	3.80465	3.6556	4.47425	4.20475	3.76826	4.27068	3.98467	3.95905
ENSG00000068366	ACSL4	acyl-CoA synthetase long chain family member 4 [Source:HGNC Symbol;Acc:HGNC:3571]	protein_coding	X	6.09632	6.01782	6.2904	6.2806	6.28239	6.25781	6.32613	6.36171	6.14875	6.30742	6.42017	6.13269
ENSG00000068383	INPP5A	inositol polyphosphate-5-phosphatase A [Source:HGNC Symbol;Acc:HGNC:6076]	protein_coding	10	6.45128	6.70302	6.47649	6.77167	6.63711	6.63029	6.1767	6.62144	5.83053	6.4862	6.24042	6.20846
ENSG00000068394	GPKOW	G-patch domain and KOW motifs [Source:HGNC Symbol;Acc:HGNC:30677]	protein_coding	X	3.72876	4.0374	3.86965	4.11989	3.31532	3.86965	3.56365	3.68314	3.67749	4.19168	3.6253	3.70728
ENSG00000068400	GRIPAP1	GRIP1 associated protein 1 [Source:HGNC Symbol;Acc:HGNC:18706]	protein_coding	X	6.49596	5.95313	6.21087	5.62492	6.57882	6.59217	7.00792	6.5216	6.57026	6.10369	6.56507	6.86408
ENSG00000068438	FTSJ1	FtsJ RNA 2'-O-methyltransferase 1 [Source:HGNC Symbol;Acc:HGNC:13254]	protein_coding	X	5.05486	5.26397	5.15584	5.47213	5.23046	5.05184	5.23823	5.75409	5.47888	5.85023	5.25732	5.32937
ENSG00000068489	PRR11	proline rich 11 [Source:HGNC Symbol;Acc:HGNC:25619]	protein_coding	17	8.22227	8.92505	8.55553	7.60036	8.02	8.31448	9.0158	9.23213	9.26585	8.77634	8.23954	9.1551
ENSG00000068650	ATP11A	ATPase phospholipid transporting 11A [Source:HGNC Symbol;Acc:HGNC:13552]	protein_coding	13	3.73277	3.61021	4.03797	3.41147	3.83029	4.11766	4.02999	3.26838	3.70728	3.54972	3.63004	3.59694
ENSG00000068654	POLR1A	RNA polymerase I subunit A [Source:HGNC Symbol;Acc:HGNC:17264]	protein_coding	2	4.19836	4.82325	4.71729	4.11262	4.53875	4.52675	4.96521	3.88426	3.71977	3.86237	4.20157	4.15148
ENSG00000068697	LAPTM4A	lysosomal protein transmembrane 4 alpha [Source:HGNC Symbol;Acc:HGNC:6924]	protein_coding	2	9.59809	9.64282	9.51318	9.20327	9.81388	9.52867	9.09704	9.16699	9.34486	9.00862	9.41916	9.54436
ENSG00000068724	TTC7A	tetratricopeptide repeat domain 7A [Source:HGNC Symbol;Acc:HGNC:19750]	protein_coding	2	4.75506	3.92473	4.20475	4.67471	4.30778	4.13664	4.15695	4.12258	3.92215	4.04128	4.1193	3.58269
ENSG00000068745	IP6K2	inositol hexakisphosphate kinase 2 [Source:HGNC Symbol;Acc:HGNC:17313]	protein_coding	3	6.02341	6.22235	6.04975	6.07656	6.07077	5.93761	5.93707	6.49851	6.39053	5.96434	6.04178	6.68899
ENSG00000068784	SRBD1	S1 RNA binding domain 1 [Source:HGNC Symbol;Acc:HGNC:25521]	protein_coding	2	4.93996	4.3321	4.49235	4.66049	4.99713	4.57178	4.92133	5.10579	4.52352	4.89521	4.44825	4.62345
ENSG00000068796	KIF2A	kinesin family member 2A [Source:HGNC Symbol;Acc:HGNC:6318]	protein_coding	5	6.72359	6.70515	6.61068	6.89083	6.71064	7.02655	6.82947	6.91919	6.74898	6.80942	6.89226	6.65707
ENSG00000068878	PSME4	proteasome activator subunit 4 [Source:HGNC Symbol;Acc:HGNC:20635]	protein_coding	2	6.6175	6.39761	6.47205	6.40337	6.53733	6.74329	6.6249	6.41764	6.17241	6.27999	6.46185	6.32809
ENSG00000068885	IFT80	intraflagellar transport 80 [Source:HGNC Symbol;Acc:HGNC:29262]	protein_coding	3	3.2833	3.256	2.93463	3.17178	2.64072	2.49472	2.64072	3.67253	3.52168	3.48716	3.33686	3.54065
ENSG00000068903	SIRT2	sirtuin 2 [Source:HGNC Symbol;Acc:HGNC:10886]	protein_coding	19	-0.0873549	1.00233	-1.72401	-0.548684	0.437232	0.0618493	1.57577	1.11549	1.63298	1.67034	-0.405753	0.238323
ENSG00000068912	ERLEC1	endoplasmic reticulum lectin 1 [Source:HGNC Symbol;Acc:HGNC:25222]	protein_coding	2	7.54955	7.35838	7.24583	7.39032	7.09551	6.79058	6.71338	7.05694	7.14095	6.77808	6.80208	6.87814
ENSG00000068971	PPP2R5B	protein phosphatase 2 regulatory subunit B'beta [Source:HGNC Symbol;Acc:HGNC:9310]	protein_coding	11	4.38581	3.55792	2.68496	4.12309	4.28481	4.14817	4.57484	4.10822	4.21529	4.01619	3.87326	3.9736
ENSG00000069011	PITX1	paired like homeodomain 1 [Source:HGNC Symbol;Acc:HGNC:9004]	protein_coding	5	3.72876	2.53817	3.5772	3.75471	3.6309	3.652	2.99908	2.47508	2.3306	2.14398	1.76714	2.77889
ENSG00000069020	MAST4	microtubule associated serine/threonine kinase family member 4 [Source:HGNC Symbol;Acc:HGNC:19037]	protein_coding	5	4.48407	5.07984	4.30778	3.97133	4.40691	3.62612	6.2806	6.33113	6.52223	5.63329	6.23978	6.78038
ENSG00000069248	NUP133	nucleoporin 133 [Source:HGNC Symbol;Acc:HGNC:18016]	protein_coding	1	4.92433	5.22623	4.69658	5.21642	5.0731	4.77433	5.06681	5.10428	5.02011	5.05184	5.00938	5.28349
ENSG00000069275	NUCKS1	nuclear casein kinase and cyclin dependent kinase substrate 1 [Source:HGNC Symbol;Acc:HGNC:29923]	protein_coding	1	10.9653	11.128	11.1028	10.9239	11.154	11.154	11.9248	11.5107	11.5523	11.4334	11.2085	11.2668
ENSG00000069329	VPS35	VPS35 retromer complex component [Source:HGNC Symbol;Acc:HGNC:13487]	protein_coding	16	7.98714	7.89356	7.84149	8.01603	7.89356	7.68663	8.20717	8.08119	8.21167	8.0341	8.02822	8.06405
ENSG00000069345	DNAJA2	DnaJ heat shock protein family (Hsp40) member A2 [Source:HGNC Symbol;Acc:HGNC:14884]	protein_coding	16	6.6007	6.44883	6.55973	6.6256	6.80643	7.00002	6.72572	6.27437	6.49405	6.37309	6.538	6.55973
ENSG00000069399	BCL3	BCL3 transcription coactivator [Source:HGNC Symbol;Acc:HGNC:998]	protein_coding	19	4.08087	4.93702	4.25974	4.01983	4.53929	4.33418	5.29289	5.40368	5.9559	5.38863	5.80776	5.42288
ENSG00000069424	KCNAB2	potassium voltage-gated channel subfamily A regulatory beta subunit 2 [Source:HGNC Symbol;Acc:HGNC:6229]	protein_coding	1	1.13927	1.24275	2.03377	2.01912	0.738121	0.910331	2.58201	0.762236	1.71891	2.20019	0.816759	1.24275
ENSG00000069431	ABCC9	ATP binding cassette subfamily C member 9 [Source:HGNC Symbol;Acc:HGNC:60]	protein_coding	12	4.68436	4.73573	4.8186	4.53413	4.91792	4.65066	0.98051	1.32243	1.38538	0.542417	0.00535913	1.02594
ENSG00000069493	CLEC2D	C-type lectin domain family 2 member D [Source:HGNC Symbol;Acc:HGNC:14351]	protein_coding	12	0.0893355	0.489302	0.210689	0.0336037	1.57577	0.0336037	2.53817	2.00479	2.67221	2.13304	2.4107	2.22069
ENSG00000069509	FUNDC1	FUN14 domain containing 1 [Source:HGNC Symbol;Acc:HGNC:28746]	protein_coding	X	4.83124	4.8911	4.55958	4.69977	4.76967	4.87283	4.89159	4.85157	5.19287	4.63818	4.55181	5.3526
ENSG00000069667	RORA	RAR related orphan receptor A [Source:HGNC Symbol;Acc:HGNC:10258]	protein_coding	15	3.48182	2.29279	1.79991	3.29188	2.58201	2.14398	0.86618	1.98844	1.97379	0.437232	2.20019	2.1561
ENSG00000069702	TGFBR3	transforming growth factor beta receptor 3 [Source:HGNC Symbol;Acc:HGNC:11774]	protein_coding	1	4.71001	4.86396	5.03011	4.44718	4.97672	4.87891	2.3306	1.3663	2.47508	1.76714	2.1561	1.81614
ENSG00000069849	ATP1B3	ATPase Na+/K+ transporting subunit beta 3 [Source:HGNC Symbol;Acc:HGNC:806]	protein_coding	3	8.02	8.43509	8.4326	7.96926	8.03798	8.12431	7.73659	8.0143	7.96033	8.06766	7.72364	7.92563
ENSG00000069869	NEDD4	neural precursor cell expressed, developmentally down-regulated 4, E3 ubiquitin protein ligase [Source:HGNC Symbol;Acc:HGNC:7727]	protein_coding	15	6.29406	6.12093	6.30502	6.36351	6.58625	6.70033	5.52821	5.32368	4.90219	5.11008	5.2239	5.35304
ENSG00000069943	PIGB	phosphatidylinositol glycan anchor biosynthesis class B [Source:HGNC Symbol;Acc:HGNC:8959]	protein_coding	15	2.08552	2.57677	2.22069	2.4107	1.22327	0.518703	2.03377	2.01912	2.60244	2.50123	2.48818	2.20019
ENSG00000069956	MAPK6	mitogen-activated protein kinase 6 [Source:HGNC Symbol;Acc:HGNC:6879]	protein_coding	15	6.79058	6.60606	6.63777	6.75041	6.62755	6.53414	5.75618	6.3549	6.23435	6.48289	6.48757	6.21625
ENSG00000069966	GNB5	G protein subunit beta 5 [Source:HGNC Symbol;Acc:HGNC:4401]	protein_coding	15	5.93101	5.59317	5.57929	5.78045	5.60053	5.361	5.72031	6.06527	5.78307	5.56484	5.65198	5.27323
ENSG00000069974	RAB27A	RAB27A, member RAS oncogene family [Source:HGNC Symbol;Acc:HGNC:9766]	protein_coding	15	3.34269	3.79351	3.61996	3.79992	3.5984	3.55637	5.23776	5.69346	5.11726	5.53293	5.22438	5.41529
ENSG00000069998	HDHD5	haloacid dehalogenase like hydrolase domain containing 5 [Source:HGNC Symbol;Acc:HGNC:1843]	protein_coding	22	2.65431	2.61677	2.72105	2.69741	0.569552	2.64072	1.57577	2.62652	2.51403	2.86883	3.16292	2.53817
ENSG00000070010	UFD1	ubiquitin recognition factor in ER associated degradation 1 [Source:HGNC Symbol;Acc:HGNC:12520]	protein_coding	22	6.92313	6.78321	6.95737	7.18877	6.85439	7.01113	6.86408	7.12525	6.70917	7.07095	6.63711	6.57216
ENSG00000070018	LRP6	LDL receptor related protein 6 [Source:HGNC Symbol;Acc:HGNC:6698]	protein_coding	12	0.264683	0.12554	0.264683	-0.301651	0.542417	-0.0559211	2.4107	1.59492	2.00479	1.9606	1.88415	1.81614
ENSG00000070047	PHRF1	PHD and ring finger domains 1 [Source:HGNC Symbol;Acc:HGNC:24351]	protein_coding	11	3.94129	3.59074	3.92473	3.56696	4.1372	4.28533	4.6874	4.12041	4.0283	4.53256	4.08742	3.85491
ENSG00000070061	ELP1	elongator complex protein 1 [Source:HGNC Symbol;Acc:HGNC:5959]	protein_coding	9	3.49624	3.29316	3.40051	3.9044	3.76892	3.20989	2.97596	3.06143	3.55792	3.36508	4.09234	3.38128
ENSG00000070081	NUCB2	nucleobindin 2 [Source:HGNC Symbol;Acc:HGNC:8044]	protein_coding	11	8.98026	9.27441	9.05218	8.86192	8.94552	8.86518	8.24195	8.875	8.88158	8.68339	8.53708	8.98026
ENSG00000070087	PFN2	profilin 2 [Source:HGNC Symbol;Acc:HGNC:8882]	protein_coding	3	7.72806	7.3605	7.4739	7.72364	6.82376	6.89849	6.31175	7.03929	6.59076	7.12015	6.83886	6.66654
ENSG00000070159	PTPN3	protein tyrosine phosphatase non-receptor type 3 [Source:HGNC Symbol;Acc:HGNC:9655]	protein_coding	9	-2.76827	-0.405753	-3.08058	-0.474758	-1.25582	-3.19955	1.11549	1.3663	0.788206	1.61421	1.81614	1.28197
ENSG00000070214	SLC44A1	solute carrier family 44 member 1 [Source:HGNC Symbol;Acc:HGNC:18798]	protein_coding	9	6.70101	6.39634	6.65992	6.44822	6.48361	6.26628	6.05883	5.39665	6.01669	5.86367	6.59217	5.66313
ENSG00000070269	TMEM260	transmembrane protein 260 [Source:HGNC Symbol;Acc:HGNC:20185]	protein_coding	14	3.8661	4.29975	4.12678	3.92943	4.1318	4.24123	3.50155	3.11467	3.76481	3.13075	4.04128	3.52082
ENSG00000070366	SMG6	SMG6 nonsense mediated mRNA decay factor [Source:HGNC Symbol;Acc:HGNC:17809]	protein_coding	17	5.53482	5.49772	5.56435	5.50712	5.49048	5.48806	5.24988	5.36715	5.67357	5.15493	5.4097	5.1887
ENSG00000070367	EXOC5	exocyst complex component 5 [Source:HGNC Symbol;Acc:HGNC:10696]	protein_coding	14	6.93038	6.82448	6.88932	6.95434	6.81497	6.72075	5.79028	6.54414	6.3537	6.27559	6.29533	6.13449
ENSG00000070371	CLTCL1	clathrin heavy chain like 1 [Source:HGNC Symbol;Acc:HGNC:2093]	protein_coding	22	0.264683	0.86618	0.376226	0.264683	0.0618493	0.264683	3.16124	2.45396	2.44037	2.31272	2.58201	2.91531
ENSG00000070404	FSTL3	follistatin like 3 [Source:HGNC Symbol;Acc:HGNC:3973]	protein_coding	19	4.36684	4.68484	4.32216	4.713	4.46602	4.3827	4.87891	5.64615	4.90921	5.80128	4.88368	4.84473
ENSG00000070413	DGCR2	DiGeorge syndrome critical region gene 2 [Source:HGNC Symbol;Acc:HGNC:2845]	protein_coding	22	5.76398	5.51583	5.8156	5.12954	6.24575	6.13924	5.39899	4.91309	5.46495	5.3046	5.8653	5.56387
ENSG00000070423	AC004156.1	ring finger protein 126 [Source:NCBI gene;Acc:55658]	protein_coding	19	6.42583	6.42149	6.39053	6.33113	6.46118	6.65236	5.88897	6.3574	5.95483	6.7788	6.80133	6.61894
ENSG00000070444	MNT	MAX network transcriptional repressor [Source:HGNC Symbol;Acc:HGNC:7188]	protein_coding	17	4.90827	4.71617	4.82934	4.85058	4.74177	4.39053	4.7917	4.14764	4.74439	4.41791	4.70027	4.55699
ENSG00000070476	ZXDC	ZXD family zinc finger C [Source:HGNC Symbol;Acc:HGNC:28160]	protein_coding	3	2.84278	3.19562	3.61092	3.03388	2.71364	3.03019	3.27308	3.11819	3.33133	3.3381	3.41848	3.73211
ENSG00000070495	JMJD6	jumonji domain containing 6, arginine demethylase and lysine hydroxylase [Source:HGNC Symbol;Acc:HGNC:19355]	protein_coding	17	4.62098	4.41216	4.70487	5.16292	4.47474	4.70181	4.44151	4.38099	4.32581	4.97478	4.42595	4.2938
ENSG00000070501	POLB	DNA polymerase beta [Source:HGNC Symbol;Acc:HGNC:9174]	protein_coding	8	4.41538	3.95791	4.49587	4.7193	4.45142	4.8714	5.39711	5.90987	5.70723	5.36289	5.46017	5.78307
ENSG00000070540	WIPI1	WD repeat domain, phosphoinositide interacting 1 [Source:HGNC Symbol;Acc:HGNC:25471]	protein_coding	17	5.93432	5.24476	5.3526	5.97725	5.53529	5.27646	4.72692	5.44068	5.17539	4.77824	4.91065	5.12385
ENSG00000070610	GBA2	glucosylceramidase beta 2 [Source:HGNC Symbol;Acc:HGNC:18986]	protein_coding	9	3.6277	4.23266	3.87643	3.60942	4.30142	4.46602	4.18026	4.03908	4.71729	4.20265	4.92879	5.06681
ENSG00000070614	NDST1	N-deacetylase and N-sulfotransferase 1 [Source:HGNC Symbol;Acc:HGNC:7680]	protein_coding	5	8.14299	8.06766	7.86925	8.1202	8.23064	7.77711	8.88489	8.7337	8.48147	8.66889	8.43509	8.58784
ENSG00000070718	AP3M2	adaptor related protein complex 3 subunit mu 2 [Source:HGNC Symbol;Acc:HGNC:570]	protein_coding	8	4.3615	4.5252	4.53929	4.245	4.39475	4.94864	5.32268	4.71401	5.18259	5.08984	5.41107	5.41387
ENSG00000070756	PABPC1	poly(A) binding protein cytoplasmic 1 [Source:HGNC Symbol;Acc:HGNC:8554]	protein_coding	8	11.1028	11.0087	11.2085	11.3295	10.8465	10.6044	11.8599	12.1584	12.254	12.0728	11.7439	11.5107
ENSG00000070759	TESK2	testis associated actin remodelling kinase 2 [Source:HGNC Symbol;Acc:HGNC:11732]	protein_coding	1	-0.269553	-0.168848	0.210689	-0.0559211	0.593134	0.376226	1.63298	1.59492	1.44486	1.51769	1.86799	1.04733
ENSG00000070761	CFAP20	cilia and flagella associated protein 20 [Source:HGNC Symbol;Acc:HGNC:29523]	protein_coding	16	3.5059	3.8661	4.21529	3.27698	1.42531	2.61217	2.86306	2.68496	2.58201	3.21582	3.53113	2.85489
ENSG00000070770	CSNK2A2	casein kinase 2 alpha 2 [Source:HGNC Symbol;Acc:HGNC:2459]	protein_coding	16	6.6412	6.41393	6.72497	6.65504	6.57948	6.57482	6.50558	6.62284	6.4733	6.56827	6.59734	6.78767
ENSG00000070778	AL162171.1	protein tyrosine phosphatase non-receptor type 21 [Source:NCBI gene;Acc:11099]	protein_coding	14	4.63255	4.58812	4.64965	4.88038	4.92085	4.6992	4.05308	4.24711	3.84607	4.18403	4.35043	3.51902
ENSG00000070785	EIF2B3	eukaryotic translation initiation factor 2B subunit gamma [Source:HGNC Symbol;Acc:HGNC:3259]	protein_coding	1	5.84555	5.48418	5.72437	6.13681	5.63632	5.91151	5.33037	5.24844	5.23182	5.06208	4.77678	4.9878
ENSG00000070808	CAMK2A	calcium/calmodulin dependent protein kinase II alpha [Source:HGNC Symbol;Acc:HGNC:1460]	protein_coding	5	0.0618493	-0.516651	-1.77848	-0.916491	0.0618493	-1.21335	0.34786	0.322988	-0.125285	-0.43817	1.76714	0.152245
ENSG00000070814	TCOF1	treacle ribosome biogenesis factor 1 [Source:HGNC Symbol;Acc:HGNC:11654]	protein_coding	5	6.22296	6.7788	6.90063	6.26628	6.46185	6.51459	6.14514	6.08635	6.43556	6.34808	6.46048	6.20546
ENSG00000070831	CDC42	cell division cycle 42 [Source:HGNC Symbol;Acc:HGNC:1736]	protein_coding	1	0.264683	0.0336037	-1.51928	-0.0873549	0.152245	-0.269553	0.182333	0.910331	-2.50543	1.63298	1.71891	0.293552
ENSG00000070882	OSBPL3	oxysterol binding protein like 3 [Source:HGNC Symbol;Acc:HGNC:16370]	protein_coding	7	6.10715	6.28487	6.10426	5.64027	6.24759	6.05941	5.7193	5.89076	6.02056	5.19243	5.53954	6.19944
ENSG00000070950	RAD18	RAD18 E3 ubiquitin protein ligase [Source:HGNC Symbol;Acc:HGNC:18278]	protein_coding	3	5.26592	5.44299	5.41012	5.313	5.11865	5.14645	4.85208	5.38025	4.91693	5.4271	4.79707	5.2019
ENSG00000070961	ATP2B1	ATPase plasma membrane Ca2+ transporting 1 [Source:HGNC Symbol;Acc:HGNC:814]	protein_coding	12	8.5026	8.66313	8.68339	8.08315	8.59358	8.59649	7.7986	7.26413	7.99786	7.39346	8.24415	7.82075
ENSG00000071051	NCK2	NCK adaptor protein 2 [Source:HGNC Symbol;Acc:HGNC:7665]	protein_coding	2	4.16345	4.56378	4.59425	4.07632	3.76481	3.64222	3.5521	3.93887	3.95791	3.89277	3.8053	3.36406
ENSG00000071054	MAP4K4	mitogen-activated protein kinase kinase kinase kinase 4 [Source:HGNC Symbol;Acc:HGNC:6866]	protein_coding	2	8.88489	8.84895	8.95586	8.80122	8.80436	8.84895	8.96975	8.74577	9.15116	8.64847	8.75792	8.99437
ENSG00000071082	RPL31	ribosomal protein L31 [Source:HGNC Symbol;Acc:HGNC:10334]	protein_coding	2	10.2229	10.2521	10.272	10.8103	9.97622	9.99926	9.32245	10.5229	10.2325	10.5492	10.3344	10.0632
ENSG00000071127	WDR1	WD repeat domain 1 [Source:HGNC Symbol;Acc:HGNC:12754]	protein_coding	4	9.00148	9.023	9.20735	9.50806	8.81697	8.875	8.27106	9.18703	8.78562	9.39549	8.79809	8.64574
ENSG00000071189	SNX13	sorting nexin 13 [Source:HGNC Symbol;Acc:HGNC:21335]	protein_coding	7	4.86544	4.88512	4.98686	5.02574	4.56971	4.57942	4.71204	4.80508	5.00938	4.52776	4.91693	4.83573
ENSG00000071205	ARHGAP10	Rho GTPase activating protein 10 [Source:HGNC Symbol;Acc:HGNC:26099]	protein_coding	4	6.14994	6.11618	6.21262	6.43237	6.55658	6.44559	6.18089	5.83596	6.18391	6.38307	6.2494	6.26812
ENSG00000071242	RPS6KA2	ribosomal protein S6 kinase A2 [Source:HGNC Symbol;Acc:HGNC:10431]	protein_coding	6	6.51523	5.73503	5.54632	6.40698	6.4381	5.7417	8.73069	8.76404	8.85218	8.62258	8.94552	8.81697
ENSG00000071243	ING3	inhibitor of growth family member 3 [Source:HGNC Symbol;Acc:HGNC:14587]	protein_coding	7	4.83271	5.27557	4.97768	4.45193	5.00791	5.28161	5.3289	5.12199	5.03529	5.44205	5.32083	5.42852
ENSG00000071246	VASH1	vasohibin 1 [Source:HGNC Symbol;Acc:HGNC:19964]	protein_coding	14	3.37915	1.79991	3.08891	3.15467	3.75005	3.06326	4.75556	3.74392	3.09241	3.54065	3.92142	4.10106
ENSG00000071282	LMCD1	LIM and cysteine rich domains 1 [Source:HGNC Symbol;Acc:HGNC:6633]	protein_coding	3	4.8526	4.52576	3.20417	4.63206	3.87326	3.03388	3.11467	3.25728	3.75742	3.30719	3.20851	3.56775
ENSG00000071462	BUD23	BUD23 rRNA methyltransferase and ribosome maturation factor [Source:HGNC Symbol;Acc:HGNC:16405]	protein_coding	7	5.62492	6.01669	6.01837	6.3518	5.67562	5.96325	7.06193	6.62691	6.36351	6.58948	6.52939	6.49978
ENSG00000071537	SEL1L	SEL1L adaptor subunit of ERAD E3 ubiquitin ligase [Source:HGNC Symbol;Acc:HGNC:10717]	protein_coding	14	6.70168	6.86629	6.63572	6.41641	6.84853	6.74479	6.48223	6.26502	6.47712	6.37806	6.35617	6.28298
ENSG00000071539	TRIP13	thyroid hormone receptor interactor 13 [Source:HGNC Symbol;Acc:HGNC:12307]	protein_coding	5	4.27747	4.97098	5.20046	4.09502	4.52986	4.14044	4.22399	4.87992	4.31381	4.59122	3.68462	3.90815
ENSG00000071553	ATP6AP1	ATPase H+ transporting accessory protein 1 [Source:HGNC Symbol;Acc:HGNC:868]	protein_coding	X	7.05114	7.22292	7.01842	6.65927	7.35216	7.32955	7.03518	6.65992	7.00159	6.69895	7.17423	7.03518
ENSG00000071564	TCF3	transcription factor 3 [Source:HGNC Symbol;Acc:HGNC:11633]	protein_coding	19	6.86928	6.98394	7.14006	7.35944	6.70917	6.86266	6.65643	7.17971	6.85509	7.3816	6.99584	6.77167
ENSG00000071575	TRIB2	tribbles pseudokinase 2 [Source:HGNC Symbol;Acc:HGNC:30809]	protein_coding	2	5.69492	5.25505	5.33319	5.33461	6.26812	5.37325	5.36948	4.24922	4.84965	3.96771	5.34685	5.03153
ENSG00000071626	DAZAP1	DAZ associated protein 1 [Source:HGNC Symbol;Acc:HGNC:2683]	protein_coding	19	7.42317	7.38051	7.58113	7.56349	7.63699	7.85928	8.14901	7.88867	8.04557	8.2912	8.11629	7.75879
ENSG00000071655	MBD3	methyl-CpG binding domain protein 3 [Source:NCBI gene;Acc:53615]	protein_coding	19	5.71781	5.58312	5.61872	5.67513	5.91659	5.60796	6.93516	6.59146	6.17126	6.14875	6.48961	5.48328
ENSG00000071794	HLTF	helicase like transcription factor [Source:HGNC Symbol;Acc:HGNC:11099]	protein_coding	3	6.41127	6.85728	6.6747	6.40757	6.43871	6.52417	6.91372	6.88639	7.01917	6.95586	6.84254	6.87592
ENSG00000071859	FAM50A	family with sequence similarity 50 member A [Source:HGNC Symbol;Acc:HGNC:18786]	protein_coding	X	6.61825	6.87372	6.59341	6.98695	6.49216	6.28487	6.57216	6.63711	6.6747	6.63641	6.26323	6.54552
ENSG00000071889	FAM3A	family with sequence similarity 3 member A [Source:HGNC Symbol;Acc:HGNC:13749]	protein_coding	X	5.15398	5.21217	5.16658	5.18722	5.17788	5.01758	5.25888	5.38538	5.06582	5.34931	4.94537	5.03773
ENSG00000071894	CPSF1	cleavage and polyadenylation specific factor 1 [Source:HGNC Symbol;Acc:HGNC:2324]	protein_coding	8	4.21171	5.00496	3.65418	4.24123	3.60295	3.8605	5.13182	2.81196	3.88076	3.51817	4.00889	3.73347
ENSG00000071967	CYBRD1	cytochrome b reductase 1 [Source:HGNC Symbol;Acc:HGNC:20797]	protein_coding	2	5.49484	5.98725	5.75359	5.78511	5.40228	5.32219	4.35631	5.29289	5.09542	5.0291	4.49436	5.36337
ENSG00000071994	PDCD2	programmed cell death 2 [Source:HGNC Symbol;Acc:HGNC:8762]	protein_coding	6	5.42332	5.5942	5.82675	5.77894	5.59572	5.70357	5.41153	5.54002	5.81666	5.61823	5.87449	5.61428
ENSG00000072041	SLC6A15	solute carrier family 6 member 15 [Source:HGNC Symbol;Acc:HGNC:13621]	protein_coding	12	-0.339099	0.410144	0.0618493	-0.301651	-0.721049	-0.613863	3.27698	2.3306	3.25093	2.31272	3.13869	2.28383
ENSG00000072042	RDH11	retinol dehydrogenase 11 [Source:HGNC Symbol;Acc:HGNC:17964]	protein_coding	14	6.68227	6.63507	6.8566	6.75829	6.71942	6.75177	7.49478	6.45536	7.28007	7.18701	7.17971	6.70515
ENSG00000072062	PRKACA	protein kinase cAMP-activated catalytic subunit alpha [Source:HGNC Symbol;Acc:HGNC:9380]	protein_coding	19	6.55849	6.73665	6.67603	6.50421	6.65992	6.94813	6.8507	6.82878	6.70033	6.61466	6.65927	6.71801
ENSG00000072071	ADGRL1	adhesion G protein-coupled receptor L1 [Source:HGNC Symbol;Acc:HGNC:20973]	protein_coding	19	1.08996	0.437232	1.22327	0.668953	2.1561	1.162	3.02224	2.78529	2.48818	3.08295	3.6564	2.1561
ENSG00000072110	ACTN1	actinin alpha 1 [Source:HGNC Symbol;Acc:HGNC:163]	protein_coding	14	10.4599	10.5492	10.7584	10.536	10.6937	10.7754	10.4124	10.6332	10.0228	10.8465	10.5099	10.272
ENSG00000072121	ZFYVE26	zinc finger FYVE-type containing 26 [Source:HGNC Symbol;Acc:HGNC:20761]	protein_coding	14	3.43488	3.27541	3.25846	3.44458	3.26838	3.49159	4.13556	3.00944	3.45609	3.39024	3.45697	3.59308
ENSG00000072133	RPS6KA6	ribosomal protein S6 kinase A6 [Source:HGNC Symbol;Acc:HGNC:10435]	protein_coding	X	2.58704	1.13927	2.43376	2.3024	1.26244	2.64072	2.06094	1.88415	2.06094	2.2714	2.44731	1.53612
ENSG00000072134	EPN2	epsin 2 [Source:HGNC Symbol;Acc:HGNC:18639]	protein_coding	17	6.21438	6.48556	6.67741	6.62144	6.59217	6.55207	5.7316	5.49146	5.89607	5.33225	5.68319	5.59472
ENSG00000072135	PTPN18	protein tyrosine phosphatase non-receptor type 18 [Source:HGNC Symbol;Acc:HGNC:9649]	protein_coding	2	4.06436	4.1171	4.10718	4.91065	4.49176	4.4716	2.22069	2.51403	1.61421	2.50123	2.2304	2.17891
ENSG00000072163	LIMS2	LIM zinc finger domain containing 2 [Source:HGNC Symbol;Acc:HGNC:16084]	protein_coding	2	6.42458	6.48891	5.8094	6.60194	6.38486	5.67073	4.61896	4.58812	3.74875	4.08796	3.55637	3.83849
ENSG00000072195	SPEG	striated muscle enriched protein kinase [Source:HGNC Symbol;Acc:HGNC:16901]	protein_coding	2	4.43533	4.95217	4.84473	4.58102	5.00742	4.57435	5.88738	5.54296	5.39433	5.22906	5.72237	5.70827
ENSG00000072210	ALDH3A2	aldehyde dehydrogenase 3 family member A2 [Source:HGNC Symbol;Acc:HGNC:403]	protein_coding	17	4.43842	3.7052	4.40066	4.26137	4.05759	4.49026	4.76621	5.25888	5.4257	5.32129	5.37882	5.16098
ENSG00000072274	TFRC	transferrin receptor [Source:HGNC Symbol;Acc:HGNC:11763]	protein_coding	3	6.3337	6.18985	6.14514	6.04406	6.24392	6.45128	5.42665	4.74586	4.78128	5.37661	5.54534	4.64119
ENSG00000072310	SREBF1	sterol regulatory element binding transcription factor 1 [Source:HGNC Symbol;Acc:HGNC:11289]	protein_coding	17	3.76826	3.60141	4.05255	3.03205	3.29188	3.43886	2.86883	2.28383	3.3061	3.38021	4.54532	2.74397
ENSG00000072364	AFF4	AF4/FMR2 family member 4 [Source:HGNC Symbol;Acc:HGNC:17869]	protein_coding	5	7.50758	7.16669	7.13673	6.93516	7.19979	7.41639	7.28885	7.03279	6.88859	6.75969	7.11016	7.15256
ENSG00000072401	UBE2D1	ubiquitin conjugating enzyme E2 D1 [Source:HGNC Symbol;Acc:HGNC:12474]	protein_coding	10	3.73015	3.39132	3.88308	4.09021	3.64606	3.67964	3.31183	3.7581	3.63919	3.72734	4.20528	3.36726
ENSG00000072415	MPP5	membrane palmitoylated protein 5 [Source:HGNC Symbol;Acc:HGNC:18669]	protein_coding	14	6.62216	6.5216	6.78248	6.63572	6.66519	6.75759	6.04406	6.34928	6.09171	6.03726	5.78356	6.11788
ENSG00000072422	RHOBTB1	Rho related BTB domain containing 1 [Source:HGNC Symbol;Acc:HGNC:18738]	protein_coding	10	3.6556	2.51996	3.25467	4.18458	3.68176	3.39854	4.93654	4.83029	4.79657	4.55388	4.74335	4.7763
ENSG00000072501	SMC1A	structural maintenance of chromosomes 1A [Source:HGNC Symbol;Acc:HGNC:11111]	protein_coding	X	7.51111	8.10853	8.03615	7.29273	8.10652	8.27106	8.64305	7.90183	8.02385	8.32145	8.24195	8.25067
ENSG00000072506	HSD17B10	hydroxysteroid 17-beta dehydrogenase 10 [Source:HGNC Symbol;Acc:HGNC:4800]	protein_coding	X	5.31348	5.13667	5.50144	5.65786	5.10245	5.36995	5.77422	5.48609	5.37039	5.50243	5.42618	5.35538
ENSG00000072518	MARK2	microtubule affinity regulating kinase 2 [Source:HGNC Symbol;Acc:HGNC:3332]	protein_coding	11	5.06681	4.90426	5.15493	5.13855	5.2131	5.17263	5.42054	5.45396	5.18722	5.05733	5.4323	5.02011
ENSG00000072571	HMMR	hyaluronan mediated motility receptor [Source:HGNC Symbol;Acc:HGNC:5012]	protein_coding	5	7.06518	8.25521	7.41096	6.08988	7.02246	6.9216	6.91753	7.53271	7.92043	7.05613	6.63443	7.8971
ENSG00000072609	CHFR	checkpoint with forkhead and ring finger domains [Source:HGNC Symbol;Acc:HGNC:20455]	protein_coding	12	3.85609	1.85275	2.9052	3.40854	3.21266	3.23782	3.32348	3.67536	3.89954	3.5804	3.69954	3.28696
ENSG00000072657	TRHDE	thyrotropin releasing hormone degrading enzyme [Source:HGNC Symbol;Acc:HGNC:30748]	protein_coding	12	6.59146	6.37806	6.563	6.58822	6.48493	6.7675	5.00162	4.16345	4.33528	4.465	4.68126	4.5048
ENSG00000072682	P4HA2	prolyl 4-hydroxylase subunit alpha 2 [Source:HGNC Symbol;Acc:HGNC:8547]	protein_coding	5	8.0398	7.82075	7.48888	7.57356	7.70593	7.34897	6.15479	6.63777	6.37806	6.68694	6.67741	6.57882
ENSG00000072736	NFATC3	nuclear factor of activated T cells 3 [Source:HGNC Symbol;Acc:HGNC:7777]	protein_coding	16	3.92886	3.90495	2.96962	3.65942	3.54225	3.84352	3.97869	4.06595	4.26137	3.64072	3.27832	4.30455
ENSG00000072756	TRNT1	tRNA nucleotidyl transferase 1 [Source:HGNC Symbol;Acc:HGNC:17341]	protein_coding	3	4.08253	4.02946	3.88485	4.11486	4.29172	4.66446	4.45891	3.66457	4.40903	3.76138	4.20104	3.8099
ENSG00000072778	ACADVL	acyl-CoA dehydrogenase very long chain [Source:HGNC Symbol;Acc:HGNC:92]	protein_coding	17	7.36573	7.82858	7.47733	7.19335	7.15075	7.07866	6.78986	7.28305	7.08292	6.96284	7.16136	7.71331
ENSG00000072786	STK10	serine/threonine kinase 10 [Source:HGNC Symbol;Acc:HGNC:11388]	protein_coding	5	5.91432	5.78096	5.99488	5.84768	5.73261	5.62492	4.59324	4.61686	4.7183	4.57541	3.96957	4.19061
ENSG00000072803	FBXW11	F-box and WD repeat domain containing 11 [Source:HGNC Symbol;Acc:HGNC:13607]	protein_coding	5	5.22575	5.40276	5.59619	5.54677	5.30414	5.0248	4.8669	4.74388	5.21594	5.14505	5.10009	5.09399
ENSG00000072818	ACAP1	ArfGAP with coiled-coil, ankyrin repeat and PH domains 1 [Source:HGNC Symbol;Acc:HGNC:16467]	protein_coding	17	0.182333	1.30181	0.714217	1.28197	0.322988	0.410144	2.13304	2.01912	1.162	2.06094	0.816759	1.65066
ENSG00000072840	EVC	EvC ciliary complex subunit 1 [Source:HGNC Symbol;Acc:HGNC:3497]	protein_coding	4	3.11099	2.85134	3.07584	2.8456	3.36612	3.06537	4.48715	4.09391	4.54325	4.10326	4.29975	4.32532
ENSG00000072849	DERL2	derlin 2 [Source:HGNC Symbol;Acc:HGNC:17943]	protein_coding	17	5.43786	5.235	5.50053	5.42852	5.61192	5.49295	5.52386	5.47307	5.49484	5.42426	5.57976	5.4257
ENSG00000072864	NDE1	nudE neurodevelopment protein 1 [Source:HGNC Symbol;Acc:HGNC:17619]	protein_coding	16	-0.339099	-0.125285	0.00535913	-0.202286	-0.301651	-0.0873549	0.618962	0.569552	1.91644	1.40604	-0.872734	1.08996
ENSG00000072952	MRVI1	murine retrovirus integration site 1 homolog [Source:HGNC Symbol;Acc:HGNC:7237]	protein_coding	11	5.56051	5.1554	5.10337	4.95121	5.26443	5.04348	-3.08058	1.49881	-2.426	1.34144	1.67034	1.46262
ENSG00000072954	TMEM38A	transmembrane protein 38A [Source:HGNC Symbol;Acc:HGNC:28462]	protein_coding	19	-0.474758	-0.613863	0.264683	-1.95048	0.0618493	-0.965248	3.40254	2.39443	2.25099	2.21095	2.29279	2.387
ENSG00000072958	AP1M1	adaptor related protein complex 1 subunit mu 1 [Source:HGNC Symbol;Acc:HGNC:13667]	protein_coding	19	6.4052	6.24452	6.54682	6.27559	6.2675	6.40757	7.0344	6.97228	6.70646	6.63029	6.34253	6.89603
ENSG00000073008	PVR	PVR cell adhesion molecule [Source:HGNC Symbol;Acc:HGNC:9705]	protein_coding	19	6.13681	6.11147	6.51523	6.21203	6.11449	6.39447	7.58611	6.95434	6.76469	7.62911	6.92872	6.7264
ENSG00000073050	XRCC1	X-ray repair cross complementing 1 [Source:HGNC Symbol;Acc:HGNC:12828]	protein_coding	19	3.74942	4.32958	3.6564	4.14597	4.20696	3.89469	5.19997	4.94679	4.55333	4.85108	4.74177	4.55181
ENSG00000073060	SCARB1	scavenger receptor class B member 1 [Source:HGNC Symbol;Acc:HGNC:1664]	protein_coding	12	2.91785	2.00479	2.60244	2.91531	2.22069	2.56657	3.89215	4.5104	4.82514	4.33578	5.19243	4.49587
ENSG00000073111	MCM2	minichromosome maintenance complex component 2 [Source:HGNC Symbol;Acc:HGNC:6944]	protein_coding	3	4.32216	4.77017	4.90827	4.79856	5.32986	5.22343	4.89013	5.59076	5.05683	5.56863	5.89882	4.77876
ENSG00000073146	MOV10L1	Mov10 like RISC complex RNA helicase 1 [Source:HGNC Symbol;Acc:HGNC:7201]	protein_coding	22	-0.0873549	0.293552	-0.916491	-0.0559211	-0.0267327	0.0893355	-2.01074	-1.51928	-0.797804	0.668953	-1.00393	0.593134
ENSG00000073150	PANX2	pannexin 2 [Source:HGNC Symbol;Acc:HGNC:8600]	protein_coding	22	2.07346	0.788206	2.31272	2.26159	0.936917	1.3663	2.13304	1.98844	2.20019	2.01912	2.39443	1.85275
ENSG00000073169	SELENOO	selenoprotein O [Source:HGNC Symbol;Acc:HGNC:30395]	protein_coding	22	3.67115	3.9311	4.02481	4.14652	3.92142	4.05864	4.07575	4.23865	4.18738	4.39373	4.14376	4.03052
ENSG00000073331	ALPK1	alpha kinase 1 [Source:HGNC Symbol;Acc:HGNC:20917]	protein_coding	4	3.50064	3.87326	2.89269	3.64222	4.01449	4.08304	3.35244	3.57007	3.85115	3.2979	3.39234	3.82885
ENSG00000073350	LLGL2	LLGL scribble cell polarity complex component 2 [Source:HGNC Symbol;Acc:HGNC:6629]	protein_coding	17	0.0336037	0.910331	-0.168848	-0.168848	-0.581033	0.00535913	-0.916491	1.53612	1.63298	1.34144	1.73497	1.61421
ENSG00000073417	PDE8A	phosphodiesterase 8A [Source:HGNC Symbol;Acc:HGNC:8793]	protein_coding	15	3.76613	4.14764	3.88018	4.19612	3.08515	3.41941	3.50247	3.5521	3.51733	3.49802	3.14537	3.39328
ENSG00000073464	CLCN4	chloride voltage-gated channel 4 [Source:HGNC Symbol;Acc:HGNC:2022]	protein_coding	X	-0.516651	-2.76827	-0.759306	-0.872734	-3.63068	-1.12621	3.84352	2.28383	3.94432	3.60942	3.82822	3.06143
ENSG00000073536	NLE1	notchless homolog 1 [Source:HGNC Symbol;Acc:HGNC:19889]	protein_coding	17	2.74039	2.90018	3.10772	3.59155	3.53275	3.62376	3.27698	3.52353	3.24577	3.73277	3.85115	3.01394
ENSG00000073578	SDHA	succinate dehydrogenase complex flavoprotein subunit A [Source:HGNC Symbol;Acc:HGNC:10680]	protein_coding	5	5.70928	5.68785	5.74379	5.44252	5.7005	5.57929	5.4097	5.63632	5.82093	5.68836	5.97999	6.06419
ENSG00000073584	SMARCE1	SWI/SNF related, matrix associated, actin dependent regulator of chromatin, subfamily e, member 1 [Source:HGNC Symbol;Acc:HGNC:11109]	protein_coding	17	1.162	2.72865	2.84278	3.12134	2.12088	2.5258	3.81308	2.47508	2.91531	3.16446	3.16292	3.09072
ENSG00000073605	GSDMB	gasdermin B [Source:HGNC Symbol;Acc:HGNC:23690]	protein_coding	17	0.152245	-0.68177	-0.916491	-0.405753	1.18314	0.322988	1.40604	0.762236	1.24275	-0.916491	1.79991	0.12554
ENSG00000073614	KDM5A	lysine demethylase 5A [Source:HGNC Symbol;Acc:HGNC:9886]	protein_coding	12	7.38919	7.33783	7.32342	7.2653	7.54119	7.52346	7.89517	7.65452	8.02177	7.60581	7.99969	7.82385
ENSG00000073711	PPP2R3A	protein phosphatase 2 regulatory subunit B''alpha [Source:HGNC Symbol;Acc:HGNC:9307]	protein_coding	3	5.86211	5.95367	6.17183	6.256	6.04178	5.95536	5.70305	5.64324	5.35917	5.49577	5.38446	5.21217
ENSG00000073712	FERMT2	fermitin family member 2 [Source:HGNC Symbol;Acc:HGNC:15767]	protein_coding	14	6.94111	7.09723	6.92872	7.10346	6.83528	6.56438	5.65786	6.46686	5.32368	6.76178	6.37734	6.08005
ENSG00000073737	DHRS9	dehydrogenase/reductase 9 [Source:HGNC Symbol;Acc:HGNC:16888]	protein_coding	2	-2.96975	-2.866	-3.63068	-4.54364	-1.16784	-1.0424	2.04641	2.1561	2.04641	1.94543	2.3024	1.79991
ENSG00000073756	PTGS2	prostaglandin-endoperoxide synthase 2 [Source:HGNC Symbol;Acc:HGNC:9605]	protein_coding	1	5.12247	5.77221	5.49484	4.41791	5.78408	5.11053	1.83326	1.65066	0.762236	2.40349	0.936917	1.78287
ENSG00000073792	IGF2BP2	insulin like growth factor 2 mRNA binding protein 2 [Source:HGNC Symbol;Acc:HGNC:28867]	protein_coding	3	7.75268	7.64511	7.92043	7.90353	7.58361	7.90848	7.22113	6.72841	7.17527	6.69254	6.88415	6.89226
ENSG00000073803	MAP3K13	mitogen-activated protein kinase kinase kinase 13 [Source:HGNC Symbol;Acc:HGNC:6852]	protein_coding	3	6.34808	5.75977	5.88845	6.21498	6.35312	6.42721	6.88859	6.89992	6.47775	6.42852	6.44559	6.63777
ENSG00000073849	ST6GAL1	ST6 beta-galactoside alpha-2,6-sialyltransferase 1 [Source:HGNC Symbol;Acc:HGNC:10860]	protein_coding	3	0.910331	0.437232	0.668953	1.18314	0.542417	0.322988	2.16717	2.31272	2.7579	2.4679	2.47508	2.87709
ENSG00000073910	FRY	FRY microtubule binding protein [Source:HGNC Symbol;Acc:HGNC:20367]	protein_coding	13	3.06143	2.83955	1.57577	3.35673	3.45317	2.66322	-0.872734	-0.339099	-0.0267327	-0.759306	-0.835796	-0.202286
ENSG00000073921	PICALM	phosphatidylinositol binding clathrin assembly protein [Source:HGNC Symbol;Acc:HGNC:15514]	protein_coding	11	7.2486	7.03929	7.23354	7.39245	6.96917	7.10522	6.36351	7.42655	6.6087	7.64642	7.42435	6.99425
ENSG00000073969	NSF	N-ethylmaleimide sensitive factor, vesicle fusing ATPase [Source:HGNC Symbol;Acc:HGNC:8016]	protein_coding	17	0.238323	0.86618	0.00535913	0.238323	0.293552	1.02594	1.57577	0.762236	1.28197	1.32243	0.841433	0.910331
ENSG00000074047	GLI2	GLI family zinc finger 2 [Source:HGNC Symbol;Acc:HGNC:4318]	protein_coding	2	5.34209	5.34452	4.59953	5.51491	5.06979	4.43585	3.49248	3.2256	2.84278	3.65274	3.42535	2.97388
ENSG00000074054	CLASP1	cytoplasmic linker associated protein 1 [Source:HGNC Symbol;Acc:HGNC:17088]	protein_coding	2	5.54052	5.61525	5.32606	5.04166	5.55891	5.43786	4.66198	4.78524	4.45413	4.58712	4.74388	4.71566
ENSG00000074071	MRPS34	mitochondrial ribosomal protein S34 [Source:HGNC Symbol;Acc:HGNC:16618]	protein_coding	16	6.9793	6.47391	6.75109	6.83807	7.0152	7.32342	6.78836	6.64333	6.63843	6.77674	6.90459	6.96051
ENSG00000074181	NOTCH3	notch receptor 3 [Source:HGNC Symbol;Acc:HGNC:7883]	protein_coding	19	2.14398	3.12612	2.60719	2.4192	2.5449	2.10957	-0.721049	-0.474758	0.0893355	-0.232922	-0.516651	-0.43817
ENSG00000074201	CLNS1A	chloride nucleotide-sensitive channel 1A [Source:HGNC Symbol;Acc:HGNC:2080]	protein_coding	11	6.41267	6.1014	6.18568	6.59341	5.93761	6.12206	5.79566	6.1977	6.13449	6.30561	6.40337	6.1268
ENSG00000074219	TEAD2	TEA domain transcription factor 2 [Source:HGNC Symbol;Acc:HGNC:11715]	protein_coding	19	5.90987	5.37087	5.65786	5.68581	6.01087	5.99324	6.57284	6.00227	6.37183	6.11386	6.47775	6.11975
ENSG00000074266	EED	embryonic ectoderm development [Source:HGNC Symbol;Acc:HGNC:3188]	protein_coding	11	4.33063	4.25714	4.41481	4.02369	4.28118	4.47624	3.85861	4.16935	4.04236	4.03908	4.33788	4.18738
ENSG00000074319	TSG101	tumor susceptibility 101 [Source:HGNC Symbol;Acc:HGNC:15971]	protein_coding	11	6.00972	5.94982	5.72962	6.30502	5.70568	5.73651	5.28114	5.86421	5.71129	5.47888	5.57505	5.39711
ENSG00000074356	NCBP3	nuclear cap binding subunit 3 [Source:HGNC Symbol;Acc:HGNC:24612]	protein_coding	17	6.31433	6.37244	6.34743	6.23315	6.25979	6.32809	6.72841	6.4133	6.55207	6.37244	6.50955	6.55019
ENSG00000074410	CA12	carbonic anhydrase 12 [Source:HGNC Symbol;Acc:HGNC:1371]	protein_coding	15	2.91253	2.53817	2.76489	3.3471	1.28197	2.87709	-1.67202	0.569552	-0.548684	0.668953	-0.916491	0.34786
ENSG00000074416	MGLL	monoglyceride lipase [Source:HGNC Symbol;Acc:HGNC:17038]	protein_coding	3	8.46872	8.44877	8.51289	8.73972	8.20103	8.3589	7.46368	7.62911	7.21652	7.53875	7.04021	7.29659
ENSG00000074527	NTN4	netrin 4 [Source:HGNC Symbol;Acc:HGNC:13658]	protein_coding	12	6.11913	5.9132	6.29217	5.8727	5.61673	5.90605	4.67471	5.0903	4.45517	4.9796	4.60004	5.18722
ENSG00000074582	BCS1L	BCS1 homolog, ubiquinol-cytochrome c reductase complex chaperone [Source:HGNC Symbol;Acc:HGNC:1020]	protein_coding	2	3.74875	4.26186	3.95371	4.47731	3.5059	3.77432	3.85609	3.58674	3.77629	4.07147	3.37368	2.67221
ENSG00000074590	NUAK1	NUAK family kinase 1 [Source:HGNC Symbol;Acc:HGNC:14311]	protein_coding	12	5.34637	5.25459	5.24241	5.78149	5.42993	5.30126	5.78356	6.28181	5.97266	5.82041	6.01891	5.82363
ENSG00000074603	DPP8	dipeptidyl peptidase 8 [Source:HGNC Symbol;Acc:HGNC:16490]	protein_coding	15	5.79921	5.70305	5.94696	6.02452	6.1571	5.77573	5.95039	6.10198	6.04578	6.25353	6.2175	6.08177
ENSG00000074621	SLC24A1	solute carrier family 24 member 1 [Source:HGNC Symbol;Acc:HGNC:10975]	protein_coding	15	4.72289	4.85463	4.28015	4.85463	4.96818	4.9248	4.92879	4.11868	5.11053	4.40066	4.53826	5.09727
ENSG00000074657	ZNF532	zinc finger protein 532 [Source:HGNC Symbol;Acc:HGNC:30940]	protein_coding	18	5.09825	5.22485	4.87533	5.44019	5.60151	5.29429	5.71471	5.33272	5.30693	5.08273	4.98105	5.32749
ENSG00000074695	LMAN1	lectin, mannose binding 1 [Source:HGNC Symbol;Acc:HGNC:6631]	protein_coding	18	9.44812	9.34938	9.25735	9.17898	9.49787	9.34938	8.87829	8.51045	8.92505	8.5051	9.0194	8.94896
ENSG00000074696	HACD3	3-hydroxyacyl-CoA dehydratase 3 [Source:HGNC Symbol;Acc:HGNC:24175]	protein_coding	15	7.32848	7.54119	7.64642	7.3605	7.16876	7.41205	6.98856	7.50056	7.59783	7.66279	7.62539	7.66139
ENSG00000074755	ZZEF1	zinc finger ZZ-type and EF-hand domain containing 1 [Source:HGNC Symbol;Acc:HGNC:29027]	protein_coding	17	3.2256	3.72116	3.36932	3.24316	3.68607	3.18843	3.79157	3.34376	3.52601	3.23782	3.55715	3.64462
ENSG00000074800	ENO1	enolase 1 [Source:HGNC Symbol;Acc:HGNC:3350]	protein_coding	1	10.367	10.4008	10.4478	10.5627	10.4722	10.5903	11.2372	11.4711	11.3295	11.5523	11.4334	11.154
ENSG00000074842	MYDGF	myeloid derived growth factor [Source:HGNC Symbol;Acc:HGNC:16948]	protein_coding	19	8.77018	8.72471	8.83929	9.10465	8.41519	8.47134	6.46945	8.18618	7.72065	7.64511	8.13866	7.67549
ENSG00000074855	ANO8	anoctamin 8 [Source:HGNC Symbol;Acc:HGNC:29329]	protein_coding	19	4.33937	4.65174	4.5151	4.07466	4.74231	4.50052	3.82758	3.87878	4.56971	4.26137	5.13855	4.90426
ENSG00000074935	TUBE1	tubulin epsilon 1 [Source:HGNC Symbol;Acc:HGNC:20775]	protein_coding	6	0.936917	2.3306	1.34144	2.4107	0.714217	1.02594	2.73666	2.51403	2.21095	2.46069	2.3024	2.5449
ENSG00000074964	ARHGEF10L	Rho guanine nucleotide exchange factor 10 like [Source:HGNC Symbol;Acc:HGNC:25540]	protein_coding	1	3.85795	4.65744	4.43948	3.95433	4.55594	4.78274	3.21727	5.14827	4.87677	4.96021	5.83372	5.54821
ENSG00000075089	ACTR6	actin related protein 6 [Source:HGNC Symbol;Acc:HGNC:24025]	protein_coding	12	4.25663	4.11432	4.42595	4.2192	4.36205	4.37421	5.28301	4.80162	4.91211	4.32014	4.63306	4.99663
ENSG00000075131	TIPIN	TIMELESS interacting protein [Source:HGNC Symbol;Acc:HGNC:30750]	protein_coding	15	3.2979	2.84278	3.69259	3.99459	4.06699	3.87762	3.69113	3.63164	3.15314	4.45089	3.51733	3.01394
ENSG00000075142	SRI	sorcin [Source:HGNC Symbol;Acc:HGNC:11292]	protein_coding	7	6.37429	5.9582	6.07779	6.58357	5.83053	5.49097	4.75037	6.30619	6.16525	6.29217	6.3337	6.07363
ENSG00000075151	EIF4G3	eukaryotic translation initiation factor 4 gamma 3 [Source:HGNC Symbol;Acc:HGNC:3298]	protein_coding	1	7.48428	7.59272	7.72204	7.64235	7.72065	7.75417	7.53622	7.30569	7.49939	7.52346	7.45465	7.58361
ENSG00000075188	NUP37	nucleoporin 37 [Source:HGNC Symbol;Acc:HGNC:29929]	protein_coding	12	2.83955	3.64839	3.49159	3.40648	2.57181	2.87987	3.64222	3.71428	4.10883	3.30965	3.31761	3.59465
ENSG00000075213	SEMA3A	semaphorin 3A [Source:HGNC Symbol;Acc:HGNC:10723]	protein_coding	7	7.07345	6.78767	7.76329	7.09551	6.98394	7.96033	7.39032	6.58493	7.18614	6.74759	7.40974	7.03047
ENSG00000075218	GTSE1	G2 and S-phase expressed 1 [Source:HGNC Symbol;Acc:HGNC:13698]	protein_coding	22	6.38737	7.40111	7.07011	6.04235	6.74095	6.63915	6.59665	7.10147	6.90309	6.87592	6.42397	6.58885
ENSG00000075223	SEMA3C	semaphorin 3C [Source:HGNC Symbol;Acc:HGNC:10725]	protein_coding	7	4.83774	5.42993	4.46446	4.8714	5.40716	4.0559	6.80421	7.08635	7.17621	6.9824	7.2045	6.96834
ENSG00000075234	TTC38	tetratricopeptide repeat domain 38 [Source:HGNC Symbol;Acc:HGNC:26082]	protein_coding	22	3.88658	4.21862	3.67394	4.03684	3.93001	4.20371	3.3213	3.95791	3.83908	3.58915	3.3381	3.95309
ENSG00000075239	ACAT1	acetyl-CoA acetyltransferase 1 [Source:HGNC Symbol;Acc:HGNC:93]	protein_coding	11	5.51772	4.88911	5.38584	5.22952	4.84372	4.66637	5.38768	4.82889	4.92085	4.62692	4.79456	4.74177
ENSG00000075275	CELSR1	cadherin EGF LAG seven-pass G-type receptor 1 [Source:HGNC Symbol;Acc:HGNC:1850]	protein_coding	22	-0.516651	0.668953	0.692046	0.542417	0.762236	0.668953	2.69741	3.22136	3.06326	3.34376	4.13446	4.01394
ENSG00000075292	ZNF638	zinc finger protein 638 [Source:HGNC Symbol;Acc:HGNC:17894]	protein_coding	2	6.48223	6.77674	6.8108	6.20487	6.75548	6.75315	7.26637	6.36292	6.91679	6.61825	7.06848	7.10252
ENSG00000075303	SLC25A40	solute carrier family 25 member 40 [Source:HGNC Symbol;Acc:HGNC:29680]	protein_coding	7	0.86618	2.508	1.78287	2.4679	1.81614	1.30181	1.67034	2.81537	2.44731	2.60244	2.3024	2.35616
ENSG00000075336	TIMM21	translocase of inner mitochondrial membrane 21 [Source:HGNC Symbol;Acc:HGNC:25010]	protein_coding	18	4.63206	4.70131	4.66299	4.46552	4.53726	4.83172	5.36995	4.57388	4.67671	4.75037	4.31864	4.61586
ENSG00000075340	ADD2	adducin 2 [Source:HGNC Symbol;Acc:HGNC:244]	protein_coding	2	-2.58857	-1.25582	-2.866	-2.50543	-1.21335	-0.43817	5.13808	5.29101	4.55699	5.22254	4.11654	5.08694
ENSG00000075391	RASAL2	RAS protein activator like 2 [Source:HGNC Symbol;Acc:HGNC:9874]	protein_coding	1	5.7676	5.84174	5.72733	5.57788	5.70463	5.71281	6.6007	6.04742	6.14514	6.20846	6.21319	6.49789
ENSG00000075399	VPS9D1	VPS9 domain containing 1 [Source:HGNC Symbol;Acc:HGNC:13526]	protein_coding	16	4.03627	3.05962	3.82692	4.31332	3.99184	3.68529	3.39756	3.72536	3.65782	3.09599	3.12458	4.10273
ENSG00000075407	ZNF37A	zinc finger protein 37A [Source:HGNC Symbol;Acc:HGNC:13102]	protein_coding	10	5.32749	5.54583	5.57306	5.35162	5.48134	5.59268	6.21203	5.63429	5.90341	5.61334	5.85498	5.81832
ENSG00000075413	MARK3	microtubule affinity regulating kinase 3 [Source:HGNC Symbol;Acc:HGNC:6897]	protein_coding	14	6.13269	6.15359	5.85933	6.29099	6.05482	6.22353	5.92715	6.03315	6.03431	5.95645	5.98386	5.72337
ENSG00000075415	SLC25A3	solute carrier family 25 member 3 [Source:HGNC Symbol;Acc:HGNC:10989]	protein_coding	12	8.49982	8.2912	8.28903	8.83288	7.65054	7.70176	7.61738	8.78562	8.71874	8.93184	8.69509	8.5051
ENSG00000075420	FNDC3B	fibronectin type III domain containing 3B [Source:HGNC Symbol;Acc:HGNC:24670]	protein_coding	3	7.02416	7.04603	6.75626	6.82738	6.75626	6.5856	7.21739	7.21074	7.30345	7.22292	7.31759	7.24492
ENSG00000075426	FOSL2	FOS like 2, AP-1 transcription factor subunit [Source:HGNC Symbol;Acc:HGNC:3798]	protein_coding	2	6.65303	6.52417	6.88561	6.64607	6.55207	6.78906	6.60935	6.46368	6.54749	6.6537	6.54889	6.69182
ENSG00000075539	FRYL	FRY like transcription coactivator [Source:HGNC Symbol;Acc:HGNC:29127]	protein_coding	4	4.97335	5.44625	5.03876	4.71455	5.17697	5.20425	5.58599	5.16247	5.54296	5.34782	5.36668	5.68425
ENSG00000075568	TMEM131	transmembrane protein 131 [Source:HGNC Symbol;Acc:HGNC:30366]	protein_coding	2	6.16352	5.93869	6.01087	5.48852	6.32254	6.55331	6.03564	5.32653	5.88897	5.32796	5.67167	6.06062
ENSG00000075618	FSCN1	fascin actin-bundling protein 1 [Source:HGNC Symbol;Acc:HGNC:11148]	protein_coding	7	9.31802	8.99437	9.17497	9.0857	9.31359	9.24468	8.53443	9.24889	9.00148	9.38614	9.24468	8.99083
ENSG00000075624	ACTB	actin beta [Source:HGNC Symbol;Acc:HGNC:132]	protein_coding	7	10.6782	10.9443	10.9653	10.8844	10.8282	10.9443	11.0313	11.3627	10.6782	11.3627	10.6937	10.7255
ENSG00000075643	MOCOS	molybdenum cofactor sulfurase [Source:HGNC Symbol;Acc:HGNC:18234]	protein_coding	18	4.2064	3.71228	4.0283	3.92473	4.10663	4.0775	1.24275	0.437232	2.09781	1.46262	1.94543	1.42531
ENSG00000075651	PLD1	phospholipase D1 [Source:HGNC Symbol;Acc:HGNC:9067]	protein_coding	3	1.22327	1.48149	0.12554	1.34144	1.48149	0.936917	3.97241	3.34484	4.23484	3.05402	3.63553	3.77629
ENSG00000075702	WDR62	WD repeat domain 62 [Source:HGNC Symbol;Acc:HGNC:24502]	protein_coding	19	2.46069	3.21132	2.64503	1.83326	3.38424	3.17178	4.08304	3.45502	3.73773	2.84849	2.68496	3.56696
ENSG00000075711	DLG1	discs large MAGUK scaffold protein 1 [Source:HGNC Symbol;Acc:HGNC:2900]	protein_coding	3	6.256	6.23918	6.33435	6.38737	6.34064	6.3518	8.66601	8.81697	8.4078	8.86518	8.73972	8.76098
ENSG00000075785	RAB7A	RAB7A, member RAS oncogene family [Source:HGNC Symbol;Acc:HGNC:9788]	protein_coding	3	8.0969	8.05832	8.06766	8.25287	7.95697	7.73369	7.59135	7.70749	7.61738	7.50056	7.47061	7.73805
ENSG00000075790	BCAP29	B cell receptor associated protein 29 [Source:HGNC Symbol;Acc:HGNC:24131]	protein_coding	7	5.20802	5.53245	5.34498	5.17493	4.98439	5.02432	5.37371	5.64275	5.59713	5.81152	5.59268	5.49345
ENSG00000075826	SEC31B	SEC31 homolog B, COPII coat complex component [Source:HGNC Symbol;Acc:HGNC:23197]	protein_coding	10	0.293552	1.40604	0.264683	1.44486	1.97379	1.61421	3.78609	2.1561	2.72865	2.21095	2.31272	3.08106
ENSG00000075856	SART3	spliceosome associated factor 3, U4/U6 recycling protein [Source:HGNC Symbol;Acc:HGNC:16860]	protein_coding	12	5.53626	6.02905	5.91884	5.7193	5.74989	6.17063	6.1977	5.37232	6.2319	5.91432	6.18146	5.92058
ENSG00000075914	EXOSC7	exosome component 7 [Source:HGNC Symbol;Acc:HGNC:28112]	protein_coding	3	5.39341	4.96771	5.42007	5.48084	5.35772	5.53907	4.55128	4.8714	5.08227	4.81714	5.3526	4.69353
ENSG00000075945	KIFAP3	kinesin associated protein 3 [Source:HGNC Symbol;Acc:HGNC:17060]	protein_coding	1	5.04396	5.24432	5.12432	5.56239	4.74439	4.98977	4.33063	4.91792	4.71103	4.66	4.04628	4.0627
ENSG00000075975	MKRN2	makorin ring finger protein 2 [Source:HGNC Symbol;Acc:HGNC:7113]	protein_coding	3	3.89833	4.15695	4.03339	4.26293	3.56696	3.23385	3.37258	3.66826	3.23782	3.31761	3.73637	3.49159
ENSG00000076003	MCM6	minichromosome maintenance complex component 6 [Source:HGNC Symbol;Acc:HGNC:6949]	protein_coding	2	4.51987	4.6299	5.01565	5.5057	5.12481	5.37278	5.09776	4.44767	4.5204	5.89023	5.605	4.42755
ENSG00000076043	REXO2	RNA exonuclease 2 [Source:HGNC Symbol;Acc:HGNC:17851]	protein_coding	11	8.23297	8.29577	8.0475	8.53443	8.05106	7.69892	6.81497	7.76798	7.40758	7.49478	7.62911	7.64773
ENSG00000076053	RBM7	RNA binding motif protein 7 [Source:HGNC Symbol;Acc:HGNC:9904]	protein_coding	11	3.46919	3.05402	3.42143	3.85431	3.30258	2.97596	2.73222	3.47843	4.08029	3.4233	3.4291	2.98841
ENSG00000076067	RBMS2	RNA binding motif single stranded interacting protein 2 [Source:HGNC Symbol;Acc:HGNC:9909]	protein_coding	12	5.57456	5.12055	5.42054	5.53578	5.42332	5.27739	5.20142	5.33972	5.05581	4.89571	5.75091	5.36387
ENSG00000076108	BAZ2A	bromodomain adjacent to zinc finger domain 2A [Source:HGNC Symbol;Acc:HGNC:962]	protein_coding	12	6.29217	6.74683	6.59217	6.13856	6.6087	6.90967	6.86928	6.46812	6.87372	6.56232	6.96284	6.5856
ENSG00000076201	PTPN23	protein tyrosine phosphatase non-receptor type 23 [Source:HGNC Symbol;Acc:HGNC:14406]	protein_coding	3	5.98999	5.81666	5.93598	5.40135	6.37993	6.24103	5.56191	5.27925	5.46065	5.39386	5.50053	5.76612
ENSG00000076242	MLH1	mutL homolog 1 [Source:HGNC Symbol;Acc:HGNC:7127]	protein_coding	3	4.63306	4.91792	4.70741	4.66543	4.8201	4.90019	4.43279	5.02669	4.03797	4.57339	4.8634	4.86591
ENSG00000076248	UNG	uracil DNA glycosylase [Source:HGNC Symbol;Acc:HGNC:12572]	protein_coding	12	4.67621	4.1618	4.65531	5.16336	4.90219	5.14085	6.47205	5.14966	5.64996	6.06117	6.07188	5.26213
ENSG00000076258	FMO4	flavin containing monooxygenase 4 [Source:HGNC Symbol;Acc:HGNC:3772]	protein_coding	1	0.692046	0.618962	0.34786	1.26244	0.569552	-0.232922	0.788206	-2.58857	1.22327	1.34144	1.49881	0.410144
ENSG00000076321	KLHL20	kelch like family member 20 [Source:HGNC Symbol;Acc:HGNC:25056]	protein_coding	1	5.34069	5.52821	5.10917	5.05733	5.15057	4.89782	4.03339	4.85797	4.72289	4.80052	4.74586	4.7193
ENSG00000076351	SLC46A1	solute carrier family 46 member 1 [Source:HGNC Symbol;Acc:HGNC:30521]	protein_coding	17	2.21095	1.00233	1.73497	1.63298	3.12763	2.93733	3.3037	2.01912	2.39443	2.5258	2.42609	1.59492
ENSG00000076356	PLXNA2	plexin A2 [Source:HGNC Symbol;Acc:HGNC:9100]	protein_coding	1	3.3037	3.17178	3.52521	2.50123	3.25347	3.14384	3.70232	3.04323	3.62142	2.97174	3.70659	3.93644
ENSG00000076382	SPAG5	sperm associated antigen 5 [Source:HGNC Symbol;Acc:HGNC:13452]	protein_coding	17	4.47054	5.51044	5.14038	4.43328	4.97237	4.71001	5.09588	5.53578	5.43465	5.1731	4.64965	5.34975
ENSG00000076513	ANKRD13A	ankyrin repeat domain 13A [Source:HGNC Symbol;Acc:HGNC:21268]	protein_coding	12	7.83351	7.52346	8.08748	8.0341	7.70448	8.09488	7.32342	7.28885	6.7869	7.07866	6.73737	6.92313
ENSG00000076554	TPD52	tumor protein D52 [Source:HGNC Symbol;Acc:HGNC:12005]	protein_coding	8	1.9606	2.13304	1.59492	2.84278	3.09759	2.5449	3.25347	2.5449	3.84175	2.50123	3.64306	2.96742
ENSG00000076555	ACACB	acetyl-CoA carboxylase beta [Source:HGNC Symbol;Acc:HGNC:85]	protein_coding	12	0.182333	1.00233	0.910331	-0.370719	1.76714	1.70276	2.72105	1.6866	1.46262	2.3024	2.31272	2.4679
ENSG00000076604	TRAF4	TNF receptor associated factor 4 [Source:HGNC Symbol;Acc:HGNC:12034]	protein_coding	17	4.76967	4.8669	4.83974	4.4312	4.0836	4.36738	3.34598	4.39749	3.97869	3.85671	3.97701	4.61535
ENSG00000076641	PAG1	phosphoprotein membrane anchor with glycosphingolipid microdomains 1 [Source:HGNC Symbol;Acc:HGNC:30043]	protein_coding	8	5.04721	5.08694	4.96403	4.29764	4.34992	5.21881	3.41941	3.36406	3.75604	3.6269	2.79254	3.78669
ENSG00000076650	GPATCH1	G-patch domain containing 1 [Source:HGNC Symbol;Acc:HGNC:24658]	protein_coding	19	4.46344	4.42271	4.42048	4.88319	4.36368	4.95623	4.4882	4.65117	4.67521	4.32799	4.33738	4.35734
ENSG00000076662	ICAM3	intercellular adhesion molecule 3 [Source:HGNC Symbol;Acc:HGNC:5346]	protein_coding	19	4.14044	3.67185	3.84293	4.59067	4.27068	3.98162	4.06752	3.91468	4.35789	4.02535	4.27588	4.05973
ENSG00000076685	NT5C2	5'-nucleotidase, cytosolic II [Source:HGNC Symbol;Acc:HGNC:8022]	protein_coding	10	5.10105	5.2359	5.17835	4.95363	4.97572	4.96021	5.78821	5.83914	6.07132	6.11267	5.57788	5.73651
ENSG00000076706	AP002956.1	melanoma cell adhesion molecule [Source:NCBI gene;Acc:4162]	protein_coding	11	1.65066	2.9424	1.73497	0.618962	0.0618493	0.322988	3.03205	3.15615	2.58704	3.21132	2.57181	3.06537
ENSG00000076770	MBNL3	muscleblind like splicing regulator 3 [Source:HGNC Symbol;Acc:HGNC:20564]	protein_coding	X	-1.21335	-1.37097	0.00535913	-0.125285	-1.00393	-1.617	1.30181	1.22327	2.06094	1.30181	2.13304	1.26244
ENSG00000076928	ARHGEF1	Rho guanine nucleotide exchange factor 1 [Source:HGNC Symbol;Acc:HGNC:681]	protein_coding	19	2.07346	3.47477	3.39756	1.18314	2.63096	2.68931	3.087	2.85757	2.62174	2.32153	3.41848	3.36612
ENSG00000076984	MAP2K7	mitogen-activated protein kinase kinase 7 [Source:HGNC Symbol;Acc:HGNC:6847]	protein_coding	19	5.96544	5.61575	5.49577	5.3046	6.3518	5.76237	6.14934	5.41292	6.1014	5.59472	6.12034	5.76915
ENSG00000077044	DGKD	diacylglycerol kinase delta [Source:HGNC Symbol;Acc:HGNC:2851]	protein_coding	2	3.9513	3.83543	3.93282	3.91231	4.3853	4.16828	5.429	5.37611	5.18538	4.92681	4.78775	4.96631
ENSG00000077063	CTTNBP2	cortactin binding protein 2 [Source:HGNC Symbol;Acc:HGNC:15679]	protein_coding	7	-2.50543	-2.76827	-3.19955	-2.67595	-3.19955	-2.96975	1.6866	1.06985	1.73497	1.32243	1.78287	0.593134
ENSG00000077092	RARB	retinoic acid receptor beta [Source:HGNC Symbol;Acc:HGNC:9865]	protein_coding	3	-0.0873549	-0.232922	-0.405753	0.959443	-0.872734	-0.872734	4.53358	5.65441	4.95264	5.1981	5.10728	5.08888
ENSG00000077097	TOP2B	DNA topoisomerase II beta [Source:HGNC Symbol;Acc:HGNC:11990]	protein_coding	3	7.33066	6.83459	7.14274	7.30869	7.03843	7.19158	7.16669	7.02808	6.966	7.12864	7.05114	7.03762
ENSG00000077147	TM9SF3	transmembrane 9 superfamily member 3 [Source:HGNC Symbol;Acc:HGNC:21529]	protein_coding	10	8.66601	8.62545	8.62849	8.54766	8.58492	8.59946	9.0857	8.67178	8.92166	8.82969	9.04851	8.83929
ENSG00000077150	NFKB2	nuclear factor kappa B subunit 2 [Source:HGNC Symbol;Acc:HGNC:7795]	protein_coding	10	4.15417	4.24817	3.77694	3.30032	4.47731	4.40289	5.93541	4.98638	5.20613	4.8257	5.59122	5.64174
ENSG00000077152	UBE2T	ubiquitin conjugating enzyme E2 T [Source:HGNC Symbol;Acc:HGNC:25009]	protein_coding	1	4.44669	4.78427	4.99962	3.57965	4.06157	4.08087	3.57244	4.29925	3.9736	4.21007	4.66147	4.25554
ENSG00000077157	PPP1R12B	protein phosphatase 1 regulatory subunit 12B [Source:HGNC Symbol;Acc:HGNC:7619]	protein_coding	1	2.92481	3.16292	2.63096	1.75115	3.45129	3.45317	4.04459	3.67325	3.47102	3.55637	4.01171	4.25822
ENSG00000077232	DNAJC10	DnaJ heat shock protein family (Hsp40) member C10 [Source:HGNC Symbol;Acc:HGNC:24637]	protein_coding	2	7.56349	7.21652	7.08549	7.38263	7.39554	7.1322	7.57617	7.63173	7.54474	7.25932	7.57865	7.45803
ENSG00000077235	GTF3C1	general transcription factor IIIC subunit 1 [Source:HGNC Symbol;Acc:HGNC:4664]	protein_coding	16	5.62775	6.11563	5.90002	5.01182	6.00674	5.86154	6.08576	5.21791	5.55289	5.44116	5.56625	5.86475
ENSG00000077238	IL4R	interleukin 4 receptor [Source:HGNC Symbol;Acc:HGNC:6015]	protein_coding	16	4.96403	4.74691	4.93751	4.28791	5.00888	5.2415	5.13136	4.68901	5.17978	4.47943	5.1887	4.99513
ENSG00000077254	USP33	ubiquitin specific peptidase 33 [Source:HGNC Symbol;Acc:HGNC:20059]	protein_coding	1	6.37734	6.58429	6.55267	6.40142	6.5809	6.49281	7.2054	6.65504	6.75041	6.43424	6.57216	6.87149
ENSG00000077264	PAK3	p21 (RAC1) activated kinase 3 [Source:HGNC Symbol;Acc:HGNC:8592]	protein_coding	X	-0.759306	-0.370719	-0.68177	-2.20655	-1.0424	-0.232922	3.71295	2.24115	3.23524	2.95648	2.87987	3.2979
ENSG00000077312	SNRPA	small nuclear ribonucleoprotein polypeptide A [Source:HGNC Symbol;Acc:HGNC:11151]	protein_coding	19	6.08408	6.20308	6.06962	5.94477	6.33819	6.17369	6.90459	6.6256	6.65643	6.72075	6.61466	6.68084
ENSG00000077348	EXOSC5	exosome component 5 [Source:HGNC Symbol;Acc:HGNC:24662]	protein_coding	19	3.35673	3.48363	4.01001	3.64382	3.93644	4.2933	4.46855	3.99459	3.58521	4.33357	4.14489	3.45887
ENSG00000077380	DYNC1I2	dynein cytoplasmic 1 intermediate chain 2 [Source:HGNC Symbol;Acc:HGNC:2964]	protein_coding	2	8.91828	8.90149	8.8075	8.99437	9.04118	9.1551	9.47276	9.17098	9.12772	9.0158	9.17098	9.21969
ENSG00000077420	APBB1IP	amyloid beta precursor protein binding family B member 1 interacting protein [Source:HGNC Symbol;Acc:HGNC:17379]	protein_coding	10	6.68762	5.961	6.32375	6.19944	5.99431	6.22172	3.92535	4.32636	3.61326	4.48458	3.9449	4.35994
ENSG00000077458	FAM76B	family with sequence similarity 76 member B [Source:HGNC Symbol;Acc:HGNC:28492]	protein_coding	11	3.886	3.91174	4.11989	3.52353	4.28273	4.38427	4.54226	4.10771	3.89158	3.88364	4.00445	3.9969
ENSG00000077463	AC016586.1	sirtuin 6 [Source:NCBI gene;Acc:51548]	protein_coding	19	3.83092	4.2214	4.04518	4.33887	3.89469	4.41691	4.87677	4.03565	4.5151	4.05812	4.20696	4.65276
ENSG00000077514	POLD3	DNA polymerase delta 3, accessory subunit [Source:HGNC Symbol;Acc:HGNC:20932]	protein_coding	11	5.18584	5.32415	5.34019	4.92433	5.44205	5.53014	6.1571	5.77318	5.66313	6.04742	5.80292	5.64663
ENSG00000077549	CAPZB	capping actin protein of muscle Z-line subunit beta [Source:HGNC Symbol;Acc:HGNC:1491]	protein_coding	1	9.24889	8.91828	9.06327	9.26585	9.11614	9.0857	7.30143	8.6574	8.06405	8.88489	8.98377	8.40256
ENSG00000077585	GPR137B	G protein-coupled receptor 137B [Source:HGNC Symbol;Acc:HGNC:11862]	protein_coding	1	3.32348	3.26959	2.98014	3.61778	3.39543	2.09781	2.50123	2.48818	3.1703	2.87407	2.34718	2.58201
ENSG00000077684	JADE1	jade family PHD finger 1 [Source:HGNC Symbol;Acc:HGNC:30027]	protein_coding	4	4.56483	5.41436	5.33649	4.96521	5.33972	5.33649	6.37734	6.05883	6.13328	5.92663	5.81152	5.905
ENSG00000077713	SLC25A43	solute carrier family 25 member 43 [Source:HGNC Symbol;Acc:HGNC:30557]	protein_coding	X	3.06885	3.10264	3.34816	3.40446	1.76714	1.57577	1.46262	3.20707	2.44037	3.05402	2.67221	2.84849
ENSG00000077721	UBE2A	ubiquitin conjugating enzyme E2 A [Source:HGNC Symbol;Acc:HGNC:12472]	protein_coding	X	5.93265	6.04687	5.77422	5.7712	5.31348	5.46733	4.64068	5.75977	4.69099	5.34637	4.97816	5.1698
ENSG00000077782	FGFR1	fibroblast growth factor receptor 1 [Source:HGNC Symbol;Acc:HGNC:3688]	protein_coding	8	7.70448	8.09306	8.27339	7.66139	8.00318	8.07155	6.74829	6.46247	6.46368	6.77954	6.5254	6.563
ENSG00000077942	FBLN1	fibulin 1 [Source:HGNC Symbol;Acc:HGNC:3600]	protein_coding	22	9.39549	10.1312	9.50296	9.00148	10.055	9.54436	1.32243	0.376226	0.410144	-0.301651	0.714217	0.182333
ENSG00000077943	ITGA8	integrin subunit alpha 8 [Source:HGNC Symbol;Acc:HGNC:6144]	protein_coding	10	3.12612	3.51817	3.61168	3.71493	3.50155	3.16742	-2.3494	-1.32426	-1.0835	0.322988	-1.46338	-1.00393
ENSG00000078018	MAP2	microtubule associated protein 2 [Source:HGNC Symbol;Acc:HGNC:6839]	protein_coding	2	4.09885	3.44753	3.70157	3.57082	3.43013	3.80465	5.42288	5.09449	5.34931	5.06253	5.00306	5.46971
ENSG00000078043	PIAS2	protein inhibitor of activated STAT 2 [Source:HGNC Symbol;Acc:HGNC:17311]	protein_coding	18	3.89397	4.39526	4.32267	4.64912	4.44201	4.10444	4.51454	4.17162	4.7917	4.24554	4.12203	4.44825
ENSG00000078053	AMPH	amphiphysin [Source:HGNC Symbol;Acc:HGNC:471]	protein_coding	7	3.31074	3.02224	2.95873	4.10381	3.77368	2.90769	-2.01074	-1.12621	-0.965248	0.668953	-1.25582	0.12554
ENSG00000078061	ARAF	A-Raf proto-oncogene, serine/threonine kinase [Source:HGNC Symbol;Acc:HGNC:646]	protein_coding	X	4.5162	4.18403	3.96022	4.1901	4.82465	4.78377	4.50631	4.12892	4.58607	4.53466	4.52882	4.25505
ENSG00000078070	MCCC1	methylcrotonoyl-CoA carboxylase 1 [Source:HGNC Symbol;Acc:HGNC:6936]	protein_coding	3	4.25243	3.6882	3.89158	4.08796	3.85179	3.58999	3.02834	3.58753	3.88364	3.70089	3.3037	3.45794
ENSG00000078098	FAP	fibroblast activation protein alpha [Source:HGNC Symbol;Acc:HGNC:3590]	protein_coding	2	5.97047	6.26093	5.26955	5.62831	6.26323	5.59472	6.45259	6.22114	6.65992	5.90225	6.40074	6.6054
ENSG00000078124	ACER3	alkaline ceramidase 3 [Source:HGNC Symbol;Acc:HGNC:16066]	protein_coding	11	4.48302	5.13415	5.17357	4.50887	5.01463	4.51987	4.77534	4.7274	4.80951	5.24519	4.57234	4.92529
ENSG00000078140	UBE2K	ubiquitin conjugating enzyme E2 K [Source:HGNC Symbol;Acc:HGNC:4914]	protein_coding	4	7.59011	7.55695	7.53271	7.61487	7.52806	7.62124	7.79262	7.58881	7.51111	7.69351	7.76968	7.5269
ENSG00000078142	PIK3C3	phosphatidylinositol 3-kinase catalytic subunit type 3 [Source:HGNC Symbol;Acc:HGNC:8974]	protein_coding	18	5.47404	5.23137	5.29101	5.50292	5.23967	5.36573	5.65691	5.74785	5.88029	5.62986	5.40843	5.75308
ENSG00000078177	N4BP2	NEDD4 binding protein 2 [Source:HGNC Symbol;Acc:HGNC:29851]	protein_coding	4	3.4233	3.07756	2.79932	3.02834	3.75407	2.5507	3.65713	3.60864	3.69884	3.73773	2.95209	3.35035
ENSG00000078237	TIGAR	TP53 induced glycolysis regulatory phosphatase [Source:HGNC Symbol;Acc:HGNC:1185]	protein_coding	12	2.44731	1.46262	1.76714	2.51403	1.40604	1.20394	2.36394	2.12088	2.03377	1.73497	2.04641	2.28383
ENSG00000078246	TULP3	tubby like protein 3 [Source:HGNC Symbol;Acc:HGNC:12425]	protein_coding	12	6.42788	6.56438	6.41393	6.54484	6.48154	6.14274	6.53668	6.61268	6.68694	6.20727	6.71869	6.41891
ENSG00000078269	SYNJ2	synaptojanin 2 [Source:HGNC Symbol;Acc:HGNC:11504]	protein_coding	6	7.40009	7.36876	7.33478	7.40543	7.23822	7.14903	7.9552	7.8789	7.7986	8.33074	8.18019	7.92904
ENSG00000078304	PPP2R5C	protein phosphatase 2 regulatory subunit B'gamma [Source:HGNC Symbol;Acc:HGNC:9311]	protein_coding	14	6.90386	7.17971	7.15256	7.25932	6.92313	6.9208	6.5178	7.20983	7.00792	7.10926	6.80724	6.90741
ENSG00000078319	PMS2P1	PMS1 homolog 2, mismatch repair system component pseudogene 1 [Source:HGNC Symbol;Acc:HGNC:9123]	unprocessed_pseudogene	7	0.86618	1.78287	0.264683	1.28197	1.3663	0.86618	2.80253	2.18997	2.2304	2.32153	1.65066	2.76142
ENSG00000078369	GNB1	G protein subunit beta 1 [Source:HGNC Symbol;Acc:HGNC:4396]	protein_coding	1	9.19513	9.20327	9.2363	9.35393	9.21145	9.06327	9.13549	9.33137	9.19107	9.38149	9.11999	9.0194
ENSG00000078399	HOXA9	homeobox A9 [Source:HGNC Symbol;Acc:HGNC:5109]	protein_coding	7	5.63381	5.65441	5.67562	5.89351	5.5903	5.50144	0.00535913	-0.647915	0.0893355	-0.339099	-0.339099	-0.232922
ENSG00000078401	EDN1	endothelin 1 [Source:HGNC Symbol;Acc:HGNC:3176]	protein_coding	6	4.23917	4.51301	4.60773	4.17162	3.99398	3.95606	4.97191	5.21837	4.63917	5.69294	4.7408	5.46495
ENSG00000078403	MLLT10	MLLT10 histone lysine methyltransferase DOT1L cofactor [Source:HGNC Symbol;Acc:HGNC:16063]	protein_coding	10	5.26819	4.72788	5.19997	5.11773	5.32749	5.38025	5.37792	4.61535	5.22485	4.86738	5.18916	5.07937
ENSG00000078487	ZCWPW1	zinc finger CW-type and PWWP domain containing 1 [Source:HGNC Symbol;Acc:HGNC:23486]	protein_coding	7	2.49472	3.38228	2.99254	2.50123	3.42045	2.65876	3.03205	2.07346	2.70574	2.06094	2.20019	2.88272
ENSG00000078579	FGF20	fibroblast growth factor 20 [Source:HGNC Symbol;Acc:HGNC:3677]	protein_coding	8	-0.0873549	-0.613863	-0.232922	-0.125285	-0.721049	0.264683	-0.613863	-0.125285	-1.83486	0.410144	-2.58857	0.0618493
ENSG00000078618	NRDC	nardilysin convertase [Source:HGNC Symbol;Acc:HGNC:7995]	protein_coding	1	8.14509	7.97995	8.04557	8.45118	8.161	8.27339	8.10079	7.75131	7.90517	7.80018	7.80496	7.90848
ENSG00000078668	VDAC3	voltage dependent anion channel 3 [Source:HGNC Symbol;Acc:HGNC:12674]	protein_coding	8	6.63296	6.6747	6.70917	6.63641	6.8209	6.85286	7.07687	7.45121	7.37495	7.19246	7.13478	7.25148
ENSG00000078674	PCM1	pericentriolar material 1 [Source:HGNC Symbol;Acc:HGNC:8727]	protein_coding	8	7.78154	8.09488	7.76968	7.76621	7.82713	8.01798	8.13866	8.10079	7.83351	7.95168	7.8789	7.93931
ENSG00000078687	TNRC6C	trinucleotide repeat containing adaptor 6C [Source:HGNC Symbol;Acc:HGNC:29318]	protein_coding	17	4.78377	5.27787	5.72288	4.75184	4.7479	4.61841	4.08742	4.30942	3.98292	4.27488	4.44309	4.12945
ENSG00000078699	CBFA2T2	CBFA2/RUNX1 translocation partner 2 [Source:HGNC Symbol;Acc:HGNC:1536]	protein_coding	20	3.15976	2.79932	2.8215	2.91785	3.261	3.22839	3.2256	3.11099	3.32015	3.59233	3.11655	3.06326
ENSG00000078747	ITCH	itchy E3 ubiquitin protein ligase [Source:HGNC Symbol;Acc:HGNC:13890]	protein_coding	20	5.27465	5.15151	5.02669	5.31908	5.2239	5.03201	5.28161	5.08273	5.31123	4.85463	4.4369	4.85991
ENSG00000078804	TP53INP2	tumor protein p53 inducible nuclear protein 2 [Source:HGNC Symbol;Acc:HGNC:16104]	protein_coding	20	4.00088	4.38427	4.29432	3.5101	3.61326	3.65942	3.33938	3.6631	3.34484	3.07934	3.11099	3.44846
ENSG00000078808	SDF4	stromal cell derived factor 4 [Source:HGNC Symbol;Acc:HGNC:24188]	protein_coding	1	8.92166	8.73972	8.77018	8.69509	8.90484	8.75488	8.41519	8.61992	8.56617	8.45118	8.63473	8.63747
ENSG00000078902	TOLLIP	toll interacting protein [Source:HGNC Symbol;Acc:HGNC:16476]	protein_coding	11	6.07539	5.65394	5.71981	5.85075	5.83857	6.01724	5.92392	5.3046	5.34163	5.39149	5.51864	5.88453
ENSG00000078967	UBE2D4	ubiquitin conjugating enzyme E2 D4 (putative) [Source:HGNC Symbol;Acc:HGNC:21647]	protein_coding	7	2.86025	3.86419	2.48818	3.92595	3.32348	3.54065	3.89338	3.90495	3.47843	3.68957	3.67253	3.18379
ENSG00000079102	RUNX1T1	RUNX1 translocation partner 1 [Source:HGNC Symbol;Acc:HGNC:1535]	protein_coding	8	6.83528	6.27253	6.50167	6.82878	6.79556	6.77458	-1.95048	-1.72401	0.322988	-1.77848	-1.89222	-2.20655
ENSG00000079134	THOC1	THO complex 1 [Source:HGNC Symbol;Acc:HGNC:19070]	protein_coding	18	3.80054	3.97984	4.16776	4.00445	4.27588	4.25137	4.7264	4.05643	4.11101	4.3695	4.65325	4.45247
ENSG00000079150	FKBP7	FKBP prolyl isomerase 7 [Source:HGNC Symbol;Acc:HGNC:3723]	protein_coding	2	5.08984	4.89972	4.46092	4.84524	4.90521	4.6874	4.03627	3.96374	4.09285	3.85795	3.50247	3.9871
ENSG00000079156	OSBPL6	oxysterol binding protein like 6 [Source:HGNC Symbol;Acc:HGNC:16388]	protein_coding	2	4.35734	4.14705	4.59581	4.74691	4.54178	4.74177	4.45413	3.93056	3.45984	3.76613	4.05255	4.11049
ENSG00000079246	XRCC5	X-ray repair cross complementing 5 [Source:HGNC Symbol;Acc:HGNC:12833]	protein_coding	2	8.78873	8.87829	8.93867	9.08194	8.79184	8.96975	8.85867	9.17898	8.76098	9.25735	9.08947	8.93525
ENSG00000079257	LXN	latexin [Source:HGNC Symbol;Acc:HGNC:13347]	protein_coding	3	-0.516651	-0.269553	-0.0873549	-0.202286	-0.301651	-0.797804	4.49235	4.7917	5.02863	4.88368	5.08597	4.92681
ENSG00000079263	SP140	SP140 nuclear body protein [Source:HGNC Symbol;Acc:HGNC:17133]	protein_coding	2	3.05577	1.9305	2.69346	2.87139	2.92955	2.4192	3.92142	3.80332	3.42727	2.82782	3.0263	3.92943
ENSG00000079277	MKNK1	MAP kinase interacting serine/threonine kinase 1 [Source:HGNC Symbol;Acc:HGNC:7110]	protein_coding	1	4.35524	4.50682	4.31069	4.4716	4.51352	4.26186	4.24922	4.0836	4.08575	3.82502	3.69535	4.06699
ENSG00000079308	TNS1	tensin 1 [Source:HGNC Symbol;Acc:HGNC:11973]	protein_coding	2	5.84972	6.09109	5.50999	5.60053	5.73062	5.12432	6.66385	6.80799	6.48432	7.07345	6.74246	6.55207
ENSG00000079313	REXO1	RNA exonuclease 1 homolog [Source:HGNC Symbol;Acc:HGNC:24616]	protein_coding	19	3.48276	2.99908	2.80878	3.79796	3.40254	3.36406	4.05022	3.63321	3.5556	3.3061	2.9052	3.53885
ENSG00000079332	SAR1A	secretion associated Ras related GTPase 1A [Source:HGNC Symbol;Acc:HGNC:10534]	protein_coding	10	7.24768	6.93888	7.07266	7.41315	6.92549	7.07506	7.41532	7.33167	7.29176	7.29273	7.07596	7.08207
ENSG00000079335	CDC14A	cell division cycle 14A [Source:HGNC Symbol;Acc:HGNC:1718]	protein_coding	1	-0.516651	0.12554	0.00535913	-0.474758	-0.301651	-0.339099	0.936917	0.182333	1.44486	1.40604	1.63298	1.61421
ENSG00000079337	RAPGEF3	Rap guanine nucleotide exchange factor 3 [Source:HGNC Symbol;Acc:HGNC:16629]	protein_coding	12	0.738121	1.53612	1.48149	0.738121	0.618962	1.46262	2.4679	0.668953	2.58201	1.55649	2.10957	2.7579
ENSG00000079387	SENP1	SUMO specific peptidase 1 [Source:HGNC Symbol;Acc:HGNC:17927]	protein_coding	12	5.12864	5.22575	5.18584	5.3204	5.35304	5.33927	5.9927	5.2802	5.61575	5.21358	5.59169	5.3662
ENSG00000079432	CIC	capicua transcriptional repressor [Source:HGNC Symbol;Acc:HGNC:14214]	protein_coding	19	4.86738	4.99561	4.87283	4.54031	4.4737	4.9743	5.46595	5.00259	5.16748	5.40415	5.12055	4.94586
ENSG00000079435	LIPE	lipase E, hormone sensitive type [Source:HGNC Symbol;Acc:HGNC:6621]	protein_coding	19	1.24275	2.53817	2.71364	2.46069	2.86306	3.63847	2.88534	3.02224	3.28696	2.84849	2.89769	2.5258
ENSG00000079459	FDFT1	farnesyl-diphosphate farnesyltransferase 1 [Source:HGNC Symbol;Acc:HGNC:3629]	protein_coding	8	0.238323	-0.68177	2.33909	0.959443	-0.647915	1.26244	-1.95048	3.36612	2.3306	2.35616	2.50123	0.322988
ENSG00000079462	PAFAH1B3	platelet activating factor acetylhydrolase 1b catalytic subunit 3 [Source:HGNC Symbol;Acc:HGNC:8576]	protein_coding	19	5.59367	5.47019	5.25981	5.63083	5.54249	6.01782	6.23012	5.82787	5.84018	5.85933	5.96487	5.92554
ENSG00000079482	OPHN1	oligophrenin 1 [Source:HGNC Symbol;Acc:HGNC:8148]	protein_coding	X	2.3306	1.83326	3.08295	2.31272	1.65066	3.09241	3.7809	3.57482	3.61622	3.2833	3.17332	3.47757
ENSG00000079616	KIF22	kinesin family member 22 [Source:HGNC Symbol;Acc:HGNC:6391]	protein_coding	16	5.25459	6.04975	5.83053	5.20474	5.59913	5.65691	6.3568	6.37492	6.62826	6.2319	6.07656	6.37611
ENSG00000079691	CARMIL1	capping protein regulator and myosin 1 linker 1 [Source:HGNC Symbol;Acc:HGNC:21581]	protein_coding	6	4.59855	4.35146	3.99922	4.5	4.54226	4.21862	4.61172	4.70181	4.01225	4.43482	4.54582	4.38325
ENSG00000079739	PGM1	phosphoglucomutase 1 [Source:HGNC Symbol;Acc:HGNC:8905]	protein_coding	1	4.82514	4.68535	4.52461	5.00162	4.36046	4.55234	4.99663	5.88578	5.78511	5.34882	5.14129	5.60948
ENSG00000079785	DDX1	DEAD-box helicase 1 [Source:HGNC Symbol;Acc:HGNC:2734]	protein_coding	2	8.55825	8.23064	8.24856	8.66025	8.6574	8.67468	8.49472	8.22435	8.19648	8.23064	8.22227	8.21797
ENSG00000079805	DNM2	dynamin 2 [Source:HGNC Symbol;Acc:HGNC:2974]	protein_coding	19	6.57754	6.55658	6.42017	6.90309	6.79897	6.83886	6.43934	7.06687	6.70782	6.87898	6.76678	6.72293
ENSG00000079819	EPB41L2	erythrocyte membrane protein band 4.1 like 2 [Source:HGNC Symbol;Acc:HGNC:3379]	protein_coding	6	6.90459	7.31759	7.26637	6.84926	7.07187	7.29079	7.73369	7.38919	7.71774	7.35838	7.61365	8.00318
ENSG00000079841	RIMS1	regulating synaptic membrane exocytosis 1 [Source:HGNC Symbol;Acc:HGNC:17282]	protein_coding	6	2.04641	2.42609	3.14384	2.81196	3.15467	3.70157	4.80052	4.41379	4.43432	4.4312	3.73424	3.93164
ENSG00000079931	MOXD1	monooxygenase DBH like 1 [Source:HGNC Symbol;Acc:HGNC:21063]	protein_coding	6	6.2313	5.82618	5.54583	5.58742	5.92339	5.76556	4.98105	4.93221	5.29192	4.75184	4.96521	5.1981
ENSG00000079950	STX7	syntaxin 7 [Source:HGNC Symbol;Acc:HGNC:11442]	protein_coding	6	5.13992	4.97816	4.54973	5.03341	5.09449	4.60722	4.79456	5.02056	5.08507	4.84117	5.01516	5.08416
ENSG00000079974	RABL2B	RAB, member of RAS oncogene family like 2B [Source:HGNC Symbol;Acc:HGNC:9800]	protein_coding	22	5.24241	5.33927	5.18259	5.00597	5.65296	5.35961	6.02849	5.45297	5.35961	4.93801	5.80619	5.64858
ENSG00000079999	KEAP1	kelch like ECH associated protein 1 [Source:HGNC Symbol;Acc:HGNC:23177]	protein_coding	19	6.08809	6.01837	6.0435	5.97212	6.22841	5.98331	5.98618	6.27497	6.12747	5.85768	5.92715	5.95985
ENSG00000080189	SLC35C2	solute carrier family 35 member C2 [Source:HGNC Symbol;Acc:HGNC:17117]	protein_coding	20	5.36995	4.77534	4.91693	5.51277	4.93947	5.2239	5.26729	5.31491	5.53811	5.21496	5.29289	5.45345
ENSG00000080200	CRYBG3	crystallin beta-gamma domain containing 3 [Source:HGNC Symbol;Acc:HGNC:34427]	protein_coding	3	4.82889	4.89924	4.79359	4.45039	5.09169	5.01616	5.71129	4.48564	5.25732	4.62594	5.25135	5.18023
ENSG00000080298	RFX3	regulatory factor X3 [Source:HGNC Symbol;Acc:HGNC:9984]	protein_coding	9	0.86618	1.63298	1.02594	0.410144	-0.301651	2.5507	3.33133	3.13225	3.08515	2.44037	3.61021	3.34598
ENSG00000080345	RIF1	replication timing regulatory factor 1 [Source:HGNC Symbol;Acc:HGNC:23207]	protein_coding	2	7.10147	7.55966	7.36368	7.03127	7.14006	7.53504	7.85928	7.38809	7.30972	7.56086	7.64364	7.25624
ENSG00000080371	RAB21	RAB21, member RAS oncogene family [Source:HGNC Symbol;Acc:HGNC:18263]	protein_coding	12	6.01502	5.90715	6.00851	5.80723	5.56291	5.85768	5.56387	6.02282	6.07363	5.79297	6.07421	5.71329
ENSG00000080493	SLC4A4	solute carrier family 4 member 4 [Source:HGNC Symbol;Acc:HGNC:11030]	protein_coding	4	4.08849	3.93345	4.68795	3.83153	3.94547	4.47054	4.95973	4.21862	3.614	4.26346	4.31332	3.41751
ENSG00000080503	SMARCA2	SWI/SNF related, matrix associated, actin dependent regulator of chromatin, subfamily a, member 2 [Source:HGNC Symbol;Acc:HGNC:11098]	protein_coding	9	7.47964	7.45465	7.42871	7.36159	7.66853	7.58611	7.98893	7.66993	7.66009	7.52579	7.75131	7.92226
ENSG00000080546	SESN1	sestrin 1 [Source:HGNC Symbol;Acc:HGNC:21595]	protein_coding	6	4.34248	4.45991	4.06101	4.25079	3.39024	3.21727	4.17706	4.73573	4.88658	3.74661	3.38525	4.69255
ENSG00000080561	MID2	midline 2 [Source:HGNC Symbol;Acc:HGNC:7096]	protein_coding	X	0.910331	1.48149	0.462533	2.508	0.322988	0.210689	2.48122	2.13304	2.1561	1.94543	2.20019	2.46069
ENSG00000080573	COL5A3	collagen type V alpha 3 chain [Source:HGNC Symbol;Acc:HGNC:14864]	protein_coding	19	4.14376	3.81052	2.64072	3.65344	4.03173	2.98841	-0.916491	-0.581033	-0.0873549	-0.43817	-0.647915	-0.647915
ENSG00000080603	SRCAP	Snf2 related CREBBP activator protein [Source:HGNC Symbol;Acc:HGNC:16974]	protein_coding	16	-0.581033	0.152245	-0.835796	0.12554	-0.613863	0.86618	2.10957	1.78287	2.04641	2.32153	2.34718	1.90033
ENSG00000080608	PUM3	pumilio RNA binding family member 3 [Source:HGNC Symbol;Acc:HGNC:29676]	protein_coding	9	7.24673	7.348	7.48314	7.53156	7.3186	7.80178	7.44558	7.02496	7.05694	7.3157	7.35944	7.18435
ENSG00000080709	KCNN2	potassium calcium-activated channel subfamily N member 2 [Source:HGNC Symbol;Acc:HGNC:6291]	protein_coding	5	2.14398	2.35616	1.6866	2.50123	3.10433	1.59492	-0.835796	-0.474758	-0.339099	-0.797804	-0.835796	-0.370719
ENSG00000080802	CNOT4	CCR4-NOT transcription complex subunit 4 [Source:HGNC Symbol;Acc:HGNC:7880]	protein_coding	7	4.91309	4.99265	5.03722	5.07937	4.97768	5.10056	4.54031	4.66198	4.18079	4.97335	4.5204	4.34781
ENSG00000080815	PSEN1	presenilin 1 [Source:HGNC Symbol;Acc:HGNC:9508]	protein_coding	14	4.88274	4.91503	4.82112	5.0011	5.00353	4.92038	4.88368	4.82112	5.11008	5.14917	5.35822	4.96865
ENSG00000080819	CPOX	coproporphyrinogen oxidase [Source:HGNC Symbol;Acc:HGNC:2321]	protein_coding	3	3.24963	3.47386	3.89647	3.4035	3.14171	1.49881	3.03785	3.71762	3.43013	3.49248	3.87878	3.86237
ENSG00000080822	CLDND1	claudin domain containing 1 [Source:HGNC Symbol;Acc:HGNC:1322]	protein_coding	3	2.36394	3.28452	2.81196	2.74397	2.00479	1.65066	1.85275	3.261	2.57181	2.74039	2.61217	2.61217
ENSG00000080823	MOK	MOK protein kinase [Source:HGNC Symbol;Acc:HGNC:9833]	protein_coding	14	5.5903	5.95039	6.67872	5.6272	6.41764	6.95897	7.44778	7.2898	6.70101	6.93816	6.96834	7.09297
ENSG00000080824	HSP90AA1	heat shock protein 90 alpha family class A member 1 [Source:HGNC Symbol;Acc:HGNC:5253]	protein_coding	14	11.9248	12.6339	13.0341	12.4872	12.0728	13.0341	12.6339	12.6339	12.6339	13.3296	12.3624	12.0728
ENSG00000080839	RBL1	RB transcriptional corepressor like 1 [Source:HGNC Symbol;Acc:HGNC:9893]	protein_coding	20	4.62939	4.99361	4.76967	3.92215	4.79264	4.90827	5.66266	5.07603	5.24056	5.28349	4.91159	5.1995
ENSG00000080845	DLGAP4	DLG associated protein 4 [Source:HGNC Symbol;Acc:HGNC:24476]	protein_coding	20	7.21463	6.90532	7.32439	7.32248	7.03203	7.02731	6.53478	6.85728	6.5197	6.88415	6.45194	6.14934
ENSG00000080947	CROCCP3	CROCC pseudogene 3 [Source:HGNC Symbol;Acc:HGNC:29405]	transcribed_unprocessed_pseudogene	1	0.0618493	0.0336037	-0.516651	-0.916491	-0.0559211	-0.0559211	1.6866	-0.835796	0.762236	0.788206	1.70276	1.9305
ENSG00000080986	NDC80	NDC80 kinetochore complex component [Source:HGNC Symbol;Acc:HGNC:16909]	protein_coding	18	6.46557	7.24768	6.76678	6.02793	6.65303	6.39879	6.78619	7.22759	7.19335	6.91997	6.49657	6.95662
ENSG00000081014	AP4E1	adaptor related protein complex 4 subunit epsilon 1 [Source:HGNC Symbol;Acc:HGNC:573]	protein_coding	15	3.8758	3.46644	3.43198	3.68676	2.95209	3.0359	3.7096	3.92473	2.64953	3.52168	3.3557	2.98225
ENSG00000081019	RSBN1	round spermatid basic protein 1 [Source:HGNC Symbol;Acc:HGNC:25642]	protein_coding	1	4.43585	4.53775	4.41791	4.33474	4.39053	4.45726	4.10326	3.96901	4.361	4.09234	4.49788	4.27488
ENSG00000081026	MAGI3	membrane associated guanylate kinase, WW and PDZ domain containing 3 [Source:HGNC Symbol;Acc:HGNC:29647]	protein_coding	1	4.12363	4.42649	4.07413	3.66013	4.50265	4.2668	4.63818	4.97525	4.27386	4.99513	4.46292	4.69403
ENSG00000081052	COL4A4	collagen type IV alpha 4 chain [Source:HGNC Symbol;Acc:HGNC:2206]	protein_coding	2	-0.613863	-2.50543	-2.96975	-2.67595	-3.19955	-2.58857	4.74838	5.34882	5.23272	5.40323	5.42665	5.19715
ENSG00000081059	TCF7	transcription factor 7 [Source:HGNC Symbol;Acc:HGNC:11639]	protein_coding	5	2.85134	-0.370719	2.60719	2.90257	0.643149	2.01912	4.96356	4.87283	4.97237	5.4356	5.1582	4.79806
ENSG00000081087	OSTM1	osteoclastogenesis associated transmembrane protein 1 [Source:HGNC Symbol;Acc:HGNC:21652]	protein_coding	6	5.10383	5.46971	5.24056	4.70078	5.10155	5.12528	4.91792	4.97098	4.93032	5.1554	4.85557	4.65424
ENSG00000081154	PCNP	PEST proteolytic signal containing nuclear protein [Source:HGNC Symbol;Acc:HGNC:30023]	protein_coding	3	7.02885	6.95975	6.94187	7.12864	6.89303	6.73596	6.80284	6.90459	7.18701	7.13131	6.9528	7.04021
ENSG00000081177	EXD2	exonuclease 3'-5' domain containing 2 [Source:HGNC Symbol;Acc:HGNC:20217]	protein_coding	14	2.92955	3.20562	2.85757	2.50123	2.06094	2.29279	2.57677	1.98844	2.16717	1.67034	1.94543	1.70276
ENSG00000081181	ARG2	arginase 2 [Source:HGNC Symbol;Acc:HGNC:664]	protein_coding	14	-0.405753	0.34786	0.376226	-0.613863	-0.516651	0.00535913	-1.25582	1.13927	0.668953	1.51769	1.48149	0.34786
ENSG00000081189	MEF2C	myocyte enhancer factor 2C [Source:HGNC Symbol;Acc:HGNC:6996]	protein_coding	5	3.84785	3.09759	3.47927	3.91174	3.14848	3.57326	2.82782	3.75941	2.92714	3.38424	2.78931	3.38628
ENSG00000081237	PTPRC	protein tyrosine phosphatase receptor type C [Source:HGNC Symbol;Acc:HGNC:9666]	protein_coding	1	-1.0424	-0.548684	0.210689	-0.125285	0.293552	-0.269553	0.264683	1.13927	-2.67595	-1.617	-2.67595	0.816759
ENSG00000081307	UBA5	ubiquitin like modifier activating enzyme 5 [Source:HGNC Symbol;Acc:HGNC:23230]	protein_coding	3	5.28956	4.90781	4.8689	5.23272	5.12626	5.13716	4.70382	4.57694	4.75085	4.64912	4.64565	4.54079
ENSG00000081320	STK17B	serine/threonine kinase 17b [Source:HGNC Symbol;Acc:HGNC:11396]	protein_coding	2	5.33411	5.73111	5.69083	5.31442	5.32606	5.30414	5.49529	5.95313	5.36289	5.78045	5.52968	5.65926
ENSG00000081377	CDC14B	cell division cycle 14B [Source:HGNC Symbol;Acc:HGNC:1719]	protein_coding	9	3.5539	4.09834	3.69188	4.07358	3.60216	2.81537	3.78888	4.00557	3.60295	3.56365	3.73838	4.17046
ENSG00000081386	ZNF510	zinc finger protein 510 [Source:HGNC Symbol;Acc:HGNC:29161]	protein_coding	9	0.762236	2.14398	1.3663	2.93463	2.83358	1.90033	2.86306	2.58201	3.27963	2.87709	2.75445	2.40349
ENSG00000081692	JMJD4	jumonji domain containing 4 [Source:HGNC Symbol;Acc:HGNC:25724]	protein_coding	1	3.85115	4.09285	4.2933	4.52882	4.07466	4.65476	4.408	4.2938	4.17483	4.11101	3.68529	4.05085
ENSG00000081721	DUSP12	dual specificity phosphatase 12 [Source:HGNC Symbol;Acc:HGNC:3067]	protein_coding	1	3.29434	3.76347	3.83092	3.78024	3.19699	2.88782	3.36091	4.09941	4.17215	3.78547	3.56775	3.43886
ENSG00000081760	AACS	acetoacetyl-CoA synthetase [Source:HGNC Symbol;Acc:HGNC:21298]	protein_coding	12	5.98056	5.79413	5.82949	5.56625	5.5884	5.76967	5.49623	5.61976	5.66864	5.55289	5.62986	5.53762
ENSG00000081791	DELE1	DAP3 binding cell death enhancer 1 [Source:HGNC Symbol;Acc:HGNC:28969]	protein_coding	5	5.12338	5.16521	5.01711	4.61327	4.93082	5.38968	5.55052	4.88319	5.47307	4.82276	4.97191	5.51911
ENSG00000081803	CADPS2	calcium dependent secretion activator 2 [Source:HGNC Symbol;Acc:HGNC:16018]	protein_coding	7	3.21266	3.16446	2.81537	4.05022	3.37915	2.98225	3.8373	2.8215	3.27073	2.63096	3.49524	2.07346
ENSG00000081842	PCDHA6	protocadherin alpha 6 [Source:HGNC Symbol;Acc:HGNC:8672]	protein_coding	5	-2.3494	-2.426	-2.96975	-2.50543	-2.67595	-2.50543	1.40604	0.569552	1.30181	0.542417	1.30181	1.75115
ENSG00000081853	PCDHGA2	protocadherin gamma subfamily A, 2 [Source:HGNC Symbol;Acc:HGNC:8700]	protein_coding	5	-0.202286	0.410144	-0.721049	-0.269553	0.238323	-0.0873549	0.12554	1.85275	0.788206	0.618962	0.542417	-2.07478
ENSG00000081870	HSPB11	heat shock protein family B (small) member 11 [Source:HGNC Symbol;Acc:HGNC:25019]	protein_coding	1	5.45867	5.23731	5.48183	5.31491	5.15241	5.06164	4.48407	5.57004	5.23871	5.73913	4.96678	4.82276
ENSG00000081913	PHLPP1	PH domain and leucine rich repeat protein phosphatase 1 [Source:HGNC Symbol;Acc:HGNC:20610]	protein_coding	18	3.7308	3.65344	3.81181	3.07934	3.57082	3.73144	5.66715	4.68691	4.58407	4.43741	4.39319	5.20474
ENSG00000081923	ATP8B1	ATPase phospholipid transporting 8B1 [Source:HGNC Symbol;Acc:HGNC:3706]	protein_coding	18	6.33695	6.70782	6.89603	6.04178	6.24881	6.55267	6.60401	6.35802	6.02793	6.60194	6.06589	6.43934
ENSG00000082014	SMARCD3	SWI/SNF related, matrix associated, actin dependent regulator of chromatin, subfamily d, member 3 [Source:HGNC Symbol;Acc:HGNC:11108]	protein_coding	7	5.35822	5.12149	5.38309	5.69237	5.51911	5.79413	5.37232	5.37511	5.27465	5.18722	5.43328	5.16703
ENSG00000082068	WDR70	WD repeat domain 70 [Source:HGNC Symbol;Acc:HGNC:25495]	protein_coding	5	5.47502	5.55191	5.48084	5.92995	5.4323	5.81832	5.4554	5.84921	5.74478	5.6383	5.64027	5.57356
ENSG00000082074	FYB1	FYN binding protein 1 [Source:HGNC Symbol;Acc:HGNC:4036]	protein_coding	5	0.0618493	-0.0559211	-0.43817	-0.168848	0.0618493	-1.51928	-2.01074	0.12554	-2.67595	-1.67202	1.48149	0.0618493
ENSG00000082126	MPP4	membrane palmitoylated protein 4 [Source:HGNC Symbol;Acc:HGNC:13680]	protein_coding	2	0.86618	0.910331	1.76714	0.152245	0.86618	1.18314	1.97379	2.49472	1.75115	2.60719	2.2304	3.08515
ENSG00000082146	STRADB	STE20 related adaptor beta [Source:HGNC Symbol;Acc:HGNC:13205]	protein_coding	2	3.07584	3.67115	3.60216	3.75536	3.31074	3.52601	3.95433	4.15862	4.41538	4.21976	4.19168	4.3996
ENSG00000082153	BZW1	basic leucine zipper and W2 domains 1 [Source:HGNC Symbol;Acc:HGNC:18380]	protein_coding	2	7.835	7.53875	8.01246	7.92226	7.97635	7.93065	8.48652	8.25521	8.45118	8.42721	8.22651	8.19245
ENSG00000082212	ME2	malic enzyme 2 [Source:HGNC Symbol;Acc:HGNC:6984]	protein_coding	18	4.08796	4.72435	4.67153	4.73522	4.35994	4.00149	4.25294	4.6279	4.19836	4.71204	4.49635	4.62147
ENSG00000082213	C5orf22	chromosome 5 open reading frame 22 [Source:HGNC Symbol;Acc:HGNC:25639]	protein_coding	5	3.81052	4.04291	3.82116	3.61246	4.0259	3.89706	3.89894	3.8605	3.83603	3.90079	4.20798	3.98467
ENSG00000082258	CCNT2	cyclin T2 [Source:HGNC Symbol;Acc:HGNC:1600]	protein_coding	2	4.53675	4.43482	4.08849	3.89528	4.19997	4.53256	4.18194	4.28963	3.76347	4.5162	4.22032	4.37995
ENSG00000082269	FAM135A	family with sequence similarity 135 member A [Source:HGNC Symbol;Acc:HGNC:21084]	protein_coding	6	0.86618	0.788206	1.73497	2.86306	1.3663	2.1561	2.92251	2.89027	2.6362	3.06143	2.31272	2.66804
ENSG00000082397	EPB41L3	erythrocyte membrane protein band 4.1 like 3 [Source:HGNC Symbol;Acc:HGNC:3380]	protein_coding	18	-2.13907	-1.12621	-2.50543	-2.20655	-1.12621	-2.20655	4.74388	5.47742	5.38678	5.35588	4.57125	4.63094
ENSG00000082438	COBLL1	cordon-bleu WH2 repeat protein like 1 [Source:HGNC Symbol;Acc:HGNC:23571]	protein_coding	2	5.97669	5.80077	6.05143	5.65247	5.63732	6.06841	4.71103	4.88707	4.11372	4.67092	4.32746	4.54916
ENSG00000082458	DLG3	discs large MAGUK scaffold protein 3 [Source:HGNC Symbol;Acc:HGNC:2902]	protein_coding	X	4.56276	4.28905	4.42216	4.27014	4.70487	4.40388	5.42378	5.31953	5.61145	5.21693	5.25685	5.55144
ENSG00000082482	KCNK2	potassium two pore domain channel subfamily K member 2 [Source:HGNC Symbol;Acc:HGNC:6277]	protein_coding	1	6.952	6.49722	6.9894	6.95363	7.02416	6.82947	6.88713	6.31433	6.9991	6.29338	6.55019	6.84254
ENSG00000082512	TRAF5	TNF receptor associated factor 5 [Source:HGNC Symbol;Acc:HGNC:12035]	protein_coding	1	4.04459	4.1743	3.9346	4.06436	4.03286	3.86728	4.90729	4.33887	4.6006	4.69814	4.27642	4.68849
ENSG00000082515	MRPL22	mitochondrial ribosomal protein L22 [Source:HGNC Symbol;Acc:HGNC:14480]	protein_coding	5	5.39665	4.94141	5.23317	5.63329	5.34733	5.6378	4.98877	5.31586	5.07075	5.15774	5.18067	4.95523
ENSG00000082516	GEMIN5	gem nuclear organelle associated protein 5 [Source:HGNC Symbol;Acc:HGNC:20043]	protein_coding	5	4.33578	4.81465	4.62147	4.52726	4.58253	4.88038	5.11865	4.01062	4.5252	3.95546	4.37674	4.46446
ENSG00000082641	NFE2L1	nuclear factor, erythroid 2 like 1 [Source:HGNC Symbol;Acc:HGNC:7781]	protein_coding	17	6.8202	6.94424	6.82307	6.77458	6.90459	6.7402	7.14095	6.76036	7.13579	7.18877	7.2136	7.00401
ENSG00000082701	GSK3B	glycogen synthase kinase 3 beta [Source:HGNC Symbol;Acc:HGNC:4617]	protein_coding	3	6.37611	6.22483	6.11506	6.20131	6.54614	6.21319	6.40274	6.34555	6.37061	6.18985	6.38486	6.35312
ENSG00000082781	ITGB5	integrin subunit beta 5 [Source:HGNC Symbol;Acc:HGNC:6160]	protein_coding	3	8.00143	7.98344	7.70176	7.83994	8.16953	7.70309	8.62545	8.97325	9.09325	8.94209	9.33137	9.15116
ENSG00000082805	ERC1	ELKS/RAB6-interacting/CAST family member 1 [Source:HGNC Symbol;Acc:HGNC:17072]	protein_coding	12	6.97303	7.08549	6.98394	6.86408	7.1322	7.10601	7.73081	7.47174	7.56349	7.32342	7.35422	7.55309
ENSG00000082898	XPO1	exportin 1 [Source:HGNC Symbol;Acc:HGNC:12825]	protein_coding	2	6.93888	7.28596	7.26131	7.08207	7.1278	7.29564	7.00159	6.77319	7.08207	7.05945	6.98154	7.06848
ENSG00000082996	RNF13	ring finger protein 13 [Source:HGNC Symbol;Acc:HGNC:10057]	protein_coding	3	4.63669	4.48769	4.51403	4.43638	4.5	4.31754	4.52776	4.60526	4.21587	4.70278	4.41379	4.15804
ENSG00000083093	PALB2	partner and localizer of BRCA2 [Source:HGNC Symbol;Acc:HGNC:26144]	protein_coding	16	3.83421	3.51202	3.66388	3.54479	2.95873	3.13869	3.82822	3.52439	3.28452	3.12612	3.3131	3.48095
ENSG00000083097	DOP1A	DOP1 leucine zipper like protein A [Source:HGNC Symbol;Acc:HGNC:21194]	protein_coding	6	3.03388	1.98844	2.72105	3.25216	2.64072	3.16446	2.9052	2.81196	2.90769	2.40349	3.05052	3.24443
ENSG00000083099	LYRM2	LYR motif containing 2 [Source:HGNC Symbol;Acc:HGNC:25229]	protein_coding	6	6.35052	6.76246	6.43424	6.80208	6.55784	6.72359	6.91116	6.36471	6.38551	6.73665	6.4733	6.31055
ENSG00000083123	BCKDHB	branched chain keto acid dehydrogenase E1 subunit beta [Source:HGNC Symbol;Acc:HGNC:987]	protein_coding	6	1.40604	1.40604	2.08552	1.59492	0.437232	1.32243	1.86799	2.03377	2.25099	2.56145	2.33909	2.09781
ENSG00000083168	KAT6A	lysine acetyltransferase 6A [Source:HGNC Symbol;Acc:HGNC:13013]	protein_coding	8	6.84623	6.82878	6.89226	6.48029	7.18435	7.38051	7.49119	6.77458	7.01601	6.66725	7.24673	7.14729
ENSG00000083223	TUT7	terminal uridylyl transferase 7 [Source:HGNC Symbol;Acc:HGNC:25817]	protein_coding	9	6.24637	6.34381	6.15945	6.20608	6.54682	6.48691	5.84442	5.23967	5.72906	5.29336	5.63229	5.88081
ENSG00000083290	ULK2	unc-51 like autophagy activating kinase 2 [Source:HGNC Symbol;Acc:HGNC:13480]	protein_coding	17	3.04681	2.91006	2.32153	2.95648	2.39443	2.95209	3.66539	4.04018	3.8661	3.62071	3.38021	3.20989
ENSG00000083312	TNPO1	transportin 1 [Source:HGNC Symbol;Acc:HGNC:6401]	protein_coding	5	9.10084	8.95932	9.10465	9.02662	9.34938	9.14722	9.28735	8.82969	8.72172	8.77943	8.71279	8.68048
ENSG00000083444	PLOD1	procollagen-lysine,2-oxoglutarate 5-dioxygenase 1 [Source:HGNC Symbol;Acc:HGNC:9081]	protein_coding	1	7.95866	8.161	7.72526	7.92043	7.93752	7.6921	7.60413	7.63699	7.93559	7.56349	7.4433	7.69892
ENSG00000083454	P2RX5	purinergic receptor P2X 5 [Source:HGNC Symbol;Acc:HGNC:8536]	protein_coding	17	-0.339099	-0.370719	0.462533	0.34786	0.293552	0.264683	3.7696	4.04574	3.30847	2.93733	3.54648	3.60376
ENSG00000083457	ITGAE	integrin subunit alpha E [Source:HGNC Symbol;Acc:HGNC:6147]	protein_coding	17	5.18538	5.31997	5.55737	5.79357	4.94438	4.92228	4.23537	5.77522	5.32843	5.86582	5.33972	4.63968
ENSG00000083520	DIS3	DIS3 homolog, exosome endoribonuclease and 3'-5' exoribonuclease [Source:HGNC Symbol;Acc:HGNC:20604]	protein_coding	13	5.74685	5.38025	5.71031	5.60303	5.54677	5.77996	5.86633	5.57456	5.2555	5.59713	5.62934	5.52106
ENSG00000083535	PIBF1	progesterone immunomodulatory binding factor 1 [Source:HGNC Symbol;Acc:HGNC:23352]	protein_coding	13	4.47893	4.68436	4.7479	4.75758	5.01087	4.75811	4.57287	4.40012	4.8536	4.65374	4.33631	4.49123
ENSG00000083544	TDRD3	tudor domain containing 3 [Source:HGNC Symbol;Acc:HGNC:20612]	protein_coding	13	4.0283	3.72191	3.40744	4.30942	3.27698	3.3557	3.62612	3.48453	4.07632	4.06436	4.25137	3.30719
ENSG00000083635	NUFIP1	nuclear FMR1 interacting protein 1 [Source:HGNC Symbol;Acc:HGNC:8057]	protein_coding	13	4.09391	4.15417	4.12998	4.65588	4.67041	4.67419	3.91768	4.09124	4.03853	4.02999	3.98523	3.84547
ENSG00000083642	PDS5B	PDS5 cohesin associated factor B [Source:HGNC Symbol;Acc:HGNC:20418]	protein_coding	13	6.50622	6.68762	6.56036	6.22599	6.46247	6.68694	6.72222	6.55463	6.42458	6.75315	6.90141	6.19112
ENSG00000083720	OXCT1	3-oxoacid CoA-transferase 1 [Source:HGNC Symbol;Acc:HGNC:8527]	protein_coding	5	4.72435	5.03773	5.45867	5.10056	5.03011	5.1731	5.16047	5.44483	5.15631	5.36526	5.19904	5.19287
ENSG00000083750	RRAGB	Ras related GTP binding B [Source:HGNC Symbol;Acc:HGNC:19901]	protein_coding	X	2.32153	0.910331	0.714217	2.91253	2.91785	1.57577	3.82376	2.78931	3.65274	2.72105	2.508	3.08515
ENSG00000083799	CYLD	CYLD lysine 63 deubiquitinase [Source:HGNC Symbol;Acc:HGNC:2584]	protein_coding	16	6.03145	5.85552	5.95093	5.95483	5.77778	5.84018	6.42273	6.68559	6.27999	6.21559	6.23553	6.39938
ENSG00000083807	SLC27A5	solute carrier family 27 member 5 [Source:HGNC Symbol;Acc:HGNC:10999]	protein_coding	19	0.643149	0.437232	0.238323	0.593134	-0.581033	0.518703	3.54144	3.47102	3.13723	3.06326	3.10103	2.66322
ENSG00000083812	ZNF324	zinc finger protein 324 [Source:HGNC Symbol;Acc:HGNC:14096]	protein_coding	19	3.05402	3.09599	2.98841	3.05962	2.64953	2.1561	2.97812	3.64306	3.73706	3.40959	3.56462	3.72665
ENSG00000083814	ZNF671	zinc finger protein 671 [Source:HGNC Symbol;Acc:HGNC:26279]	protein_coding	19	-0.0559211	0.593134	0.210689	-0.405753	0.293552	0.152245	2.57181	1.85275	2.48818	2.12088	2.31272	2.43376
ENSG00000083817	ZNF416	zinc finger protein 416 [Source:HGNC Symbol;Acc:HGNC:20645]	protein_coding	19	-0.339099	0.376226	0.12554	-0.125285	0.0618493	-0.0559211	1.61421	1.11549	1.02594	-1.89222	1.65066	0.738121
ENSG00000083828	ZNF586	zinc finger protein 586 [Source:HGNC Symbol;Acc:HGNC:25949]	protein_coding	19	0.86618	0.437232	0.00535913	1.6866	0.437232	-0.232922	2.55621	1.85275	2.47508	2.8366	1.81614	2.14398
ENSG00000083838	ZNF446	zinc finger protein 446 [Source:HGNC Symbol;Acc:HGNC:21036]	protein_coding	19	3.20417	2.81196	2.1561	2.9424	3.53113	2.51403	3.13225	2.8366	3.12458	2.71737	2.24115	3.087
ENSG00000083844	ZNF264	zinc finger protein 264 [Source:HGNC Symbol;Acc:HGNC:13057]	protein_coding	19	4.21695	4.06327	4.3996	4.0559	4.20157	4.05702	4.34304	3.80794	4.25243	3.70366	3.61092	3.82624
ENSG00000083845	RPS5	ribosomal protein S5 [Source:HGNC Symbol;Acc:HGNC:10426]	protein_coding	19	9.78146	9.65426	9.65426	10.0966	9.62585	9.62025	10.0149	10.3344	10.3451	10.2423	10.0632	9.89565
ENSG00000083857	FAT1	FAT atypical cadherin 1 [Source:HGNC Symbol;Acc:HGNC:3595]	protein_coding	4	6.64051	6.87814	6.42149	5.89554	6.68762	6.56102	6.22541	5.38354	5.07557	5.35441	5.56291	5.96712
ENSG00000083896	YTHDC1	YTH domain containing 1 [Source:HGNC Symbol;Acc:HGNC:30626]	protein_coding	4	5.14688	5.31442	5.31679	5.0001	5.56097	6.08233	5.99774	5.56291	5.44161	5.23967	5.66456	5.86315
ENSG00000083937	CHMP2B	charged multivesicular body protein 2B [Source:HGNC Symbol;Acc:HGNC:24537]	protein_coding	3	7.12106	6.74479	6.71274	7.11098	6.55973	6.44126	5.98999	6.91279	6.26093	6.78836	6.37061	6.35052
ENSG00000084070	SMAP2	small ArfGAP2 [Source:HGNC Symbol;Acc:HGNC:25082]	protein_coding	1	5.33365	5.03105	5.27372	5.89239	5.49439	5.77318	4.81219	4.32267	4.58712	4.62147	4.84164	4.25079
ENSG00000084072	PPIE	peptidylprolyl isomerase E [Source:HGNC Symbol;Acc:HGNC:9258]	protein_coding	1	5.23182	4.77066	4.8526	5.15291	5.39575	5.40716	5.46878	4.81271	5.07695	4.46397	5.0818	5.36948
ENSG00000084073	ZMPSTE24	zinc metallopeptidase STE24 [Source:HGNC Symbol;Acc:HGNC:12877]	protein_coding	1	6.13449	6.14108	6.18391	6.33052	6.22052	5.96544	5.89554	5.58649	5.81461	5.86947	5.73804	5.73701
ENSG00000084090	STARD7	StAR related lipid transfer domain containing 7 [Source:HGNC Symbol;Acc:HGNC:18063]	protein_coding	2	7.89517	7.77564	7.9942	7.79412	7.9102	7.92904	7.63829	7.54592	7.41981	7.49119	7.69351	7.57101
ENSG00000084092	NOA1	nitric oxide associated 1 [Source:HGNC Symbol;Acc:HGNC:28473]	protein_coding	4	4.34411	4.08522	4.17816	4.16565	4.27747	3.94664	3.91059	4.24442	4.26033	4.16022	4.13556	3.90323
ENSG00000084093	REST	RE1 silencing transcription factor [Source:HGNC Symbol;Acc:HGNC:9966]	protein_coding	4	7.51359	7.66009	7.55566	7.641	7.36573	7.66993	7.31079	7.36778	7.72364	7.53754	7.46944	7.33783
ENSG00000084112	SSH1	slingshot protein phosphatase 1 [Source:HGNC Symbol;Acc:HGNC:30579]	protein_coding	12	7.24492	6.45726	6.69461	6.86266	7.06353	7.09376	7.46252	7.40436	7.26637	7.07774	7.33167	7.34602
ENSG00000084207	GSTP1	glutathione S-transferase pi 1 [Source:HGNC Symbol;Acc:HGNC:4638]	protein_coding	11	9.42874	9.28735	9.21145	9.41439	9.37224	9.36764	10.262	10.1579	10.2521	9.92428	10.1052	10.3027
ENSG00000084234	APLP2	amyloid beta precursor like protein 2 [Source:HGNC Symbol;Acc:HGNC:598]	protein_coding	11	9.70712	10.0307	10.0228	9.60359	9.90274	10.1312	10.3027	10.0714	10.4722	10.0149	10.4478	10.5492
ENSG00000084444	FAM234B	family with sequence similarity 234 member B [Source:HGNC Symbol;Acc:HGNC:29288]	protein_coding	12	0.668953	-0.125285	-0.43817	0.376226	0.437232	0.618962	2.36394	0.489302	2.17891	1.63298	2.18997	1.90033
ENSG00000084463	WBP11	WW domain binding protein 11 [Source:HGNC Symbol;Acc:HGNC:16461]	protein_coding	12	6.96917	7.00159	6.87973	6.8507	7.26318	7.23448	7.8478	7.24492	7.50297	7.34508	7.48428	7.35008
ENSG00000084623	EIF3I	eukaryotic translation initiation factor 3 subunit I [Source:HGNC Symbol;Acc:HGNC:3272]	protein_coding	1	7.32151	7.67281	7.40009	8.07925	7.00314	7.31959	7.36368	7.6715	7.52579	8.02177	7.40009	7.3626
ENSG00000084636	COL16A1	collagen type XVI alpha 1 chain [Source:HGNC Symbol;Acc:HGNC:2193]	protein_coding	1	4.89924	5.44343	4.91894	4.59479	4.72389	4.06544	1.53612	1.97379	1.63298	1.57577	2.12088	1.61421
ENSG00000084652	TXLNA	taxilin alpha [Source:HGNC Symbol;Acc:HGNC:30685]	protein_coding	1	6.75902	6.91753	6.88859	6.89459	6.7497	6.91919	6.29533	6.26381	6.11147	6.42721	6.14392	6.29593
ENSG00000084676	NCOA1	nuclear receptor coactivator 1 [Source:HGNC Symbol;Acc:HGNC:7668]	protein_coding	2	5.12432	4.8407	5.02011	5.09352	4.72131	4.72885	4.59174	4.64662	4.76621	4.57484	4.72838	4.76422
ENSG00000084693	AGBL5	ATP/GTP binding protein like 5 [Source:HGNC Symbol;Acc:HGNC:26147]	protein_coding	2	4.46243	3.98162	4.36628	4.58151	4.69658	4.51403	5.64174	5.27139	5.51911	5.25185	5.43877	5.42993
ENSG00000084710	EFR3B	EFR3 homolog B [Source:HGNC Symbol;Acc:HGNC:29155]	protein_coding	2	-1.0835	-2.07478	-0.613863	-0.721049	-0.301651	-0.0559211	2.96311	3.03019	2.6362	2.04641	2.37937	2.18997
ENSG00000084731	KIF3C	kinesin family member 3C [Source:HGNC Symbol;Acc:HGNC:6321]	protein_coding	2	4.21427	4.29705	4.14261	4.60624	3.44753	3.61996	4.43012	5.62189	4.94727	5.05922	4.66788	5.00259
ENSG00000084733	RAB10	RAB10, member RAS oncogene family [Source:HGNC Symbol;Acc:HGNC:9759]	protein_coding	2	7.63829	7.50758	7.65872	7.58238	7.47174	7.49478	7.60036	7.85745	7.79557	7.75268	7.56479	7.74549
ENSG00000084734	GCKR	glucokinase regulator [Source:HGNC Symbol;Acc:HGNC:4196]	protein_coding	2	-1.25582	-1.32426	-3.19955	-3.32908	-2.426	-3.19955	1.32243	1.83326	1.86799	1.51769	1.49881	2.07346
ENSG00000084754	HADHA	hydroxyacyl-CoA dehydrogenase trifunctional multienzyme complex subunit alpha [Source:HGNC Symbol;Acc:HGNC:4801]	protein_coding	2	7.82545	7.5269	7.44558	7.94983	7.82075	7.67549	7.33478	7.58746	7.82385	7.36368	7.32547	7.48888
ENSG00000084764	MAPRE3	microtubule associated protein RP/EB family member 3 [Source:HGNC Symbol;Acc:HGNC:6892]	protein_coding	2	2.5449	0.86618	0.643149	0.668953	1.81614	0.936917	2.97388	2.21095	2.21095	2.04641	2.5449	2.28383
ENSG00000084774	CAD	carbamoyl-phosphate synthetase 2, aspartate transcarbamylase, and dihydroorotase [Source:HGNC Symbol;Acc:HGNC:1424]	protein_coding	2	4.83927	5.45108	5.06023	4.93654	5.26027	5.1698	5.63732	4.44417	4.44886	5.09917	5.21693	5.15196
ENSG00000085063	CD59	CD59 molecule (CD59 blood group) [Source:HGNC Symbol;Acc:HGNC:1689]	protein_coding	11	9.43356	9.53911	9.64852	9.30479	9.63148	9.68334	9.16699	9.24468	9.39549	9.10465	9.32245	9.51318
ENSG00000085117	CD82	CD82 molecule [Source:HGNC Symbol;Acc:HGNC:6210]	protein_coding	11	5.63229	5.8819	5.90987	5.6505	5.25369	5.53482	6.86551	7.47844	7.66563	6.71604	6.92628	7.51722
ENSG00000085185	BCORL1	BCL6 corepressor like 1 [Source:HGNC Symbol;Acc:HGNC:25657]	protein_coding	X	3.53275	3.36612	2.56145	2.42609	3.67253	3.06326	3.99184	4.05702	3.99005	3.91002	4.26452	4.171
ENSG00000085224	ATRX	ATRX chromatin remodeler [Source:HGNC Symbol;Acc:HGNC:886]	protein_coding	X	8.52359	8.60563	8.4918	8.48387	8.47646	8.53959	8.33074	8.36621	8.47376	8.4301	8.52905	8.47376
ENSG00000085274	MYNN	myoneurin [Source:HGNC Symbol;Acc:HGNC:14955]	protein_coding	3	3.18528	2.71737	2.49472	3.75074	2.51996	2.31272	2.73666	2.70137	3.38628	2.55621	3.22292	3.10264
ENSG00000085276	MECOM	MDS1 and EVI1 complex locus [Source:HGNC Symbol;Acc:HGNC:3498]	protein_coding	3	3.44846	3.61246	3.34816	3.90632	3.36091	3.38424	4.84718	5.53529	5.24796	5.42288	5.14175	5.16427
ENSG00000085365	SCAMP1	secretory carrier membrane protein 1 [Source:HGNC Symbol;Acc:HGNC:10563]	protein_coding	5	6.30191	6.16007	5.74634	5.83701	6.37933	5.90552	6.28359	6.14163	6.58429	6.27116	6.46247	6.39509
ENSG00000085377	PREP	prolyl endopeptidase [Source:HGNC Symbol;Acc:HGNC:9358]	protein_coding	6	4.59638	4.64614	4.97237	4.96818	4.66788	4.46952	3.62142	5.00353	4.41432	4.94537	4.43585	4.8407
ENSG00000085382	HACE1	HECT domain and ankyrin repeat containing E3 ubiquitin protein ligase 1 [Source:HGNC Symbol;Acc:HGNC:21033]	protein_coding	6	1.73497	1.90033	1.79991	2.1561	2.14398	1.3663	2.34718	2.92955	2.9424	2.34718	2.7579	2.44731
ENSG00000085415	SEH1L	SEH1 like nucleoporin [Source:HGNC Symbol;Acc:HGNC:30379]	protein_coding	18	4.46654	4.27231	4.37674	4.61429	4.06924	4.09338	3.16446	3.70366	3.25093	4.45466	4.05308	3.40648
ENSG00000085433	WDR47	WD repeat domain 47 [Source:HGNC Symbol;Acc:HGNC:29141]	protein_coding	1	3.78956	4.09234	3.95848	3.59308	4.04018	4.04518	3.9407	3.48629	3.77023	4.14817	3.24443	3.69609
ENSG00000085449	WDFY1	WD repeat and FYVE domain containing 1 [Source:HGNC Symbol;Acc:HGNC:20451]	protein_coding	2	5.82787	5.54912	5.39899	5.42007	5.55593	4.94586	5.54342	5.69444	5.61976	6.07132	5.82251	5.95932
ENSG00000085491	SLC25A24	solute carrier family 25 member 24 [Source:HGNC Symbol;Acc:HGNC:20662]	protein_coding	1	4.04798	3.77432	4.40441	4.63669	4.42807	4.38949	3.94252	3.50505	4.16623	4.25026	3.59694	3.73906
ENSG00000085511	MAP3K4	mitogen-activated protein kinase kinase kinase 4 [Source:HGNC Symbol;Acc:HGNC:6856]	protein_coding	6	4.03797	3.66613	4.05529	3.78416	4.48925	4.63669	5.55238	5.27048	5.31396	5.28811	5.58599	5.28956
ENSG00000085563	ABCB1	ATP binding cassette subfamily B member 1 [Source:HGNC Symbol;Acc:HGNC:40]	protein_coding	7	0.668953	-0.125285	1.73497	-0.125285	1.20394	0.910331	-1.95048	-1.37097	-3.08058	-1.617	-1.89222	-1.67202
ENSG00000085644	ZNF213	zinc finger protein 213 [Source:HGNC Symbol;Acc:HGNC:13005]	protein_coding	16	2.96962	3.11819	1.53612	3.49802	2.43376	2.85489	2.80566	2.77889	2.77193	2.92955	2.77889	2.76142
ENSG00000085662	AKR1B1	aldo-keto reductase family 1 member B [Source:HGNC Symbol;Acc:HGNC:381]	protein_coding	7	7.3816	7.22386	7.33686	7.13755	6.87898	7.00634	6.87737	7.41532	7.37835	7.02655	7.15869	7.12864
ENSG00000085719	CPNE3	copine 3 [Source:HGNC Symbol;Acc:HGNC:2316]	protein_coding	8	6.61401	6.59076	6.7675	6.70236	6.69895	6.47775	6.70168	6.84106	6.79897	6.91279	6.67339	6.78906
ENSG00000085721	RRN3	RRN3 homolog, RNA polymerase I transcription factor [Source:HGNC Symbol;Acc:HGNC:30346]	protein_coding	16	-0.68177	-0.0559211	-0.0267327	-0.202286	-1.21335	0.238323	2.01912	1.59492	1.97379	1.51769	1.76714	0.34786
ENSG00000085733	CTTN	cortactin [Source:HGNC Symbol;Acc:HGNC:3338]	protein_coding	11	8.59073	8.60242	8.57665	8.49723	8.30753	8.22005	6.92952	7.93752	7.7004	8.0398	8.06405	8.02
ENSG00000085760	MTIF2	mitochondrial translational initiation factor 2 [Source:HGNC Symbol;Acc:HGNC:7441]	protein_coding	2	5.62986	6.21686	6.24575	6.32435	6.33572	6.47082	6.1755	5.96938	6.31878	6.30502	6.23376	6.27559
ENSG00000085788	DDHD2	DDHD domain containing 2 [Source:HGNC Symbol;Acc:HGNC:29106]	protein_coding	8	4.13339	3.51994	3.61092	3.88848	3.29548	3.62861	3.07934	3.72876	3.90323	3.78289	3.68242	3.44173
ENSG00000085832	EPS15	epidermal growth factor receptor pathway substrate 15 [Source:HGNC Symbol;Acc:HGNC:3419]	protein_coding	1	5.5807	5.27139	5.13366	5.62295	5.28114	5.13227	5.48705	5.30826	5.39058	5.53245	5.21081	5.50903
ENSG00000085840	ORC1	origin recognition complex subunit 1 [Source:HGNC Symbol;Acc:HGNC:8487]	protein_coding	1	1.67034	0.86618	2.5258	2.3024	1.11549	1.91644	3.23659	2.90018	2.46069	3.06885	2.70953	2.36394
ENSG00000085871	MGST2	microsomal glutathione S-transferase 2 [Source:HGNC Symbol;Acc:HGNC:7063]	protein_coding	4	4.27282	3.7948	3.56775	3.63702	3.36833	3.18379	3.99005	4.82325	4.7198	4.45247	5.03295	5.26302
ENSG00000085872	CHERP	calcium homeostasis endoplasmic reticulum protein [Source:HGNC Symbol;Acc:HGNC:16930]	protein_coding	19	5.11344	5.49439	5.46544	5.0639	5.48279	5.49672	5.3121	5.05235	5.29101	5.69541	5.70251	4.88226
ENSG00000085978	ATG16L1	autophagy related 16 like 1 [Source:HGNC Symbol;Acc:HGNC:21498]	protein_coding	2	0.0893355	-0.125285	0.182333	-0.168848	-1.00393	-0.269553	1.57577	1.94543	1.83326	1.79991	1.65066	0.293552
ENSG00000085982	USP40	ubiquitin specific peptidase 40 [Source:HGNC Symbol;Acc:HGNC:20069]	protein_coding	2	5.93921	5.72785	5.69444	5.37748	6.15945	5.99997	6.53414	6.24042	6.42981	6.19828	6.17303	6.30996
ENSG00000085998	POMGNT1	protein O-linked mannose N-acetylglucosaminyltransferase 1 (beta 1,2-) [Source:HGNC Symbol;Acc:HGNC:19139]	protein_coding	1	4.98339	5.39804	4.95575	5.35212	4.83473	4.84022	4.31864	4.37421	4.79606	5.11198	4.77326	5.05437
ENSG00000085999	RAD54L	RAD54 like [Source:HGNC Symbol;Acc:HGNC:9826]	protein_coding	1	0.0618493	1.11549	1.20394	0.618962	0.152245	-0.0873549	1.76714	1.57577	0.936917	2.10957	2.25099	1.38538
ENSG00000086015	MAST2	microtubule associated serine/threonine kinase 2 [Source:HGNC Symbol;Acc:HGNC:19035]	protein_coding	1	4.19387	4.72289	4.44466	4.18674	4.65117	4.6284	5.20703	4.6195	4.59015	4.79606	4.85703	4.54325
ENSG00000086061	DNAJA1	DnaJ heat shock protein family (Hsp40) member A1 [Source:HGNC Symbol;Acc:HGNC:5229]	protein_coding	9	7.38263	7.79701	7.90028	7.56479	7.49827	7.79557	7.66993	7.26827	7.6715	7.46824	7.71048	7.73369
ENSG00000086062	B4GALT1	beta-1,4-galactosyltransferase 1 [Source:HGNC Symbol;Acc:HGNC:924]	protein_coding	9	7.49594	7.58361	7.39671	7.12106	7.64773	7.58113	7.07424	7.52924	7.39346	7.71048	8.13467	7.72526
ENSG00000086065	CHMP5	charged multivesicular body protein 5 [Source:HGNC Symbol;Acc:HGNC:26942]	protein_coding	9	6.29471	6.47712	6.28733	6.23918	5.90282	6.00337	5.03579	5.51629	5.49577	5.74069	6.09171	6.01032
ENSG00000086102	NFX1	nuclear transcription factor, X-box binding 1 [Source:HGNC Symbol;Acc:HGNC:7803]	protein_coding	9	5.49295	5.8523	5.69492	5.89503	5.7458	5.52245	5.81461	5.71981	5.35212	5.40843	5.41436	5.18629
ENSG00000086189	DIMT1	DIMT1 rRNA methyltransferase and ribosome maturation factor [Source:HGNC Symbol;Acc:HGNC:30217]	protein_coding	5	5.29885	5.00642	5.35679	5.52726	5.26729	5.21927	4.90473	4.84573	4.68901	4.80605	4.71672	4.61686
ENSG00000086200	IPO11	importin 11 [Source:HGNC Symbol;Acc:HGNC:20628]	protein_coding	5	3.73838	4.86291	4.30511	3.70892	4.06752	4.02094	3.80404	3.56365	3.49802	4.28587	3.99633	3.39854
ENSG00000086232	EIF2AK1	eukaryotic translation initiation factor 2 alpha kinase 1 [Source:HGNC Symbol;Acc:HGNC:24921]	protein_coding	7	7.4467	7.24583	7.11179	7.6071	7.38376	7.27507	7.02885	7.49005	7.12271	7.30679	7.23448	7.1244
ENSG00000086289	EPDR1	ependymin related 1 [Source:HGNC Symbol;Acc:HGNC:17572]	protein_coding	7	-2.13907	-2.426	-2.67595	-2.20655	-2.426	-2.50543	3.25347	2.93463	2.97812	3.69469	3.29665	3.73974
ENSG00000086475	SEPHS1	selenophosphate synthetase 1 [Source:HGNC Symbol;Acc:HGNC:19685]	protein_coding	10	5.38213	5.35304	5.52821	5.57202	5.43695	5.34544	5.94982	5.98779	5.66767	5.96827	5.81094	5.63035
ENSG00000086504	MRPL28	mitochondrial ribosomal protein L28 [Source:HGNC Symbol;Acc:HGNC:14484]	protein_coding	16	5.14038	4.9607	5.02338	5.29336	4.95013	5.25459	5.52628	5.15774	5.26302	5.10337	4.90019	5.38584
ENSG00000086544	ITPKC	inositol-trisphosphate 3-kinase C [Source:HGNC Symbol;Acc:HGNC:14897]	protein_coding	19	2.93222	2.91785	2.81537	3.46095	3.10433	3.00944	3.12458	2.57677	3.66613	2.72492	2.80878	3.19993
ENSG00000086589	RBM22	RNA binding motif protein 22 [Source:HGNC Symbol;Acc:HGNC:25503]	protein_coding	5	5.90552	6.17369	6.02003	5.81777	6.1457	6.2199	6.19049	5.765	5.90878	5.8273	6.11788	6.1014
ENSG00000086598	TMED2	transmembrane p24 trafficking protein 2 [Source:HGNC Symbol;Acc:HGNC:16996]	protein_coding	12	6.72155	6.84623	6.95363	7.26226	6.34316	6.17429	6.04003	6.16185	6.32613	6.72359	6.32131	6.10198
ENSG00000086619	ERO1B	endoplasmic reticulum oxidoreductase 1 beta [Source:HGNC Symbol;Acc:HGNC:14355]	protein_coding	1	2.12088	0.86618	1.75115	1.34144	2.68496	2.32153	3.26351	2.90257	2.10957	2.24115	3.0263	2.96962
ENSG00000086666	ZFAND6	zinc finger AN1-type containing 6 [Source:HGNC Symbol;Acc:HGNC:30164]	protein_coding	15	6.12502	6.04578	5.95151	6.17429	5.65198	5.88081	5.55487	6.08522	6.02165	6.00851	5.8771	5.97212
ENSG00000086712	TXLNG	taxilin gamma [Source:HGNC Symbol;Acc:HGNC:18578]	protein_coding	X	4.16674	4.45623	4.7059	4.20953	4.44939	4.75399	5.50811	5.1995	5.68225	5.54433	5.87501	5.65645
ENSG00000086730	LAT2	linker for activation of T cells family member 2 [Source:HGNC Symbol;Acc:HGNC:12749]	protein_coding	7	-1.32426	-1.51928	0.00535913	-1.51928	-1.617	-1.617	1.6866	1.02594	1.86799	0.437232	1.11549	1.91644
ENSG00000086758	HUWE1	HECT, UBA and WWE domain containing E3 ubiquitin protein ligase 1 [Source:HGNC Symbol;Acc:HGNC:30892]	protein_coding	X	7.04104	7.16772	7.12106	6.6208	7.2986	7.22759	7.9102	6.97698	7.36778	7.10601	6.97472	7.25724
ENSG00000086827	ZW10	zw10 kinetochore protein [Source:HGNC Symbol;Acc:HGNC:13194]	protein_coding	11	4.4737	4.80107	4.71672	4.44939	4.80898	5.03928	5.39386	4.72234	4.83826	4.98734	5.17263	4.94345
ENSG00000086848	ALG9	ALG9 alpha-1,2-mannosyltransferase [Source:HGNC Symbol;Acc:HGNC:15672]	protein_coding	11	2.32153	1.00233	2.70574	2.57677	2.48818	2.5449	3.10772	3.00944	2.46069	3.19562	3.00944	2.66322
ENSG00000086991	NOX4	NADPH oxidase 4 [Source:HGNC Symbol;Acc:HGNC:7891]	protein_coding	11	0.462533	0.293552	0.00535913	1.162	0.264683	-1.41655	3.03205	3.62376	3.50422	3.68392	3.52353	3.31887
ENSG00000087008	ACOX3	acyl-CoA oxidase 3, pristanoyl [Source:HGNC Symbol;Acc:HGNC:121]	protein_coding	4	4.45623	4.04518	3.96078	4.57287	4.65693	4.17587	4.81115	4.93461	4.57942	4.90067	4.2466	4.37268
ENSG00000087053	MTMR2	myotubularin related protein 2 [Source:HGNC Symbol;Acc:HGNC:7450]	protein_coding	11	5.27323	4.9057	5.1698	5.76663	5.12909	5.20934	5.69847	5.78768	5.46643	6.12923	5.96884	5.66715
ENSG00000087074	PPP1R15A	protein phosphatase 1 regulatory subunit 15A [Source:HGNC Symbol;Acc:HGNC:14375]	protein_coding	19	6.94187	6.86266	7.12271	6.8209	6.75464	6.79339	5.82514	6.25656	5.91262	6.40459	6.30742	6.44883
ENSG00000087076	HSD17B14	hydroxysteroid 17-beta dehydrogenase 14 [Source:HGNC Symbol;Acc:HGNC:23238]	protein_coding	19	2.3306	2.58201	0.618962	2.508	2.2304	0.816759	3.4455	3.45609	3.94252	3.28922	3.51117	3.69535
ENSG00000087077	TRIP6	thyroid hormone receptor interactor 6 [Source:HGNC Symbol;Acc:HGNC:12311]	protein_coding	7	7.66415	7.65587	7.54955	7.63173	7.2401	7.44105	6.78107	7.52346	7.09803	7.20627	6.98394	7.3186
ENSG00000087086	FTL	ferritin light chain [Source:HGNC Symbol;Acc:HGNC:3999]	protein_coding	19	11.6916	11.2976	11.3627	11.8599	10.9239	11.0313	9.48275	9.69517	9.82711	9.70113	9.62025	9.74991
ENSG00000087087	SRRT	serrate, RNA effector molecule [Source:HGNC Symbol;Acc:HGNC:24101]	protein_coding	7	7.29755	7.67412	7.6071	7.10844	8.22005	8.14509	8.88819	7.56349	7.9817	8.0106	8.34504	8.03615
ENSG00000087088	BAX	BCL2 associated X, apoptosis regulator [Source:HGNC Symbol;Acc:HGNC:959]	protein_coding	19	5.12678	4.73976	5.53482	4.9743	5.55487	5.21791	4.59638	4.94727	6.26934	4.85894	4.59855	5.91659
ENSG00000087095	NLK	nemo like kinase [Source:HGNC Symbol;Acc:HGNC:29858]	protein_coding	17	3.71624	4.42486	4.39749	4.11598	4.2938	4.35361	4.46806	4.60922	4.97525	4.56062	4.66543	4.95623
ENSG00000087111	PIGS	phosphatidylinositol glycan anchor biosynthesis class S [Source:HGNC Symbol;Acc:HGNC:14937]	protein_coding	17	5.67462	5.44962	5.54677	5.52871	5.70619	5.77778	6.09689	5.35917	5.85075	5.77171	5.81777	5.71281
ENSG00000087116	ADAMTS2	ADAM metallopeptidase with thrombospondin type 1 motif 2 [Source:HGNC Symbol;Acc:HGNC:218]	protein_coding	5	6.15054	6.38366	5.71129	6.32254	6.24817	5.4365	0.322988	-0.269553	0.437232	0.569552	-0.405753	1.18314
ENSG00000087152	ATXN7L3	ataxin 7 like 3 [Source:HGNC Symbol;Acc:HGNC:25416]	protein_coding	17	5.92172	5.67264	5.23545	5.78713	6.15595	6.16067	6.64197	5.86095	6.16067	5.93598	6.0062	6.28614
ENSG00000087157	PGS1	phosphatidylglycerophosphate synthase 1 [Source:HGNC Symbol;Acc:HGNC:30029]	protein_coding	17	3.83603	4.19061	3.87207	3.31532	2.66804	3.65713	3.23108	3.64072	3.14537	4.06699	3.00539	3.84607
ENSG00000087191	PSMC5	proteasome 26S subunit, ATPase 5 [Source:HGNC Symbol;Acc:HGNC:9552]	protein_coding	17	7.08462	7.59916	7.2898	7.3848	7.43543	7.66279	8.10271	7.54955	7.79701	7.81759	7.41315	7.51359
ENSG00000087206	UIMC1	ubiquitin interaction motif containing 1 [Source:HGNC Symbol;Acc:HGNC:30298]	protein_coding	5	4.39267	4.46397	4.5643	4.58763	4.4369	4.68282	5.27003	4.93415	4.9743	5.44299	4.96631	5.01365
ENSG00000087245	MMP2	matrix metallopeptidase 2 [Source:HGNC Symbol;Acc:HGNC:7166]	protein_coding	16	7.90848	8.05282	7.11344	7.62911	8.28237	7.36573	8.82332	8.46617	9.21969	8.0143	9.0857	9.05587
ENSG00000087253	LPCAT2	lysophosphatidylcholine acyltransferase 2 [Source:HGNC Symbol;Acc:HGNC:26032]	protein_coding	16	3.98467	3.27308	3.38021	3.69677	3.63774	2.96742	6.64333	5.5691	6.28614	5.93432	6.2806	5.77996
ENSG00000087258	GNAO1	G protein subunit alpha o1 [Source:HGNC Symbol;Acc:HGNC:4389]	protein_coding	16	4.42755	4.45941	3.48453	4.35994	4.96021	4.50316	-2.20655	-0.68177	-0.474758	0.376226	0.643149	1.28197
ENSG00000087263	OGFOD1	2-oxoglutarate and iron dependent oxygenase domain containing 1 [Source:HGNC Symbol;Acc:HGNC:25585]	protein_coding	16	6.89992	6.61068	6.70302	6.97387	6.94266	7.03203	7.29461	6.69895	6.67671	6.83957	6.39185	6.8006
ENSG00000087266	SH3BP2	SH3 domain binding protein 2 [Source:HGNC Symbol;Acc:HGNC:10825]	protein_coding	4	4.20209	4.18901	4.30305	4.41481	4.04798	4.22032	4.26137	3.35035	3.03971	3.28696	3.15467	2.89769
ENSG00000087269	NOP14	NOP14 nucleolar protein [Source:HGNC Symbol;Acc:HGNC:16821]	protein_coding	4	6.89849	6.96524	6.8588	6.74759	7.06769	7.21652	7.05353	6.32011	6.83314	7.05694	7.00714	6.86029
ENSG00000087274	ADD1	adducin 1 [Source:HGNC Symbol;Acc:HGNC:243]	protein_coding	4	7.2054	7.10433	7.09376	7.1169	7.07774	6.86629	6.22954	6.39185	6.54135	6.69042	6.75548	6.23251
ENSG00000087299	L2HGDH	L-2-hydroxyglutarate dehydrogenase [Source:HGNC Symbol;Acc:HGNC:20499]	protein_coding	14	1.08996	2.33909	1.06985	2.88272	2.22069	2.5258	3.74527	3.50339	2.61217	3.4035	3.09919	3.45225
ENSG00000087301	TXNDC16	thioredoxin domain containing 16 [Source:HGNC Symbol;Acc:HGNC:19965]	protein_coding	14	2.48122	2.12088	1.75115	1.06985	2.46069	1.55649	4.38212	4.01509	3.9044	3.77566	3.43488	3.96431
ENSG00000087302	RTRAF	RNA transcription, translation and transport factor [Source:HGNC Symbol;Acc:HGNC:23169]	protein_coding	14	6.80566	6.7497	6.65504	7.21554	6.50893	6.1977	6.68356	7.42544	7.02885	7.28793	6.952	6.88415
ENSG00000087303	NID2	nidogen 2 [Source:HGNC Symbol;Acc:HGNC:13389]	protein_coding	14	3.89647	4.53413	4.42158	4.28533	4.25554	3.95371	3.89277	3.88979	3.86671	4.07466	4.31381	4.40012
ENSG00000087338	GMCL1	germ cell-less 1, spermatogenesis associated [Source:HGNC Symbol;Acc:HGNC:23843]	protein_coding	2	4.408	4.30942	4.36898	4.39634	4.40853	4.44989	5.04258	4.63917	4.6195	4.8983	4.91843	4.17969
ENSG00000087365	SF3B2	splicing factor 3b subunit 2 [Source:HGNC Symbol;Acc:HGNC:10769]	protein_coding	11	8.88819	8.89816	8.91155	9.03388	9.16302	9.03388	9.58716	9.03752	9.1433	9.19513	8.95932	8.9873
ENSG00000087448	KLHL42	kelch like family member 42 [Source:HGNC Symbol;Acc:HGNC:29252]	protein_coding	12	6.00282	5.95758	6.01261	5.96712	6.18089	6.17241	6.86701	6.45401	6.3068	6.34555	6.7497	6.21498
ENSG00000087460	GNAS	GNAS complex locus [Source:HGNC Symbol;Acc:HGNC:4392]	protein_coding	20	9.13939	9.34486	9.14722	9.46779	8.66025	8.48387	7.40758	8.8265	8.51289	8.875	8.36861	8.0475
ENSG00000087470	DNM1L	dynamin 1 like [Source:HGNC Symbol;Acc:HGNC:2973]	protein_coding	12	6.32435	6.46945	6.34253	6.53153	6.41267	6.38366	7.33783	7.02655	7.16876	6.8536	6.88859	6.99026
ENSG00000087494	PTHLH	parathyroid hormone like hormone [Source:HGNC Symbol;Acc:HGNC:9607]	protein_coding	12	-4.91735	-3.63068	-4.91735	-4.54364	-3.63068	-4.25341	2.07346	0.410144	0.936917	1.83326	1.51769	0.618962
ENSG00000087502	ERGIC2	ERGIC and golgi 2 [Source:HGNC Symbol;Acc:HGNC:30208]	protein_coding	12	6.69895	6.69182	6.9847	6.71869	6.538	7.0344	6.46048	6.66858	6.5809	6.64607	6.6849	6.48361
ENSG00000087510	TFAP2C	transcription factor AP-2 gamma [Source:HGNC Symbol;Acc:HGNC:11744]	protein_coding	20	5.93322	5.87814	6.08576	5.4477	6.36592	6.3737	-0.721049	-2.3494	-0.548684	-1.0835	-0.872734	-1.00393
ENSG00000087586	AURKA	aurora kinase A [Source:HGNC Symbol;Acc:HGNC:11393]	protein_coding	20	7.59534	8.50791	8.19245	6.85142	7.97809	8.24654	8.09115	8.10463	8.52359	7.83351	7.57498	8.33302
ENSG00000087589	CASS4	Cas scaffold protein family member 4 [Source:HGNC Symbol;Acc:HGNC:15878]	protein_coding	20	0.0336037	-2.76827	-3.19955	-3.08058	-1.21335	-1.0835	1.81614	1.42531	1.46262	0.788206	-2.07478	0.738121
ENSG00000087842	PIR	pirin [Source:HGNC Symbol;Acc:HGNC:30048]	protein_coding	X	3.50754	2.03377	3.69609	3.75604	3.329	3.55054	2.33909	2.77889	3.56775	3.02434	2.59232	3.25968
ENSG00000087884	AAMDC	adipogenesis associated Mth938 domain containing [Source:HGNC Symbol;Acc:HGNC:30205]	protein_coding	11	5.32462	5.5903	5.37748	5.73857	5.66661	6.02452	5.42618	5.26027	5.22623	4.98827	5.20522	5.44019
ENSG00000087903	RFX2	regulatory factor X2 [Source:HGNC Symbol;Acc:HGNC:9983]	protein_coding	19	3.0263	2.85489	1.61421	3.45038	2.56657	2.10957	3.60781	3.49248	2.88272	2.78529	2.48818	3.1703
ENSG00000087995	METTL2A	methyltransferase like 2A [Source:HGNC Symbol;Acc:HGNC:25755]	protein_coding	17	3.25728	3.80191	3.93222	4.06038	4.15148	4.42595	5.18023	4.60004	4.41105	4.45413	4.47523	4.24711
ENSG00000088035	ALG6	ALG6 alpha-1,3-glucosyltransferase [Source:HGNC Symbol;Acc:HGNC:23157]	protein_coding	1	0.238323	1.83326	1.11549	2.08552	2.58201	1.32243	3.13075	2.51403	2.72865	3.52439	2.58201	2.62174
ENSG00000088038	CNOT3	CCR4-NOT transcription complex subunit 3 [Source:HGNC Symbol;Acc:HGNC:7879]	protein_coding	19	3.25846	2.8366	2.42609	2.53196	2.63096	3.38833	3.6253	2.32153	3.4233	3.27963	3.39132	2.79589
ENSG00000088179	PTPN4	protein tyrosine phosphatase non-receptor type 4 [Source:HGNC Symbol;Acc:HGNC:9656]	protein_coding	2	3.8782	3.60626	3.39132	3.544	3.84479	3.23249	4.39155	4.44989	4.01983	4.43171	3.52521	4.26087
ENSG00000088205	DDX18	DEAD-box helicase 18 [Source:HGNC Symbol;Acc:HGNC:2741]	protein_coding	2	7.30046	7.44222	7.37495	7.33167	7.45685	7.68941	7.78625	7.27407	7.43313	7.56718	7.53875	7.51957
ENSG00000088247	KHSRP	KH-type splicing regulatory protein [Source:HGNC Symbol;Acc:HGNC:6316]	protein_coding	19	9.73139	9.66581	9.80081	9.67162	9.90988	9.92428	10.3894	10.2521	10.1138	10.356	10.3131	10.0882
ENSG00000088256	GNA11	G protein subunit alpha 11 [Source:HGNC Symbol;Acc:HGNC:4379]	protein_coding	19	8.29808	8.30753	8.46126	8.4426	8.26423	8.16317	8.4638	8.60242	8.22651	8.71576	8.23064	8.17348
ENSG00000088298	EDEM2	ER degradation enhancing alpha-mannosidase like protein 2 [Source:HGNC Symbol;Acc:HGNC:15877]	protein_coding	20	3.44846	3.00539	3.21582	3.45038	2.93222	2.2304	2.94756	2.46069	3.21132	3.12612	3.544	3.33686
ENSG00000088305	DNMT3B	DNA methyltransferase 3 beta [Source:HGNC Symbol;Acc:HGNC:2979]	protein_coding	20	0.0336037	0.462533	0.643149	-0.0559211	0.0618493	0.841433	3.38525	3.16597	2.42609	3.01819	2.13304	1.91644
ENSG00000088325	TPX2	TPX2 microtubule nucleation factor [Source:HGNC Symbol;Acc:HGNC:1249]	protein_coding	20	8.11242	8.70097	8.41748	7.4087	8.54766	8.52905	8.81697	8.55825	8.92844	8.39534	8.12848	8.70687
ENSG00000088340	FER1L4	fer-1 like family member 4 (pseudogene) [Source:HGNC Symbol;Acc:HGNC:15801]	transcribed_unitary_pseudogene	20	-1.95048	-0.647915	-2.27706	-0.0559211	-0.835796	-0.168848	1.02594	1.48149	2.48818	1.34144	1.90033	1.26244
ENSG00000088356	PDRG1	p53 and DNA damage regulated 1 [Source:HGNC Symbol;Acc:HGNC:16119]	protein_coding	20	4.77017	4.94774	4.9658	4.75811	4.85413	5.09635	5.41245	5.12247	5.0731	5.25084	5.29429	5.1422
ENSG00000088367	EPB41L1	erythrocyte membrane protein band 4.1 like 1 [Source:HGNC Symbol;Acc:HGNC:3378]	protein_coding	20	6.26323	5.88081	6.00561	6.18985	6.21625	6.08353	6.41891	6.72773	6.19645	6.24103	6.15827	6.58625
ENSG00000088387	DOCK9	dedicator of cytokinesis 9 [Source:HGNC Symbol;Acc:HGNC:14132]	protein_coding	13	0.98051	1.67034	0.98051	1.42531	0.593134	1.11549	3.41941	3.09919	3.11655	2.51403	3.00944	3.14384
ENSG00000088448	ANKRD10	ankyrin repeat domain 10 [Source:HGNC Symbol;Acc:HGNC:20265]	protein_coding	13	3.53537	3.81428	4.07805	3.22292	4.53775	3.83603	3.20989	3.73499	4.45991	3.82822	4.43065	4.72949
ENSG00000088451	TGDS	TDP-glucose 4,6-dehydratase [Source:HGNC Symbol;Acc:HGNC:20324]	protein_coding	13	1.3663	1.40604	2.5258	2.61217	1.65066	1.67034	2.58201	2.21095	2.58704	2.2714	1.81614	2.03377
ENSG00000088543	C3orf18	chromosome 3 open reading frame 18 [Source:HGNC Symbol;Acc:HGNC:24837]	protein_coding	3	2.55621	3.51383	2.22069	3.60781	3.18082	3.60864	2.44731	1.98844	2.06094	2.55621	2.03377	1.28197
ENSG00000088682	COQ9	coenzyme Q9 [Source:HGNC Symbol;Acc:HGNC:25302]	protein_coding	16	2.70137	2.5449	2.66804	2.1561	2.20019	2.13304	3.61548	3.77756	3.73211	3.75941	2.77193	3.64382
ENSG00000088726	TMEM40	transmembrane protein 40 [Source:HGNC Symbol;Acc:HGNC:25620]	protein_coding	3	-0.339099	1.02594	-0.168848	-0.370719	-1.95048	-0.0873549	0.738121	2.01912	1.24275	1.78287	0.887581	2.22069
ENSG00000088727	KIF9	kinesin family member 9 [Source:HGNC Symbol;Acc:HGNC:16666]	protein_coding	3	3.31074	2.09781	3.47203	4.09834	3.59767	3.83357	2.97812	3.32795	3.09599	3.76214	3.99398	3.33255
ENSG00000088766	CRLS1	cardiolipin synthase 1 [Source:HGNC Symbol;Acc:HGNC:16148]	protein_coding	20	4.37268	4.19335	4.20104	4.5151	3.57965	3.66613	3.23249	3.43582	3.23659	3.614	3.89647	3.26606
ENSG00000088808	PPP1R13B	protein phosphatase 1 regulatory subunit 13B [Source:HGNC Symbol;Acc:HGNC:14950]	protein_coding	14	1.57577	2.04641	1.51769	1.49881	1.3663	1.81614	2.83358	1.55649	2.37937	2.25099	2.2304	2.5258
ENSG00000088812	ATRN	attractin [Source:HGNC Symbol;Acc:HGNC:885]	protein_coding	20	3.55637	3.63237	3.49893	2.71364	3.65274	3.6277	3.53457	2.86306	3.45406	3.27963	3.64606	3.27191
ENSG00000088826	SMOX	spermine oxidase [Source:HGNC Symbol;Acc:HGNC:15862]	protein_coding	20	4.1318	3.34376	3.93056	3.71228	3.61092	3.82885	3.83668	3.84725	3.98409	3.63553	3.45502	4.18194
ENSG00000088832	FKBP1A	FKBP prolyl isomerase 1A [Source:HGNC Symbol;Acc:HGNC:3711]	protein_coding	20	9.33137	8.96279	9.00862	9.14722	9.31802	9.15116	9.75616	9.62585	9.71919	9.21969	9.48275	9.76874
ENSG00000088833	NSFL1C	NSFL1 cofactor [Source:HGNC Symbol;Acc:HGNC:15912]	protein_coding	20	5.90824	6.04117	5.94813	5.94194	6.06527	6.18868	6.57819	6.34743	6.06419	6.26628	6.5591	6.41062
ENSG00000088836	SLC4A11	solute carrier family 4 member 11 [Source:HGNC Symbol;Acc:HGNC:16438]	protein_coding	20	2.45396	3.10772	2.03377	2.51403	1.78287	2.53817	2.18997	2.03377	2.99682	1.83326	2.42609	2.59736
ENSG00000088854	C20orf194	chromosome 20 open reading frame 194 [Source:HGNC Symbol;Acc:HGNC:17721]	protein_coding	20	4.42595	4.61535	4.60217	3.9907	4.30723	3.71835	3.39543	3.363	3.72268	3.3715	3.52601	3.24963
ENSG00000088876	ZNF343	zinc finger protein 343 [Source:HGNC Symbol;Acc:HGNC:16017]	protein_coding	20	1.08996	1.71891	1.02594	2.40349	2.93463	2.53817	2.7511	1.85275	2.57677	2.29279	2.64072	2.10957
ENSG00000088888	MAVS	mitochondrial antiviral signaling protein [Source:HGNC Symbol;Acc:HGNC:29233]	protein_coding	20	7.64907	7.93227	8.07517	7.59916	7.73952	7.82713	7.38595	7.23538	7.42206	7.43654	7.03358	7.32848
ENSG00000088899	LZTS3	leucine zipper tumor suppressor family member 3 [Source:HGNC Symbol;Acc:HGNC:30139]	protein_coding	20	3.42236	3.11655	2.83358	4.03392	3.50917	3.11655	3.54567	2.76489	2.48818	3.20122	2.66804	2.77193
ENSG00000088930	XRN2	5'-3' exoribonuclease 2 [Source:HGNC Symbol;Acc:HGNC:12836]	protein_coding	20	7.41532	7.48081	7.37704	7.57498	7.78625	7.7323	8.37825	7.77118	7.89866	8.0475	8.00318	7.81605
ENSG00000088970	KIZ	kizuna centrosomal protein [Source:HGNC Symbol;Acc:HGNC:15865]	protein_coding	20	3.66457	3.4233	3.19427	3.82245	3.69469	2.65876	2.78931	1.83326	2.9052	2.36394	2.70953	2.1561
ENSG00000088986	DYNLL1	dynein light chain LC8-type 1 [Source:HGNC Symbol;Acc:HGNC:15476]	protein_coding	12	9.06327	8.82969	9.13549	9.09325	8.83929	8.95586	7.58113	8.70097	8.53177	8.84572	8.75183	8.52359
ENSG00000089006	SNX5	sorting nexin 5 [Source:HGNC Symbol;Acc:HGNC:14969]	protein_coding	20	6.93589	6.91919	6.86029	6.98004	6.90813	6.83957	6.98394	6.72359	6.99584	6.87445	6.68084	6.95815
ENSG00000089009	AC004086.1	ribosomal protein L6 [Source:NCBI gene;Acc:6128]	protein_coding	12	9.26159	9.08194	9.03388	9.59261	8.91491	8.97325	8.59946	8.86845	9.10084	9.24049	9.51318	8.96975
ENSG00000089022	MAPKAPK5	mitogen-activated protein kinase-activated protein kinase 5 [Source:HGNC Symbol;Acc:HGNC:6889]	protein_coding	12	3.96195	3.86904	4.19781	3.92654	3.5556	3.78812	4.10771	4.15257	3.99922	3.97814	4.3128	4.15082
ENSG00000089048	ESF1	ESF1 nucleolar pre-rRNA processing protein homolog [Source:HGNC Symbol;Acc:HGNC:15898]	protein_coding	20	6.88045	7.07774	7.14903	6.81868	7.09886	7.2486	7.13309	6.5809	6.70515	6.81289	6.93516	6.65992
ENSG00000089050	RBBP9	RB binding protein 9, serine hydrolase [Source:HGNC Symbol;Acc:HGNC:9892]	protein_coding	20	3.17481	3.63629	2.13304	3.45984	3.30719	3.27963	3.92075	3.7205	3.48888	3.47927	3.39445	3.56539
ENSG00000089053	ANAPC5	anaphase promoting complex subunit 5 [Source:HGNC Symbol;Acc:HGNC:15713]	protein_coding	12	6.65578	6.37183	6.37309	6.73809	6.79758	6.538	6.80724	6.93038	6.49918	6.84926	6.8209	6.67603
ENSG00000089057	SLC23A2	solute carrier family 23 member 2 [Source:HGNC Symbol;Acc:HGNC:10973]	protein_coding	20	4.16288	4.30562	4.1618	3.81308	3.93887	4.44718	4.68436	4.01449	4.68638	4.42325	4.42048	4.5601
ENSG00000089060	SLC8B1	solute carrier family 8 member B1 [Source:HGNC Symbol;Acc:HGNC:26175]	protein_coding	12	3.57326	3.66684	3.76546	3.24963	3.26724	3.38021	3.48801	2.64072	3.39952	3.329	3.00944	3.58521
ENSG00000089063	TMEM230	transmembrane protein 230 [Source:HGNC Symbol;Acc:HGNC:15876]	protein_coding	20	6.07132	5.95932	6.01669	6.34619	5.40323	5.37661	3.59465	4.8634	4.50425	5.51725	5.30276	4.47003
ENSG00000089091	DZANK1	double zinc ribbon and ankyrin repeat domains 1 [Source:HGNC Symbol;Acc:HGNC:15858]	protein_coding	20	0.238323	-0.125285	0.00535913	0.182333	0.152245	0.887581	2.76489	1.85275	2.35616	2.61217	2.29279	2.10957
ENSG00000089094	KDM2B	lysine demethylase 2B [Source:HGNC Symbol;Acc:HGNC:13610]	protein_coding	12	4.88658	4.63507	4.78725	4.99858	4.64369	4.80107	4.94537	4.9621	5.14321	5.11577	5.51137	5.11913
ENSG00000089123	TASP1	taspase 1 [Source:HGNC Symbol;Acc:HGNC:15859]	protein_coding	20	0.910331	1.30181	0.668953	2.51996	1.48149	2.25099	2.96311	2.4192	2.1561	3.12916	2.33909	2.31272
ENSG00000089127	AC004551.1	2'-5'-oligoadenylate synthetase 1 [Source:NCBI gene;Acc:4938]	protein_coding	12	0.34786	0.841433	0.569552	0.34786	-0.0559211	-0.474758	1.49881	1.38538	1.97379	0.518703	1.06985	1.53612
ENSG00000089154	GCN1	GCN1 activator of EIF2AK4 [Source:HGNC Symbol;Acc:HGNC:4199]	protein_coding	12	6.25415	6.7417	6.24273	5.86315	6.47712	6.61674	6.5591	5.90116	6.38486	6.2806	6.3499	6.59076
ENSG00000089157	RPLP0	ribosomal protein lateral stalk subunit P0 [Source:HGNC Symbol;Acc:HGNC:10371]	protein_coding	12	10.176	10.1579	10.1852	10.055	10.1489	10.3131	10.6187	10.8653	11.128	10.8103	11.0545	10.9867
ENSG00000089159	PXN	paxillin [Source:HGNC Symbol;Acc:HGNC:9718]	protein_coding	12	8.11822	7.74102	7.96558	7.53271	7.71048	7.99786	6.20608	7.10061	7.32955	7.23725	7.65187	7.38595
ENSG00000089177	KIF16B	kinesin family member 16B [Source:HGNC Symbol;Acc:HGNC:15869]	protein_coding	20	4.6279	4.5125	4.60722	4.83726	4.83124	4.57125	4.88756	4.88804	4.70434	4.54973	4.80803	4.21273
ENSG00000089195	TRMT6	tRNA methyltransferase 6 [Source:HGNC Symbol;Acc:HGNC:20900]	protein_coding	20	5.10917	5.24796	5.35772	4.73777	4.86448	5.50243	4.77113	4.6787	4.77433	4.98686	4.93221	5.01758
ENSG00000089199	CHGB	chromogranin B [Source:HGNC Symbol;Acc:HGNC:1930]	protein_coding	20	-0.68177	-3.80678	-4.91735	-4.54364	-4.25341	-5.45995	0.34786	1.3663	1.30181	-3.19955	1.71891	0.0618493
ENSG00000089220	PEBP1	phosphatidylethanolamine binding protein 1 [Source:HGNC Symbol;Acc:HGNC:8630]	protein_coding	12	9.83378	9.99926	10.0632	9.82048	9.85404	9.87465	10.1852	10.1489	10.262	10.1489	10.3894	10.356
ENSG00000089225	TBX5	T-box 5 [Source:HGNC Symbol;Acc:HGNC:11604]	protein_coding	12	6.71474	6.44693	6.31116	6.66254	7.00159	6.952	-2.13907	-2.27706	-1.56747	-1.617	0.152245	-2.50543
ENSG00000089234	BRAP	BRCA1 associated protein [Source:HGNC Symbol;Acc:HGNC:1099]	protein_coding	12	4.87629	4.87381	4.30199	4.86591	4.22248	4.14489	4.55854	4.39855	4.56062	4.73522	4.39373	4.32688
ENSG00000089248	ERP29	endoplasmic reticulum protein 29 [Source:HGNC Symbol;Acc:HGNC:13799]	protein_coding	12	7.20159	7.26131	7.00314	7.29953	7.42978	7.28007	8.02385	7.58238	8.1366	7.46713	7.89517	7.93227
ENSG00000089280	FUS	FUS RNA binding protein [Source:HGNC Symbol;Acc:HGNC:4010]	protein_coding	16	8.35175	8.64574	8.61153	8.22227	8.60563	8.66889	8.8425	8.7488	8.46126	8.95932	8.83929	8.72471
ENSG00000089289	IGBP1	immunoglobulin binding protein 1 [Source:HGNC Symbol;Acc:HGNC:5461]	protein_coding	X	6.47712	6.29217	6.3068	6.76109	6.00731	5.91378	6.1529	6.43934	6.60331	6.20429	6.1977	6.30132
ENSG00000089327	FXYD5	FXYD domain containing ion transport regulator 5 [Source:HGNC Symbol;Acc:HGNC:4029]	protein_coding	19	7.02158	7.1455	7.1455	7.05114	7.07095	6.72497	6.40757	6.035	6.01321	5.47262	5.93541	6.07539
ENSG00000089335	ZNF302	zinc finger protein 302 [Source:HGNC Symbol;Acc:HGNC:13848]	protein_coding	19	1.75115	2.76855	2.51996	2.8366	2.80253	2.49472	3.38628	2.53196	2.9052	3.21997	3.30965	3.01394
ENSG00000089351	GRAMD1A	GRAM domain containing 1A [Source:HGNC Symbol;Acc:HGNC:29305]	protein_coding	19	5.75038	5.72084	5.80128	5.61096	5.68679	5.77269	5.85127	5.81411	6.13388	5.69749	5.39102	5.95367
ENSG00000089597	GANAB	glucosidase II alpha subunit [Source:HGNC Symbol;Acc:HGNC:4138]	protein_coding	11	8.49472	8.31219	8.61416	7.53754	8.78873	8.82332	8.51848	7.83198	8.63133	8.20933	9.04118	8.74274
ENSG00000089639	GMIP	GEM interacting protein [Source:HGNC Symbol;Acc:HGNC:24852]	protein_coding	19	3.20562	2.57677	2.91785	3.16292	2.61677	3.40648	2.95423	2.64072	2.3306	2.49472	2.3024	2.43376
ENSG00000089682	RBM41	RNA binding motif protein 41 [Source:HGNC Symbol;Acc:HGNC:25617]	protein_coding	X	4.62048	5.08227	4.94633	4.82674	4.91843	4.67153	5.04348	5.06681	4.93127	4.82674	4.94043	5.35772
ENSG00000089685	BIRC5	baculoviral IAP repeat containing 5 [Source:HGNC Symbol;Acc:HGNC:593]	protein_coding	17	7.68251	8.39534	8.12848	7.37704	7.59011	7.88357	7.25346	8.24856	8.07155	8.24654	7.67412	7.80496
ENSG00000089693	MLF2	myeloid leukemia factor 2 [Source:HGNC Symbol;Acc:HGNC:7126]	protein_coding	12	7.99235	8.19018	8.26654	8.4638	7.99786	7.98893	7.89033	8.04173	7.90028	7.98714	8.07517	8.19879
ENSG00000089737	DDX24	DEAD-box helicase 24 [Source:HGNC Symbol;Acc:HGNC:13266]	protein_coding	14	5.22812	5.09635	5.14734	5.19858	5.14966	5.29146	6.05482	5.13667	5.52726	5.23	4.85894	5.21264
ENSG00000089775	ZBTB25	zinc finger and BTB domain containing 25 [Source:HGNC Symbol;Acc:HGNC:13112]	protein_coding	14	2.10957	2.63096	3.10938	1.85275	3.10433	2.59232	3.32015	2.66804	3.06326	3.13225	3.01394	3.20417
ENSG00000089818	NECAP1	NECAP endocytosis associated 1 [Source:HGNC Symbol;Acc:HGNC:24539]	protein_coding	12	2.66804	3.77368	3.3131	3.3715	2.34718	3.14384	2.68496	2.98014	2.89027	2.81537	3.15005	2.35616
ENSG00000089876	DHX32	DEAH-box helicase 32 (putative) [Source:HGNC Symbol;Acc:HGNC:16717]	protein_coding	10	3.31183	3.28083	3.40149	3.47203	3.87515	2.87139	4.27176	4.68849	4.29172	4.43638	4.80556	4.41892
ENSG00000089902	RCOR1	REST corepressor 1 [Source:HGNC Symbol;Acc:HGNC:17441]	protein_coding	14	5.95367	5.98217	5.99939	5.64275	5.72437	6.28239	6.14163	5.78204	5.82514	5.76448	5.72084	5.8365
ENSG00000089916	GPATCH2L	G-patch domain containing 2 like [Source:HGNC Symbol;Acc:HGNC:20210]	protein_coding	14	5.86367	6.27736	5.87501	5.9077	6.09171	6.37806	6.28554	6.20247	6.07948	5.95151	5.93761	6.14392
ENSG00000090006	LTBP4	latent transforming growth factor beta binding protein 4 [Source:HGNC Symbol;Acc:HGNC:6717]	protein_coding	19	4.07632	3.98467	4.34781	4.10883	4.8407	4.04459	4.66788	4.75399	5.34312	4.89013	5.52059	5.30693
ENSG00000090013	BLVRB	biliverdin reductase B [Source:HGNC Symbol;Acc:HGNC:1063]	protein_coding	19	5.75145	5.69644	5.29289	6.11386	5.80027	5.45155	5.55097	5.52527	5.09352	5.53482	5.18023	5.40415
ENSG00000090020	SLC9A1	solute carrier family 9 member A1 [Source:HGNC Symbol;Acc:HGNC:11071]	protein_coding	1	5.68319	5.73857	5.53626	5.04767	5.54199	5.54433	4.9878	5.43741	5.41059	5.03773	5.00398	5.58695
ENSG00000090054	SPTLC1	serine palmitoyltransferase long chain base subunit 1 [Source:HGNC Symbol;Acc:HGNC:11277]	protein_coding	9	6.75759	6.65096	6.63296	6.02056	6.84403	6.75626	5.69541	5.79083	6.19471	5.63681	6.39701	6.31943
ENSG00000090060	PAPOLA	poly(A) polymerase alpha [Source:HGNC Symbol;Acc:HGNC:14981]	protein_coding	14	7.42087	7.15608	7.38809	7.60969	7.57617	7.3848	7.69754	7.33783	7.279	7.51957	7.67689	7.42655
ENSG00000090061	CCNK	cyclin K [Source:HGNC Symbol;Acc:HGNC:1596]	protein_coding	14	6.41641	6.45665	6.49343	6.61203	6.17063	6.29593	4.95264	5.85986	5.79921	5.98442	5.63732	5.66362
ENSG00000090097	PCBP4	poly(rC) binding protein 4 [Source:HGNC Symbol;Acc:HGNC:8652]	protein_coding	3	8.55553	8.14299	8.39534	7.99786	8.45118	8.34722	8.15702	8.13254	7.96558	7.92734	7.53156	8.10652
ENSG00000090238	YPEL3	yippee like 3 [Source:HGNC Symbol;Acc:HGNC:18327]	protein_coding	16	4.95013	4.59067	4.92879	4.76322	5.08416	4.54226	5.49869	5.08134	6.02905	4.39001	5.40589	5.7712
ENSG00000090263	MRPS33	mitochondrial ribosomal protein S33 [Source:HGNC Symbol;Acc:HGNC:16634]	protein_coding	7	6.03203	6.0337	6.07305	6.25656	6.035	6.09291	6.15537	6.01948	6.10369	5.98889	5.96653	6.256
ENSG00000090266	NDUFB2	NADH:ubiquinone oxidoreductase subunit B2 [Source:HGNC Symbol;Acc:HGNC:7697]	protein_coding	7	7.80018	7.66703	7.49005	8.16746	7.48888	7.53388	7.39245	8.03798	7.73805	7.83018	7.48888	7.57743
ENSG00000090273	NUDC	nuclear distribution C, dynein complex regulator [Source:HGNC Symbol;Acc:HGNC:8045]	protein_coding	1	6.16007	6.55207	6.20131	6.72497	6.23553	6.19049	6.89775	6.92952	6.62018	6.81786	6.6619	6.51652
ENSG00000090316	MAEA	macrophage erythroblast attacher [Source:HGNC Symbol;Acc:HGNC:13731]	protein_coding	4	6.50825	6.55145	6.44126	6.81497	6.39879	6.28422	6.40337	6.70168	6.43297	6.55784	6.34	6.3549
ENSG00000090339	ICAM1	intercellular adhesion molecule 1 [Source:HGNC Symbol;Acc:HGNC:5344]	protein_coding	19	-1.0424	0.788206	0.264683	0.489302	-0.0559211	0.593134	1.59492	1.53612	0.762236	2.26159	1.57577	1.06985
ENSG00000090372	STRN4	striatin 4 [Source:HGNC Symbol;Acc:HGNC:15721]	protein_coding	19	4.73625	5.0653	4.5058	5.43877	4.74636	4.80654	4.39581	5.04721	4.8298	5.06116	4.53466	4.54811
ENSG00000090432	MUL1	mitochondrial E3 ubiquitin protein ligase 1 [Source:HGNC Symbol;Acc:HGNC:25762]	protein_coding	1	4.52408	4.98977	4.32958	4.87482	4.86184	4.99265	5.21081	4.47624	4.75184	4.75453	4.55333	4.82934
ENSG00000090447	TFAP4	transcription factor AP-4 [Source:HGNC Symbol;Acc:HGNC:11745]	protein_coding	16	3.19137	3.07756	3.17481	4.03052	1.59492	3.86361	3.10264	2.83358	2.59232	3.17624	4.09179	2.1561
ENSG00000090470	PDCD7	programmed cell death 7 [Source:HGNC Symbol;Acc:HGNC:8767]	protein_coding	15	5.50192	6.01145	5.72187	5.69036	5.37325	5.6622	5.25685	4.93082	4.90473	5.07406	5.49577	5.24196
ENSG00000090487	SPG21	SPG21 abhydrolase domain containing, maspardin [Source:HGNC Symbol;Acc:HGNC:20373]	protein_coding	15	6.42273	6.07779	6.08466	6.48757	6.44064	6.18032	5.33225	5.64126	5.48328	5.81613	6.05031	5.65198
ENSG00000090520	DNAJB11	DnaJ heat shock protein family (Hsp40) member B11 [Source:HGNC Symbol;Acc:HGNC:14889]	protein_coding	3	5.94754	5.98386	5.9972	5.94922	5.96154	6.20068	5.58358	5.79297	5.86997	5.87814	5.91205	5.82898
ENSG00000090530	P3H2	prolyl 3-hydroxylase 2 [Source:HGNC Symbol;Acc:HGNC:19317]	protein_coding	3	3.46738	3.17921	3.61548	3.25216	3.56365	4.02426	4.45306	4.80001	5.04862	5.18444	5.05486	4.90624
ENSG00000090565	RAB11FIP3	RAB11 family interacting protein 3 [Source:HGNC Symbol;Acc:HGNC:17224]	protein_coding	16	0.593134	0.489302	0.264683	0.264683	0.322988	0.936917	2.60244	1.61421	2.07346	2.20019	2.1561	1.90033
ENSG00000090581	GNPTG	N-acetylglucosamine-1-phosphate transferase subunit gamma [Source:HGNC Symbol;Acc:HGNC:23026]	protein_coding	16	4.63094	5.28161	4.9796	4.99313	4.45362	4.16288	3.81428	3.75005	4.29764	4.3468	4.08912	4.22511
ENSG00000090612	ZNF268	zinc finger protein 268 [Source:HGNC Symbol;Acc:HGNC:13061]	protein_coding	12	3.6253	3.43886	3.58437	3.04323	3.43106	3.513	3.91885	4.00088	4.21478	4.05529	4.15862	4.00326
ENSG00000090615	GOLGA3	golgin A3 [Source:HGNC Symbol;Acc:HGNC:4426]	protein_coding	12	7.61996	7.42206	7.58238	7.57617	7.49594	7.83994	6.72976	6.95662	7.11772	7.17793	7.40436	6.95121
ENSG00000090621	PABPC4	poly(A) binding protein cytoplasmic 4 [Source:HGNC Symbol;Acc:HGNC:8557]	protein_coding	1	8.84572	8.95241	9.04118	9.07819	8.95932	8.67758	8.82014	9.12772	9.18703	9.41439	9.26585	9.27871
ENSG00000090674	MCOLN1	mucolipin 1 [Source:HGNC Symbol;Acc:HGNC:13356]	protein_coding	19	0.152245	2.09781	-2.01074	-0.168848	1.26244	-0.269553	2.10957	1.11549	1.98844	-0.301651	1.20394	1.76714
ENSG00000090686	USP48	ubiquitin specific peptidase 48 [Source:HGNC Symbol;Acc:HGNC:18533]	protein_coding	1	7.04945	7.26637	7.15075	7.2035	7.32055	7.34508	7.65321	7.19531	7.27017	7.22938	7.14181	7.25526
ENSG00000090776	EFNB1	ephrin B1 [Source:HGNC Symbol;Acc:HGNC:3226]	protein_coding	X	2.79932	3.6269	3.02011	2.33909	1.78287	2.66322	2.44037	2.57677	2.43376	2.39443	2.3024	2.49472
ENSG00000090857	PDPR	pyruvate dehydrogenase phosphatase regulatory subunit [Source:HGNC Symbol;Acc:HGNC:30264]	protein_coding	16	5.39943	5.57356	5.41436	4.8536	5.61976	5.83162	7.13673	6.06299	6.46557	6.11729	6.46368	6.63507
ENSG00000090861	AARS	alanyl-tRNA synthetase [Source:HGNC Symbol;Acc:HGNC:20]	protein_coding	16	7.03843	6.66789	6.31564	6.31055	7.05945	6.66586	7.28107	6.62755	6.7497	6.76109	6.89155	6.86857
ENSG00000090863	GLG1	golgi glycoprotein 1 [Source:HGNC Symbol;Acc:HGNC:4316]	protein_coding	16	8.10079	8.24856	7.94651	7.42435	8.13467	8.10652	7.85413	7.52093	7.93931	7.62124	7.95697	8.18817
ENSG00000090889	KIF4A	kinesin family member 4A [Source:HGNC Symbol;Acc:HGNC:13339]	protein_coding	X	6.33572	7.05522	6.78404	5.5884	6.80208	6.87737	6.9279	7.07345	7.16053	6.80643	6.08466	7.11344
ENSG00000090905	TNRC6A	trinucleotide repeat containing adaptor 6A [Source:HGNC Symbol;Acc:HGNC:11969]	protein_coding	16	7.18348	7.35008	7.51604	7.05195	7.41981	7.63699	7.26727	7.14641	7.01997	7.04691	7.36368	7.41981
ENSG00000090924	PLEKHG2	pleckstrin homology and RhoGEF domain containing G2 [Source:HGNC Symbol;Acc:HGNC:29515]	protein_coding	19	4.81006	4.71253	4.88707	4.67153	4.83826	5.02863	4.24554	4.0775	3.59542	4.33259	4.38847	4.24226
ENSG00000090932	DLL3	delta like canonical Notch ligand 3 [Source:NCBI gene;Acc:10683]	protein_coding	19	0.238323	0.86618	0.264683	0.293552	0.376226	0.322988	2.4107	1.11549	2.61677	2.69741	2.5449	2.37937
ENSG00000090971	NAT14	N-acetyltransferase 14 (putative) [Source:HGNC Symbol;Acc:HGNC:28918]	protein_coding	19	5.68679	4.78524	5.30928	5.67025	5.78821	5.56673	5.99664	5.88346	6.12923	5.89403	6.01782	6.04742
ENSG00000090975	PITPNM2	phosphatidylinositol transfer protein membrane associated 2 [Source:HGNC Symbol;Acc:HGNC:21044]	protein_coding	12	0.264683	0.210689	-0.516651	-0.202286	0.437232	0.238323	4.59479	3.73706	4.45362	3.3381	4.20585	4.02256
ENSG00000090989	EXOC1	exocyst complex component 1 [Source:HGNC Symbol;Acc:HGNC:30380]	protein_coding	4	5.99488	5.98331	5.96599	6.18146	5.94754	6.07656	5.83701	6.09405	5.95206	5.65691	5.61673	5.89662
ENSG00000091009	RBM27	RNA binding motif protein 27 [Source:HGNC Symbol;Acc:HGNC:29243]	protein_coding	5	3.92654	4.42703	4.23755	4.46344	3.99922	3.86237	3.78956	3.97869	4.11049	4.39581	4.11101	3.74746
ENSG00000091039	OSBPL8	oxysterol binding protein like 8 [Source:HGNC Symbol;Acc:HGNC:16396]	protein_coding	12	7.46481	7.57617	7.53998	7.72526	7.32955	7.13478	7.41751	7.93931	7.78	7.92226	7.9552	7.78625
ENSG00000091073	DTX2	deltex E3 ubiquitin ligase 2 [Source:HGNC Symbol;Acc:HGNC:15973]	protein_coding	7	-1.25582	-1.46338	-1.67202	1.06985	-1.617	-1.617	3.48979	-0.516651	0.437232	0.462533	1.81614	-0.43817
ENSG00000091127	PUS7	pseudouridine synthase 7 [Source:HGNC Symbol;Acc:HGNC:26033]	protein_coding	7	3.32573	3.23524	3.34167	3.96022	3.66613	3.67749	3.7052	3.76892	3.49159	3.82116	2.97174	3.42629
ENSG00000091136	LAMB1	laminin subunit beta 1 [Source:HGNC Symbol;Acc:HGNC:6486]	protein_coding	7	7.8609	7.97281	7.62539	7.27309	7.79701	7.71048	8.35421	8.16953	8.42482	8.22435	8.52105	8.63473
ENSG00000091137	SLC26A4	solute carrier family 26 member 4 [Source:HGNC Symbol;Acc:HGNC:8818]	protein_coding	7	-1.21335	-3.32908	-3.63068	-1.32426	-1.25582	-0.68177	4.4369	4.48663	4.84718	3.36406	4.44517	4.18674
ENSG00000091140	DLD	dihydrolipoamide dehydrogenase [Source:HGNC Symbol;Acc:HGNC:2898]	protein_coding	7	6.04742	5.87159	5.89129	6.02397	5.87554	5.84389	6.1851	6.03028	5.93155	6.13269	5.96938	5.85933
ENSG00000091157	WDR7	WD repeat domain 7 [Source:HGNC Symbol;Acc:HGNC:13490]	protein_coding	18	3.77495	3.92535	3.8599	3.66968	4.06544	4.2938	4.70434	4.19553	4.3589	3.78812	4.24337	4.14098
ENSG00000091164	TXNL1	thioredoxin like 1 [Source:HGNC Symbol;Acc:HGNC:12436]	protein_coding	18	6.40821	6.49343	6.22715	6.82376	6.25477	6.10314	6.27559	6.40757	6.57216	6.3394	6.35312	6.01561
ENSG00000091317	CMTM6	CKLF like MARVEL transmembrane domain containing 6 [Source:HGNC Symbol;Acc:HGNC:19177]	protein_coding	3	8.32381	8.00882	8.0143	7.8462	8.55286	8.19018	9.26159	8.38778	8.83929	8.23297	8.54514	8.67178
ENSG00000091409	ITGA6	integrin subunit alpha 6 [Source:HGNC Symbol;Acc:HGNC:6142]	protein_coding	2	7.11179	7.18154	7.55309	6.90141	7.05195	7.28596	6.68629	6.05088	6.40757	6.01087	6.57155	6.61401
ENSG00000091436	MAP3K20	mitogen-activated protein kinase kinase kinase 20 [Source:HGNC Symbol;Acc:HGNC:17797]	protein_coding	2	8.63473	8.91155	8.81065	8.91828	8.57665	8.72471	7.85245	8.12848	7.87727	7.83839	7.42871	7.96926
ENSG00000091483	FH	fumarate hydratase [Source:HGNC Symbol;Acc:HGNC:3700]	protein_coding	1	6.19471	6.1851	6.68899	6.71604	5.85768	6.03947	4.43638	5.62348	4.94391	5.47742	5.6476	5.26819
ENSG00000091490	SEL1L3	SEL1L family member 3 [Source:HGNC Symbol;Acc:HGNC:29108]	protein_coding	4	4.94391	4.37053	4.35994	5.01087	3.95606	4.41269	2.60244	3.39445	3.14689	2.47508	3.71428	2.92024
ENSG00000091527	CDV3	CDV3 homolog [Source:HGNC Symbol;Acc:HGNC:26928]	protein_coding	3	8.40016	8.37582	8.52105	8.5051	8.67178	8.68048	8.77943	8.26423	8.08932	8.40256	8.4426	8.41279
ENSG00000091542	ALKBH5	alkB homolog 5, RNA demethylase [Source:HGNC Symbol;Acc:HGNC:25996]	protein_coding	17	6.39053	5.67967	5.87104	5.98386	5.64904	5.95367	6.00227	5.92392	6.37872	5.96938	6.53862	6.0435
ENSG00000091592	NLRP1	NLR family pyrin domain containing 1 [Source:HGNC Symbol;Acc:HGNC:14374]	protein_coding	17	5.98503	5.77422	5.84555	6.31878	6.08177	5.90987	5.27419	6.17303	5.75145	5.84668	5.6138	5.83271
ENSG00000091622	PITPNM3	PITPNM family member 3 [Source:HGNC Symbol;Acc:HGNC:21043]	protein_coding	17	-1.0424	-1.617	-1.77848	-1.51928	-0.797804	-1.617	3.19282	3.3347	2.95648	3.3715	3.13869	2.90769
ENSG00000091640	SPAG7	sperm associated antigen 7 [Source:HGNC Symbol;Acc:HGNC:11216]	protein_coding	17	7.56858	7.57984	7.49119	7.28007	8.02177	8.05106	7.55074	7.51359	7.60581	7.47282	7.96558	7.91866
ENSG00000091651	ORC6	origin recognition complex subunit 6 [Source:HGNC Symbol;Acc:HGNC:17151]	protein_coding	16	4.36628	4.70487	4.7183	3.19137	4.05197	4.28118	4.51779	4.6432	4.64119	4.57125	4.6032	4.66838
ENSG00000091656	ZFHX4	zinc finger homeobox 4 [Source:HGNC Symbol;Acc:HGNC:30939]	protein_coding	8	5.52481	5.95093	5.62596	5.64466	6.04633	5.98386	6.65848	5.69847	6.00113	6.19884	6.29406	6.11913
ENSG00000091732	ZC3HC1	zinc finger C3HC-type containing 1 [Source:HGNC Symbol;Acc:HGNC:29913]	protein_coding	7	3.9871	4.11766	4.3468	4.07972	4.18194	4.35789	4.09234	4.08849	4.29226	4.25294	4.43279	4.12678
ENSG00000091844	RGS17	regulator of G protein signaling 17 [Source:HGNC Symbol;Acc:HGNC:14088]	protein_coding	6	-0.872734	0.437232	0.210689	-0.0559211	0.322988	0.322988	2.50123	1.3663	1.78287	2.20019	2.9424	1.55649
ENSG00000091947	TMEM101	transmembrane protein 101 [Source:HGNC Symbol;Acc:HGNC:28653]	protein_coding	17	4.69763	4.79954	4.9541	4.78377	4.97144	5.26819	5.38917	4.80803	5.2216	4.91894	5.14505	4.90473
ENSG00000091986	CCDC80	coiled-coil domain containing 80 [Source:HGNC Symbol;Acc:HGNC:30649]	protein_coding	3	11.128	10.7255	10.536	10.8653	11.0545	10.536	11.5107	11.154	11.5961	11.154	11.6916	11.0313
ENSG00000092010	PSME1	proteasome activator subunit 1 [Source:HGNC Symbol;Acc:HGNC:9568]	protein_coding	14	6.48432	6.24042	6.41516	6.46945	6.20131	6.35553	6.56961	6.96444	7.04273	7.06026	6.89921	6.86194
ENSG00000092020	PPP2R3C	protein phosphatase 2 regulatory subunit B''gamma [Source:HGNC Symbol;Acc:HGNC:17485]	protein_coding	14	6.38307	6.27314	6.3653	6.73879	6.598	6.28614	6.8648	6.39509	6.36292	6.61894	6.2187	5.94696
ENSG00000092036	HAUS4	HAUS augmin like complex subunit 4 [Source:HGNC Symbol;Acc:HGNC:20163]	protein_coding	14	-0.516651	-3.63068	-0.370719	-0.339099	0.152245	-0.0559211	1.34144	2.37937	1.44486	1.91644	2.09781	1.6866
ENSG00000092068	SLC7A8	solute carrier family 7 member 8 [Source:HGNC Symbol;Acc:HGNC:11066]	protein_coding	14	3.98102	3.91947	3.21727	3.29188	3.7281	2.99468	2.8245	1.59492	3.15005	1.79991	2.90769	3.02224
ENSG00000092094	OSGEP	O-sialoglycoprotein endopeptidase [Source:HGNC Symbol;Acc:HGNC:18028]	protein_coding	14	3.1703	3.05577	3.17332	3.17624	3.18843	3.24316	3.60295	3.14848	2.93222	3.47757	2.80878	3.1402
ENSG00000092096	SLC22A17	solute carrier family 22 member 17 [Source:HGNC Symbol;Acc:HGNC:23095]	protein_coding	14	4.62692	4.5225	4.31009	4.27332	5.17168	4.54178	2.85489	2.60244	3.04867	2.95873	2.4107	3.34598
ENSG00000092108	SCFD1	sec1 family domain containing 1 [Source:HGNC Symbol;Acc:HGNC:20726]	protein_coding	14	6.69608	6.54414	6.53668	7.18789	6.51652	6.43871	5.91489	6.1773	5.58266	6.40337	6.07249	5.52726
ENSG00000092140	G2E3	G2/M-phase specific E3 ubiquitin protein ligase [Source:HGNC Symbol;Acc:HGNC:20338]	protein_coding	14	5.56097	6.03145	6.02282	5.54632	5.73804	5.70463	6.07948	5.64514	6.33052	5.64126	5.79566	6.15419
ENSG00000092148	HECTD1	HECT domain E3 ubiquitin protein ligase 1 [Source:HGNC Symbol;Acc:HGNC:20157]	protein_coding	14	7.43763	7.51722	7.38051	7.27797	7.64364	7.63829	7.87407	7.15349	7.35725	7.21463	7.45578	7.5966
ENSG00000092199	HNRNPC	heterogeneous nuclear ribonucleoprotein C (C1/C2) [Source:HGNC Symbol;Acc:HGNC:5035]	protein_coding	14	9.32245	9.50806	9.47774	9.58173	9.51318	9.69517	9.59261	9.55492	9.62585	9.69517	9.60359	9.68924
ENSG00000092201	SUPT16H	SPT16 homolog, facilitates chromatin remodeling subunit [Source:HGNC Symbol;Acc:HGNC:11465]	protein_coding	14	8.68339	8.66601	8.69803	8.43509	8.99437	9.20327	9.68924	9.06699	9.03388	8.95586	8.92166	9.03025
ENSG00000092203	TOX4	TOX high mobility group box family member 4 [Source:HGNC Symbol;Acc:HGNC:20161]	protein_coding	14	6.69827	6.69461	6.57549	6.67273	6.85955	6.62755	6.52939	6.23615	6.24759	6.46748	6.34555	6.51273
ENSG00000092208	GEMIN2	gem nuclear organelle associated protein 2 [Source:HGNC Symbol;Acc:HGNC:10884]	protein_coding	14	1.18314	0.293552	0.489302	-0.370719	0.936917	0.0618493	2.69741	2.62652	2.96962	2.94756	2.28383	2.10957
ENSG00000092330	AL096870.1	TERF1 interacting nuclear factor 2 [Source:NCBI gene;Acc:26277]	protein_coding	14	1.24275	-1.32426	-0.916491	2.14398	2.58201	0.618962	-4.01435	1.83326	0.293552	0.0336037	-0.0873549	-4.25341
ENSG00000092421	SEMA6A	semaphorin 6A [Source:HGNC Symbol;Acc:HGNC:10738]	protein_coding	5	1.08996	1.63298	0.34786	0.668953	1.48149	1.26244	0.182333	-1.77848	-1.72401	-1.72401	-1.89222	-1.51928
ENSG00000092439	TRPM7	transient receptor potential cation channel subfamily M member 7 [Source:HGNC Symbol;Acc:HGNC:17994]	protein_coding	15	5.98725	6.1571	6.08061	5.38354	5.905	5.905	5.64224	5.49484	5.47114	5.25505	5.90552	5.77894
ENSG00000092445	TYRO3	TYRO3 protein tyrosine kinase [Source:HGNC Symbol;Acc:HGNC:12446]	protein_coding	15	4.30406	4.59693	4.39267	4.13612	3.91593	4.00266	4.57178	4.8368	4.52408	4.60872	4.11372	4.19223
ENSG00000092470	WDR76	WD repeat domain 76 [Source:HGNC Symbol;Acc:HGNC:25773]	protein_coding	15	3.96957	4.64912	4.84621	4.89159	5.24103	5.51583	6.24273	5.0001	5.12909	5.98272	5.63532	4.75134
ENSG00000092531	SNAP23	synaptosome associated protein 23 [Source:HGNC Symbol;Acc:HGNC:11131]	protein_coding	15	5.60203	5.4323	5.77946	6.10715	5.42474	5.32368	4.9743	5.57152	5.57255	5.42665	5.12864	5.09917
ENSG00000092607	TBX15	T-box 15 [Source:HGNC Symbol;Acc:HGNC:11594]	protein_coding	1	2.66804	2.35616	1.79991	2.85757	2.29279	1.59492	-2.3494	-1.83486	-1.72401	-2.07478	-2.07478	-2.01074
ENSG00000092621	PHGDH	phosphoglycerate dehydrogenase [Source:HGNC Symbol;Acc:HGNC:8923]	protein_coding	1	6.62144	6.50228	5.96041	6.50757	6.2615	5.79615	5.97158	6.00445	6.28123	6.20006	6.19049	6.25119
ENSG00000092820	EZR	ezrin [Source:HGNC Symbol;Acc:HGNC:12691]	protein_coding	6	7.51231	7.8085	7.65587	7.50409	7.73506	7.8478	9.69517	9.19107	9.09704	9.52349	9.12772	9.21145
ENSG00000092841	MYL6	myosin light chain 6 [Source:HGNC Symbol;Acc:HGNC:7587]	protein_coding	12	11.0313	10.8282	10.6629	11.1028	10.7754	10.5627	10.6332	11.1808	11.0087	11.1808	10.8844	10.7094
ENSG00000092847	AGO1	argonaute RISC component 1 [Source:HGNC Symbol;Acc:HGNC:3262]	protein_coding	1	5.37325	5.39711	5.23776	5.21976	5.77067	5.70876	6.13793	5.45915	5.47842	5.16612	5.62884	5.75768
ENSG00000092853	CLSPN	claspin [Source:HGNC Symbol;Acc:HGNC:19715]	protein_coding	1	6.74549	7.21166	7.27017	6.70033	7.02158	7.39898	7.48777	7.3739	6.77239	7.46481	7.15782	6.89459
ENSG00000092871	RFFL	ring finger and FYVE like domain containing E3 ubiquitin protein ligase [Source:HGNC Symbol;Acc:HGNC:24821]	protein_coding	17	3.19562	3.2979	3.69042	3.61473	3.23659	3.26959	3.54648	3.14689	3.56933	3.69042	3.83791	2.44731
ENSG00000092929	UNC13D	unc-13 homolog D [Source:HGNC Symbol;Acc:HGNC:23147]	protein_coding	17	-1.32426	-0.872734	-1.12621	-0.202286	-1.67202	-0.835796	1.46262	2.17891	2.07346	1.51769	2.40349	2.26159
ENSG00000092931	MFSD11	major facilitator superfamily domain containing 11 [Source:HGNC Symbol;Acc:HGNC:25458]	protein_coding	17	3.75941	3.69259	3.51202	3.92075	3.91288	3.51202	3.61778	3.607	3.63774	3.37689	3.6609	3.73838
ENSG00000092964	DPYSL2	dihydropyrimidinase like 2 [Source:HGNC Symbol;Acc:HGNC:3014]	protein_coding	8	7.74396	7.36467	7.37183	7.32439	7.49361	7.47282	7.34401	7.64364	7.57101	7.835	7.8068	7.74829
ENSG00000092969	TGFB2	transforming growth factor beta 2 [Source:HGNC Symbol;Acc:HGNC:11768]	protein_coding	1	2.68931	1.73497	1.53612	2.73222	2.5449	1.34144	6.81941	7.09297	6.64739	7.33377	7.00159	6.85799
ENSG00000092978	GPATCH2	G-patch domain containing 2 [Source:HGNC Symbol;Acc:HGNC:25499]	protein_coding	1	5.41153	5.59763	5.12102	5.33037	5.38213	5.46643	5.56484	4.97816	4.85312	5.26075	4.7602	4.80162
ENSG00000093000	NUP50	nucleoporin 50 [Source:HGNC Symbol;Acc:HGNC:8065]	protein_coding	22	6.08466	6.16584	6.27869	5.92772	6.40207	6.27497	6.79556	6.48154	6.46118	6.51141	6.49978	6.38122
ENSG00000093009	CDC45	cell division cycle 45 [Source:HGNC Symbol;Acc:HGNC:1739]	protein_coding	22	3.68242	3.55133	4.09674	3.43978	3.43886	3.7205	3.45609	4.09338	3.49893	4.70027	4.45991	3.22694
ENSG00000093010	COMT	catechol-O-methyltransferase [Source:HGNC Symbol;Acc:HGNC:2228]	protein_coding	22	6.49978	7.16402	7.40317	6.73046	6.14044	5.73111	4.36368	6.13032	5.24476	5.37611	6.49343	5.93869
ENSG00000093144	ECHDC1	ethylmalonyl-CoA decarboxylase 1 [Source:HGNC Symbol;Acc:HGNC:21489]	protein_coding	6	6.33171	6.06589	6.14392	6.82161	6.36471	6.26568	6.04802	6.65927	6.10426	6.38366	6.3518	6.06299
ENSG00000093167	LRRFIP2	LRR binding FLII interacting protein 2 [Source:HGNC Symbol;Acc:HGNC:6703]	protein_coding	3	7.85413	7.85574	7.99062	8.1654	7.49707	7.77118	6.21145	6.84623	6.43424	6.77741	6.1773	6.4252
ENSG00000093183	SEC22C	SEC22 homolog C, vesicle trafficking protein [Source:HGNC Symbol;Acc:HGNC:16828]	protein_coding	3	5.06208	5.34544	5.05437	5.33553	4.98105	5.1901	5.31123	5.36995	5.27925	5.20934	4.77433	4.92733
ENSG00000093217	XYLB	xylulokinase [Source:HGNC Symbol;Acc:HGNC:12839]	protein_coding	3	1.48149	1.48149	1.91644	1.04733	1.48149	2.13304	2.69741	1.67034	1.42531	2.06094	2.3024	2.07346
ENSG00000094631	HDAC6	histone deacetylase 6 [Source:HGNC Symbol;Acc:HGNC:14064]	protein_coding	X	3.89469	4.22191	4.15747	3.82055	4.60674	4.56483	5.22859	4.88417	4.88319	4.13234	4.25243	5.13366
ENSG00000094804	CDC6	cell division cycle 6 [Source:HGNC Symbol;Acc:HGNC:1744]	protein_coding	17	4.29432	4.67316	4.8201	4.27438	4.80263	5.1139	5.91205	5.7676	5.09727	6.00972	5.55052	5.0001
ENSG00000094841	UPRT	uracil phosphoribosyltransferase homolog [Source:HGNC Symbol;Acc:HGNC:28334]	protein_coding	X	1.42531	2.06094	2.65431	3.12134	1.26244	1.91644	2.80566	3.39649	3.60216	3.64684	2.86883	2.87709
ENSG00000094880	CDC23	cell division cycle 23 [Source:HGNC Symbol;Acc:HGNC:1724]	protein_coding	5	4.56164	4.67153	4.19668	4.07307	4.2928	4.24281	3.77495	4.56871	4.08966	4.40746	4.39001	4.50836
ENSG00000094914	AAAS	aladin WD repeat nucleoporin [Source:HGNC Symbol;Acc:HGNC:13666]	protein_coding	12	3.62861	4.49436	4.38693	4.12363	4.3679	3.69113	4.73976	4.12363	4.14817	3.48801	3.98648	4.27068
ENSG00000094916	CBX5	chromobox 5 [Source:HGNC Symbol;Acc:HGNC:1555]	protein_coding	12	8.21797	8.68339	8.62258	7.90517	8.46126	8.55553	9.41916	9.36764	9.57632	9.12772	9.36305	9.45301
ENSG00000094975	SUCO	SUN domain containing ossification factor [Source:HGNC Symbol;Acc:HGNC:1240]	protein_coding	1	5.80723	5.89239	6.14331	5.88514	6.02849	6.18449	6.71942	6.75829	6.9793	6.78321	6.99663	7.04185
ENSG00000095002	MSH2	mutS homolog 2 [Source:HGNC Symbol;Acc:HGNC:7325]	protein_coding	2	5.27646	5.12626	5.53014	5.26864	5.40276	5.55692	5.78045	5.51183	5.33037	5.55998	5.48657	5.52628
ENSG00000095015	MAP3K1	mitogen-activated protein kinase kinase kinase 1 [Source:HGNC Symbol;Acc:HGNC:6848]	protein_coding	5	4.32746	3.70089	3.89277	3.70659	4.07521	4.24554	4.23865	3.68748	3.87268	3.68462	3.28809	3.47843
ENSG00000095059	DHPS	deoxyhypusine synthase [Source:HGNC Symbol;Acc:HGNC:2869]	protein_coding	19	3.76685	3.30719	3.5772	2.35616	3.77227	3.15615	4.41592	3.77566	4.6027	3.95731	3.37805	3.78152
ENSG00000095066	HOOK2	hook microtubule tethering protein 2 [Source:HGNC Symbol;Acc:HGNC:19885]	protein_coding	19	3.52439	3.87025	3.79609	2.86306	3.86237	3.7581	3.71493	3.31421	3.46194	3.09241	2.84849	3.88018
ENSG00000095139	ARCN1	archain 1 [Source:HGNC Symbol;Acc:HGNC:649]	protein_coding	11	6.59014	6.88116	6.78767	7.12188	6.47775	6.33113	6.13562	6.33695	5.93761	6.16584	5.85664	5.74016
ENSG00000095203	EPB41L4B	erythrocyte membrane protein band 4.1 like 4B [Source:HGNC Symbol;Acc:HGNC:19818]	protein_coding	9	-2.67595	-0.0873549	-0.370719	-1.21335	-0.647915	-1.0424	1.11549	2.58201	1.83326	2.44037	2.04641	2.24115
ENSG00000095209	TMEM38B	transmembrane protein 38B [Source:HGNC Symbol;Acc:HGNC:25535]	protein_coding	9	2.99908	3.9044	3.54144	2.91531	3.52439	3.10433	2.59232	1.85275	2.5258	2.87407	2.63096	2.81862
ENSG00000095261	PSMD5	proteasome 26S subunit, non-ATPase 5 [Source:HGNC Symbol;Acc:HGNC:9563]	protein_coding	9	5.13182	4.93313	4.85463	5.09776	4.76068	4.95013	3.544	3.90079	3.52353	4.09179	3.9507	3.84912
ENSG00000095303	PTGS1	prostaglandin-endoperoxide synthase 1 [Source:HGNC Symbol;Acc:HGNC:9604]	protein_coding	9	7.03929	6.94499	7.01113	6.91997	6.96997	6.77319	-0.43817	-1.00393	-0.301651	-0.68177	-0.68177	-0.721049
ENSG00000095319	NUP188	nucleoporin 188 [Source:HGNC Symbol;Acc:HGNC:17859]	protein_coding	9	4.30033	4.87482	4.86496	4.48251	4.84421	4.95721	4.87533	5.01565	4.83974	5.06345	5.19617	4.63154
ENSG00000095321	CRAT	carnitine O-acetyltransferase [Source:HGNC Symbol;Acc:HGNC:2342]	protein_coding	9	5.34312	5.75409	5.17539	5.3948	5.57788	5.29051	6.25656	6.05644	5.89129	5.72589	5.67073	5.84498
ENSG00000095380	NANS	N-acetylneuraminate synthase [Source:HGNC Symbol;Acc:HGNC:19237]	protein_coding	9	6.29593	6.29159	6.30996	6.57549	5.99774	6.23918	7.12271	7.78938	7.10252	7.50997	7.3157	7.59135
ENSG00000095383	TBC1D2	TBC1 domain family member 2 [Source:HGNC Symbol;Acc:HGNC:18026]	protein_coding	9	6.19411	6.38307	5.59959	6.32749	5.81152	5.86947	6.02452	6.61894	6.19411	6.08752	5.91043	6.40004
ENSG00000095397	WHRN	whirlin [Source:HGNC Symbol;Acc:HGNC:16361]	protein_coding	9	-0.797804	-1.0424	0.264683	-0.339099	0.264683	-0.647915	2.96742	2.09781	2.21095	2.4107	2.55621	2.29279
ENSG00000095485	CWF19L1	CWF19 like cell cycle control factor 1 [Source:HGNC Symbol;Acc:HGNC:25613]	protein_coding	10	3.13225	2.9609	3.67892	3.84785	2.91006	3.38628	4.08148	4.63559	4.37832	4.36046	4.15148	3.85549
ENSG00000095539	SEMA4G	semaphorin 4G [Source:HGNC Symbol;Acc:HGNC:10735]	protein_coding	10	0.0618493	-0.916491	-0.370719	-0.301651	-0.301651	0.0336037	1.20394	1.55649	1.59492	0.437232	1.59492	1.44486
ENSG00000095564	BTAF1	B-TFIID TATA-box binding protein associated factor 1 [Source:HGNC Symbol;Acc:HGNC:17307]	protein_coding	10	4.54178	5.05343	4.81514	4.68484	4.94297	5.11676	5.74989	5.19997	5.30505	5.28114	5.5554	5.27276
ENSG00000095574	IKZF5	IKAROS family zinc finger 5 [Source:HGNC Symbol;Acc:HGNC:14283]	protein_coding	10	3.03205	2.83955	2.85489	2.65431	2.77193	2.43376	3.12763	3.16446	3.49893	3.88913	3.2979	3.54479
ENSG00000095739	BAMBI	BMP and activin membrane bound inhibitor [Source:HGNC Symbol;Acc:HGNC:30251]	protein_coding	10	-1.0424	-0.125285	-1.12621	-0.168848	-0.516651	-0.647915	3.41941	3.74875	3.64382	3.92535	3.47477	2.9424
ENSG00000095752	IL11	interleukin 11 [Source:HGNC Symbol;Acc:HGNC:5966]	protein_coding	19	4.50265	4.73161	5.57601	4.68849	4.93751	5.37837	3.60216	4.76572	4.43226	4.73161	4.5162	4.81514
ENSG00000095787	WAC	WW domain containing adaptor with coiled-coil [Source:HGNC Symbol;Acc:HGNC:17327]	protein_coding	10	7.75735	7.80496	7.66703	7.94121	7.69351	7.67831	7.6715	8.00693	7.73081	7.8971	7.70913	7.79093
ENSG00000095794	CREM	cAMP responsive element modulator [Source:HGNC Symbol;Acc:HGNC:2352]	protein_coding	10	4.77066	3.81308	4.30562	4.26736	4.26615	4.19997	3.98354	4.28015	4.04349	3.87268	3.69749	3.81931
ENSG00000095906	NUBP2	nucleotide binding protein 2 [Source:HGNC Symbol;Acc:HGNC:8042]	protein_coding	16	4.8536	5.55593	4.74936	5.27323	4.74283	5.14598	5.58312	5.63532	5.55642	5.65441	5.3154	5.67462
ENSG00000095951	HIVEP1	human immunodeficiency virus type I enhancer binding protein 1 [Source:HGNC Symbol;Acc:HGNC:4920]	protein_coding	6	4.19944	3.58674	3.69535	3.92771	3.98409	4.20317	4.35734	4.04911	4.20849	4.04798	4.89312	4.43279
ENSG00000096060	FKBP5	FKBP prolyl isomerase 5 [Source:HGNC Symbol;Acc:HGNC:3721]	protein_coding	6	1.49881	2.8366	3.6609	3.29188	3.04323	3.39024	5.26257	5.3507	5.02338	5.29932	4.87836	4.73473
ENSG00000096063	SRPK1	SRSF protein kinase 1 [Source:HGNC Symbol;Acc:HGNC:11305]	protein_coding	6	6.57882	6.73947	6.6849	6.4443	6.38613	6.68292	7.09376	7.06608	7.08038	7.03518	6.96051	6.97776
ENSG00000096070	BRPF3	bromodomain and PHD finger containing 3 [Source:HGNC Symbol;Acc:HGNC:14256]	protein_coding	6	2.49472	3.70892	3.49159	3.38128	2.68496	2.508	2.60244	2.508	2.78931	2.60244	2.4679	2.68931
ENSG00000096080	MRPS18A	mitochondrial ribosomal protein S18A [Source:HGNC Symbol;Acc:HGNC:14515]	protein_coding	6	4.49788	4.98591	4.6377	5.26302	4.84473	4.73161	5.49772	4.88608	4.84317	5.09216	4.81664	4.83124
ENSG00000096092	TMEM14A	transmembrane protein 14A [Source:HGNC Symbol;Acc:HGNC:21076]	protein_coding	6	5.41338	4.91455	5.32702	4.95217	5.41809	5.05581	4.25345	5.75512	5.55836	5.24749	5.77676	5.76186
ENSG00000096093	EFHC1	EF-hand domain containing 1 [Source:HGNC Symbol;Acc:HGNC:16406]	protein_coding	6	3.73571	3.86543	3.24316	3.41433	4.07916	3.20707	4.30406	4.28741	4.31069	3.85046	4.16454	4.81115
ENSG00000096384	HSP90AB1	heat shock protein 90 alpha family class B member 1 [Source:HGNC Symbol;Acc:HGNC:5258]	protein_coding	6	11.0783	11.3973	11.3973	10.9039	11.4711	11.7439	12.3624	11.2668	11.5107	11.7998	11.8599	11.6424
ENSG00000096401	CDC5L	cell division cycle 5 like [Source:HGNC Symbol;Acc:HGNC:1743]	protein_coding	6	6.75315	7.01601	6.87077	6.81356	6.76036	6.94661	6.85586	6.8722	6.84999	6.94111	6.90063	6.91919
ENSG00000096433	ITPR3	inositol 1,4,5-trisphosphate receptor type 3 [Source:HGNC Symbol;Acc:HGNC:6182]	protein_coding	6	5.1063	5.38813	5.59076	5.12005	5.29476	4.97908	5.88845	5.70001	5.95758	5.81886	6.54956	6.24215
ENSG00000096654	ZNF184	zinc finger protein 184 [Source:HGNC Symbol;Acc:HGNC:12975]	protein_coding	6	1.40604	2.81196	2.6362	2.97388	2.82782	2.4192	2.4192	2.98636	2.5258	2.72105	2.94505	2.5258
ENSG00000096696	DSP	desmoplakin [Source:HGNC Symbol;Acc:HGNC:3052]	protein_coding	6	7.85928	7.835	7.31665	7.36467	7.88357	7.35529	8.60563	8.26654	8.0143	8.14087	8.02	8.34504
ENSG00000096717	SIRT1	sirtuin 1 [Source:HGNC Symbol;Acc:HGNC:14929]	protein_coding	10	3.70659	3.58113	3.84607	4.08029	3.96195	4.01394	3.74942	4.71617	4.68338	4.55699	4.55803	4.47264
ENSG00000096746	HNRNPH3	heterogeneous nuclear ribonucleoprotein H3 [Source:HGNC Symbol;Acc:HGNC:5043]	protein_coding	10	6.57356	6.98319	7.13579	6.63443	6.93348	6.97387	7.44889	6.87592	7.21463	7.21554	7.44778	7.30972
ENSG00000096872	IFT74	intraflagellar transport 74 [Source:HGNC Symbol;Acc:HGNC:21424]	protein_coding	9	5.10531	4.95013	5.09352	5.63229	5.03674	5.10819	4.97862	5.60948	5.45915	5.70357	5.30877	5.48565
ENSG00000096968	JAK2	Janus kinase 2 [Source:HGNC Symbol;Acc:HGNC:6192]	protein_coding	9	3.95606	3.56038	3.8156	3.25347	4.03339	3.91593	3.68176	2.95209	3.30146	3.26475	3.44263	3.68957
ENSG00000097007	ABL1	ABL proto-oncogene 1, non-receptor tyrosine kinase [Source:HGNC Symbol;Acc:HGNC:76]	protein_coding	9	5.84498	5.71879	5.73455	5.47842	5.91774	5.82198	5.83162	6.42788	6.34381	6.51078	6.69688	6.66123
ENSG00000097021	ACOT7	acyl-CoA thioesterase 7 [Source:HGNC Symbol;Acc:HGNC:24157]	protein_coding	1	6.15595	6.26264	6.34316	6.45983	5.75359	6.03892	5.44435	6.26207	5.76082	6.43043	5.86582	5.73359
ENSG00000097033	SH3GLB1	SH3 domain containing GRB2 like, endophilin B1 [Source:HGNC Symbol;Acc:HGNC:10833]	protein_coding	1	7.57865	7.31367	7.23725	7.71916	7.37938	7.2401	7.27017	7.58611	7.32439	7.30773	7.20983	7.28494
ENSG00000097046	CDC7	cell division cycle 7 [Source:HGNC Symbol;Acc:HGNC:1745]	protein_coding	1	0.936917	0.841433	1.11549	1.24275	0.762236	0.936917	2.57677	2.51403	2.34718	3.24443	2.3719	2.4192
ENSG00000097096	SYDE2	synapse defective Rho GTPase homolog 2 [Source:HGNC Symbol;Acc:HGNC:25841]	protein_coding	1	1.32243	2.84278	0.738121	0.618962	2.13304	1.20394	2.67221	2.24115	2.10957	1.91644	1.48149	1.9606
ENSG00000099194	SCD	stearoyl-CoA desaturase [Source:HGNC Symbol;Acc:HGNC:10571]	protein_coding	10	7.27111	6.33304	6.95897	7.33894	6.47519	6.96284	6.66519	6.53478	7.69616	7.7267	8.75488	6.50825
ENSG00000099203	TMED1	transmembrane p24 trafficking protein 1 [Source:HGNC Symbol;Acc:HGNC:17291]	protein_coding	19	4.13991	4.73317	4.55594	4.73266	4.06807	4.41592	4.09993	3.96431	3.32015	3.96022	4.01803	3.74322
ENSG00000099204	ABLIM1	actin binding LIM protein 1 [Source:HGNC Symbol;Acc:HGNC:78]	protein_coding	10	3.70089	3.75214	3.54144	3.39543	4.30616	3.2833	5.67864	5.83479	6.18032	5.38724	5.7546	6.14875
ENSG00000099219	ERMP1	endoplasmic reticulum metallopeptidase 1 [Source:HGNC Symbol;Acc:HGNC:23703]	protein_coding	9	2.14398	1.78287	1.91644	1.91644	2.61677	2.42609	3.20562	1.81614	3.73706	2.40349	2.6362	3.78739
ENSG00000099246	RAB18	RAB18, member RAS oncogene family [Source:HGNC Symbol;Acc:HGNC:14244]	protein_coding	10	7.25148	6.88266	6.90532	7.05275	6.77096	6.77532	5.81361	6.06841	5.83753	6.26381	6.16525	6.07948
ENSG00000099250	NRP1	neuropilin 1 [Source:HGNC Symbol;Acc:HGNC:8004]	protein_coding	10	7.72065	7.86246	7.81455	7.75131	7.90353	7.83683	8.00515	7.33066	7.83839	7.66415	7.93752	7.8708
ENSG00000099256	PRTFDC1	phosphoribosyl transferase domain containing 1 [Source:HGNC Symbol;Acc:HGNC:23333]	protein_coding	10	2.6362	3.15005	2.53196	2.96311	2.6362	2.40349	4.12549	4.41269	4.2822	4.08966	3.8026	4.42486
ENSG00000099260	PALMD	palmdelphin [Source:HGNC Symbol;Acc:HGNC:15846]	protein_coding	1	-3.47101	-4.54364	-1.617	-3.63068	-3.47101	-1.56747	5.42946	5.76915	4.56815	5.53671	4.93461	5.67713
ENSG00000099284	H2AFY2	H2A histone family member Y2 [Source:HGNC Symbol;Acc:HGNC:14453]	protein_coding	10	-2.96975	-0.168848	-3.08058	-2.866	-1.00393	-3.19955	3.3037	3.57244	2.64953	3.14848	3.61622	3.11819
ENSG00000099290	WASHC2A	WASH complex subunit 2A [Source:HGNC Symbol;Acc:HGNC:23416]	protein_coding	10	5.74528	5.72487	5.51629	5.8705	5.89184	5.59814	5.37087	4.97237	5.24988	5.13855	5.20934	5.31815
ENSG00000099308	MAST3	microtubule associated serine/threonine kinase 3 [Source:HGNC Symbol;Acc:HGNC:19036]	protein_coding	19	2.13304	0.788206	1.73497	1.71891	1.00233	0.910331	1.3663	2.70574	2.06094	1.55649	2.3719	2.57181
ENSG00000099326	MZF1	myeloid zinc finger 1 [Source:HGNC Symbol;Acc:HGNC:13108]	protein_coding	19	1.9606	3.40648	3.12458	3.06707	3.48716	2.508	3.73347	3.44173	3.96709	3.17178	3.00944	3.56775
ENSG00000099330	OCEL1	occludin/ELL domain containing 1 [Source:HGNC Symbol;Acc:HGNC:26221]	protein_coding	19	3.25846	3.30847	1.53612	3.05577	2.46069	1.81614	2.66804	2.46069	2.6362	2.28383	2.04641	2.28383
ENSG00000099331	MYO9B	myosin IXB [Source:HGNC Symbol;Acc:HGNC:7609]	protein_coding	19	6.39821	5.89351	6.30191	6.29951	6.10256	6.4252	5.79717	5.70827	5.69696	5.7494	6.02341	5.86736
ENSG00000099337	KCNK6	potassium two pore domain channel subfamily K member 6 [Source:HGNC Symbol;Acc:HGNC:6281]	protein_coding	19	5.46255	4.97049	5.04071	5.31166	3.99633	4.58507	6.98319	7.25624	6.55463	7.26921	6.33883	7.11851
ENSG00000099341	PSMD8	proteasome 26S subunit, non-ATPase 8 [Source:HGNC Symbol;Acc:HGNC:9566]	protein_coding	19	7.83198	7.91526	7.91361	8.21386	7.68529	7.93931	8.15503	8.14087	7.94481	8.08315	7.77272	7.75268
ENSG00000099364	FBXL19	F-box and leucine rich repeat protein 19 [Source:HGNC Symbol;Acc:HGNC:25300]	protein_coding	16	2.91253	3.19562	3.68888	3.64761	1.28197	2.09781	2.32153	3.39445	2.59232	3.97869	2.58201	2.4679
ENSG00000099365	STX1B	syntaxin 1B [Source:HGNC Symbol;Acc:HGNC:18539]	protein_coding	16	0.264683	1.02594	-0.232922	0.569552	0.00535913	0.86618	1.91644	1.06985	1.63298	1.57577	0.489302	1.90033
ENSG00000099377	HSD3B7	hydroxy-delta-5-steroid dehydrogenase, 3 beta- and steroid delta-isomerase 7 [Source:HGNC Symbol;Acc:HGNC:18324]	protein_coding	16	4.87781	4.68638	4.76422	4.27282	4.72692	4.71672	3.76751	3.84981	3.83029	2.69741	3.30486	3.88913
ENSG00000099381	SETD1A	SET domain containing 1A, histone lysine methyltransferase [Source:HGNC Symbol;Acc:HGNC:29010]	protein_coding	16	4.1944	4.20585	4.11262	4.25974	4.41105	4.30455	5.30782	4.62939	4.8973	4.46344	4.25079	4.50316
ENSG00000099385	BCL7C	BAF chromatin remodeling complex subunit BCL7C [Source:HGNC Symbol;Acc:HGNC:1006]	protein_coding	16	5.73601	5.45155	5.73601	5.57929	5.51772	5.61525	4.83774	5.84668	5.22111	5.52921	5.21594	5.14598
ENSG00000099622	CIRBP	cold inducible RNA binding protein [Source:HGNC Symbol;Acc:HGNC:1982]	protein_coding	19	7.8068	7.52579	7.17878	8.14509	7.72364	7.56479	7.8462	8.21797	7.87575	8.27575	7.82385	7.86443
ENSG00000099624	ATP5F1D	ATP synthase F1 subunit delta [Source:HGNC Symbol;Acc:HGNC:837]	protein_coding	19	5.18963	4.89312	4.63404	5.04212	5.05092	5.20376	4.76674	4.6016	4.67041	4.85011	5.30782	4.79904
ENSG00000099625	CBARP	CACN subunit beta associated regulatory protein [Source:HGNC Symbol;Acc:HGNC:28617]	protein_coding	19	3.56365	3.83849	3.30719	2.64503	3.83153	3.41644	3.00733	2.71737	3.4233	2.32153	2.92955	2.74039
ENSG00000099725	PRKY	protein kinase Y-linked (pseudogene) [Source:HGNC Symbol;Acc:HGNC:9444]	protein_coding	Y	2.44731	2.71364	3.19137	2.82782	3.37689	2.87709	-3.08058	-2.20655	-2.76827	-1.72401	-2.3494	-3.08058
ENSG00000099783	HNRNPM	heterogeneous nuclear ribonucleoprotein M [Source:HGNC Symbol;Acc:HGNC:5046]	protein_coding	19	8.90819	8.85867	9.27871	8.93525	9.17098	9.38614	9.84725	9.30919	9.44325	9.54436	9.39081	9.38149
ENSG00000099785	2002-03-01	membrane associated ring-CH-type finger 2 [Source:HGNC Symbol;Acc:HGNC:28038]	protein_coding	19	3.47386	3.78609	3.04148	3.74746	3.35035	3.01184	3.24577	4.14315	3.39445	3.44647	3.8536	3.86844
ENSG00000099795	NDUFB7	NADH:ubiquinone oxidoreductase subunit B7 [Source:HGNC Symbol;Acc:HGNC:7702]	protein_coding	19	7.29564	6.39701	6.79339	6.76469	6.70033	6.6256	5.53907	6.35312	5.97498	6.63777	6.78107	6.12443
ENSG00000099797	TECR	trans-2,3-enoyl-CoA reductase [Source:HGNC Symbol;Acc:HGNC:4551]	protein_coding	19	2.93733	4.14315	3.92018	4.26033	3.79351	3.5772	2.8215	3.86543	4.12041	3.80123	4.1318	3.6491
ENSG00000099800	TIMM13	translocase of inner mitochondrial membrane 13 [Source:HGNC Symbol;Acc:HGNC:11816]	protein_coding	19	6.98154	6.65992	6.62691	7.01263	7.13579	7.3605	8.28237	7.53388	7.66853	7.70176	7.73952	7.48314
ENSG00000099804	CDC34	cell division cycle 34 [Source:HGNC Symbol;Acc:HGNC:1734]	protein_coding	19	6.22235	5.79028	5.60697	5.99939	5.95423	5.81361	6.12805	6.61137	6.45466	6.16999	6.33435	6.49535
ENSG00000099810	MTAP	methylthioadenosine phosphorylase [Source:HGNC Symbol;Acc:HGNC:7413]	protein_coding	9	4.94297	5.10009	5.33927	5.33411	5.06253	5.49146	5.63877	5.71031	5.30644	5.90282	5.93432	5.23637
ENSG00000099814	CEP170B	centrosomal protein 170B [Source:HGNC Symbol;Acc:HGNC:20362]	protein_coding	14	6.62896	6.47015	6.48223	6.22777	6.87372	6.89603	6.95043	6.82738	6.91043	6.70917	6.95586	7.10601
ENSG00000099817	POLR2E	RNA polymerase II subunit E [Source:HGNC Symbol;Acc:HGNC:9192]	protein_coding	19	8.37088	9.00148	8.98026	9.03752	8.14299	8.31672	9.71314	9.4384	9.63148	9.08947	9.69517	9.19919
ENSG00000099821	POLRMT	RNA polymerase mitochondrial [Source:HGNC Symbol;Acc:HGNC:9200]	protein_coding	19	3.31887	3.89954	3.56539	4.49123	3.19993	3.61168	4.28481	3.88076	4.39634	3.99868	3.607	3.49981
ENSG00000099840	IZUMO4	IZUMO family member 4 [Source:HGNC Symbol;Acc:HGNC:26950]	protein_coding	19	-1.25582	-1.32426	0.0618493	-0.759306	-5.68444	0.322988	2.17891	0.410144	-0.581033	1.18314	0.86618	0.618962
ENSG00000099849	RASSF7	Ras association domain family member 7 [Source:HGNC Symbol;Acc:HGNC:1166]	protein_coding	11	-0.474758	-3.80678	-5.45995	-1.41655	-5.67817	-1.617	1.11549	2.03377	2.20019	2.39443	-0.721049	0.714217
ENSG00000099860	GADD45B	growth arrest and DNA damage inducible beta [Source:HGNC Symbol;Acc:HGNC:4096]	protein_coding	19	4.23099	4.42097	4.75283	4.14489	4.71729	4.51454	5.4356	5.38213	5.22952	5.52577	5.86789	5.52386
ENSG00000099864	PALM	paralemmin [Source:HGNC Symbol;Acc:HGNC:8594]	protein_coding	19	-1.25582	-1.46338	-1.67202	-1.46338	-1.617	-1.16784	3.99868	3.44364	3.77086	3.32348	3.69402	3.62934
ENSG00000099875	MKNK2	MAP kinase interacting serine/threonine kinase 2 [Source:HGNC Symbol;Acc:HGNC:7111]	protein_coding	19	5.98563	5.99376	5.89351	6.24042	5.41012	5.37184	6.63572	6.85799	7.09376	6.4349	6.53668	7.07011
ENSG00000099889	ARVCF	ARVCF delta catenin family member [Source:HGNC Symbol;Acc:HGNC:728]	protein_coding	22	0.152245	0.959443	1.00233	0.238323	0.322988	-0.232922	0.34786	2.78931	1.90033	1.86799	2.25099	1.55649
ENSG00000099899	TRMT2A	tRNA methyltransferase 2 homolog A [Source:HGNC Symbol;Acc:HGNC:24974]	protein_coding	22	2.5507	3.45502	3.00733	3.07584	3.72116	3.38128	3.90632	3.99125	3.82822	3.52695	3.88426	3.67394
ENSG00000099901	RANBP1	RAN binding protein 1 [Source:HGNC Symbol;Acc:HGNC:9847]	protein_coding	22	8.53177	8.58784	8.64847	8.81065	8.73972	8.89151	9.36305	9.00505	8.95586	9.13549	9.05957	8.69216
ENSG00000099904	ZDHHC8	zinc finger DHHC-type containing 8 [Source:HGNC Symbol;Acc:HGNC:18474]	protein_coding	22	3.72403	4.81714	4.94864	3.97926	3.3061	3.07584	2.24115	3.35781	2.85757	2.5258	4.03961	3.39543
ENSG00000099910	KLHL22	kelch like family member 22 [Source:HGNC Symbol;Acc:HGNC:25888]	protein_coding	22	4.70893	4.92038	4.8634	4.91843	5.07261	5.19519	4.84262	4.56592	4.8257	5.17835	4.98638	4.66543
ENSG00000099917	MED15	mediator complex subunit 15 [Source:HGNC Symbol;Acc:HGNC:14248]	protein_coding	22	6.36997	6.5876	6.64333	6.77239	6.83459	6.50757	6.24042	6.32072	6.31761	6.42583	6.11386	6.23376
ENSG00000099940	SNAP29	synaptosome associated protein 29 [Source:HGNC Symbol;Acc:HGNC:11133]	protein_coding	22	6.78619	6.78107	6.78479	6.74549	6.73445	6.73879	6.41267	6.23376	6.39938	6.31626	6.02565	6.1977
ENSG00000099942	CRKL	CRK like proto-oncogene, adaptor protein [Source:HGNC Symbol;Acc:HGNC:2363]	protein_coding	22	4.64016	4.82889	4.83221	4.77271	5.06929	4.89212	5.36901	4.9607	4.94774	4.85511	4.80704	4.7264
ENSG00000099949	LZTR1	leucine zipper like transcription regulator 1 [Source:HGNC Symbol;Acc:HGNC:6742]	protein_coding	22	4.88179	5.12385	4.93268	4.81811	5.26213	5.20522	5.23409	4.87728	4.86236	5.12481	5.09872	5.08321
ENSG00000099956	SMARCB1	SWI/SNF related, matrix associated, actin dependent regulator of chromatin, subfamily b, member 1 [Source:HGNC Symbol;Acc:HGNC:11103]	protein_coding	22	3.64222	3.54479	3.61622	4.46952	3.97416	3.96841	4.99172	3.95606	4.58356	4.1928	3.80722	3.65782
ENSG00000099957	P2RX6	purinergic receptor P2X 6 [Source:HGNC Symbol;Acc:HGNC:8538]	protein_coding	22	1.3663	0.936917	1.11549	0.462533	0.152245	0.322988	3.40149	2.37937	2.78205	2.04641	3.05052	3.08295
ENSG00000099968	BCL2L13	BCL2 like 13 [Source:HGNC Symbol;Acc:HGNC:17164]	protein_coding	22	6.14044	5.63532	5.86684	5.8771	5.84122	5.67167	5.99053	6.57155	6.39447	5.92939	6.41955	6.61674
ENSG00000099991	CABIN1	calcineurin binding protein 1 [Source:HGNC Symbol;Acc:HGNC:24187]	protein_coding	22	5.65247	5.77778	5.93322	5.51772	5.91043	6.08061	6.0435	5.87866	6.1851	5.58649	5.70514	5.85387
ENSG00000099992	TBC1D10A	TBC1 domain family member 10A [Source:HGNC Symbol;Acc:HGNC:23609]	protein_coding	22	3.00331	0.86618	1.28197	2.2714	3.13225	1.91644	2.91006	3.28452	3.12612	2.68049	2.29279	2.33909
ENSG00000099995	SF3A1	splicing factor 3a subunit 1 [Source:HGNC Symbol;Acc:HGNC:10765]	protein_coding	22	6.35617	6.65927	6.75464	6.49851	6.62826	6.52939	6.50101	6.55525	6.47391	6.68012	6.63365	6.598
ENSG00000099999	RNF215	ring finger protein 215 [Source:HGNC Symbol;Acc:HGNC:33434]	protein_coding	22	-0.0559211	0.210689	-0.232922	-0.0559211	0.437232	-0.0267327	1.79991	0.322988	2.04641	1.18314	2.08552	0.714217
ENSG00000100003	SEC14L2	SEC14 like lipid binding 2 [Source:HGNC Symbol;Acc:HGNC:10699]	protein_coding	22	2.89511	3.01819	3.68314	3.73347	3.11467	3.37467	5.21035	5.68177	5.04396	5.36995	4.78026	4.88707
ENSG00000100014	SPECC1L	sperm antigen with calponin homology and coiled-coil domains 1 like [Source:HGNC Symbol;Acc:HGNC:29022]	protein_coding	22	5.14734	5.16336	5.3681	5.14366	5.55784	5.42242	5.74685	5.51772	5.44205	5.19519	5.4257	5.49439
ENSG00000100023	PPIL2	peptidylprolyl isomerase like 2 [Source:HGNC Symbol;Acc:HGNC:9261]	protein_coding	22	3.72116	4.47731	4.35416	4.40235	3.66159	3.54144	2.95209	3.73277	3.66388	4.25822	4.14817	3.72734
ENSG00000100027	YPEL1	yippee like 1 [Source:HGNC Symbol;Acc:HGNC:12845]	protein_coding	22	-0.474758	-0.0267327	-0.548684	-0.721049	-0.613863	-0.370719	2.18997	2.26159	2.66322	2.32153	1.90033	2.22069
ENSG00000100028	SNRPD3	small nuclear ribonucleoprotein D3 polypeptide [Source:HGNC Symbol;Acc:HGNC:11160]	protein_coding	22	6.83459	6.50689	6.91608	7.07687	6.7675	6.6026	6.24392	7.04603	6.54067	7.19531	7.03203	6.81868
ENSG00000100029	PES1	pescadillo ribosomal biogenesis factor 1 [Source:HGNC Symbol;Acc:HGNC:8848]	protein_coding	22	5.05343	4.34038	4.59479	4.91211	4.54079	5.03529	5.83914	4.97286	5.03481	5.80237	5.6378	4.74439
ENSG00000100030	MAPK1	mitogen-activated protein kinase 1 [Source:HGNC Symbol;Acc:HGNC:6871]	protein_coding	22	6.51078	6.41516	6.5178	6.2675	6.44496	6.35312	5.66974	6.09051	5.74279	5.8771	6.03089	6.06589
ENSG00000100034	PPM1F	protein phosphatase, Mg2+/Mn2+ dependent 1F [Source:HGNC Symbol;Acc:HGNC:19388]	protein_coding	22	5.90002	6.04291	5.94369	5.88897	5.7316	5.9526	5.45155	5.55642	5.69132	5.68679	5.66505	5.71677
ENSG00000100036	SLC35E4	solute carrier family 35 member E4 [Source:HGNC Symbol;Acc:HGNC:17058]	protein_coding	22	3.94432	3.53027	4.01225	3.78216	3.29917	3.72599	4.94248	4.6905	4.95623	4.69763	4.43948	4.5643
ENSG00000100056	ESS2	ess-2 splicing factor homolog [Source:HGNC Symbol;Acc:HGNC:16817]	protein_coding	22	3.94602	4.12091	4.27966	4.6299	3.89528	4.22191	4.61786	4.18079	3.99749	3.93164	4.05197	4.3468
ENSG00000100058	CRYBB2P1	crystallin beta B2 pseudogene 1 [Source:HGNC Symbol;Acc:HGNC:2399]	transcribed_unprocessed_pseudogene	22	3.75407	3.85732	3.90755	4.46806	4.01116	4.32433	3.65046	4.30356	3.6882	3.99633	3.98292	3.84352
ENSG00000100065	CARD10	caspase recruitment domain family member 10 [Source:HGNC Symbol;Acc:HGNC:16422]	protein_coding	22	1.30181	1.63298	2.80878	2.48122	1.04733	0.936917	5.00791	5.36241	5.34882	5.42332	4.44886	4.82371
ENSG00000100068	LRP5L	LDL receptor related protein 5 like [Source:HGNC Symbol;Acc:HGNC:25323]	protein_coding	22	-0.68177	-0.0559211	0.264683	-0.872734	0.152245	-0.301651	1.04733	0.692046	0.762236	0.910331	2.04641	1.85275
ENSG00000100075	SLC25A1	solute carrier family 25 member 1 [Source:HGNC Symbol;Acc:HGNC:10979]	protein_coding	22	6.56166	6.06002	6.35052	6.60672	5.75145	5.81256	6.35617	6.56036	6.58885	6.15113	6.25353	6.37734
ENSG00000100077	GRK3	G protein-coupled receptor kinase 3 [Source:HGNC Symbol;Acc:HGNC:290]	protein_coding	22	0.936917	-0.125285	1.73497	1.24275	1.20394	1.51769	-2.58857	0.762236	-1.46338	0.816759	-1.83486	-1.25582
ENSG00000100083	GGA1	golgi associated, gamma adaptin ear containing, ARF binding protein 1 [Source:HGNC Symbol;Acc:HGNC:17842]	protein_coding	22	4.94727	5.49869	5.3648	4.9248	5.22485	5.56051	5.50053	4.85703	4.81367	5.51383	5.09121	5.41623
ENSG00000100084	HIRA	histone cell cycle regulator [Source:HGNC Symbol;Acc:HGNC:4916]	protein_coding	22	-0.0873549	-0.125285	-1.32426	-0.0559211	0.210689	0.210689	2.00479	1.9305	1.63298	2.01912	1.6866	1.57577
ENSG00000100092	SH3BP1	SH3 domain binding protein 1 [Source:HGNC Symbol;Acc:HGNC:10824]	protein_coding	22	5.16794	4.81514	5.24196	5.04721	5.18164	5.35115	4.32958	4.21171	4.93268	4.1564	4.62098	4.32581
ENSG00000100097	LGALS1	galectin 1 [Source:HGNC Symbol;Acc:HGNC:6561]	protein_coding	22	12.4872	12.3624	12.254	12.8113	11.9954	12.1584	11.1808	11.7998	11.8599	11.5961	11.2668	11.3973
ENSG00000100099	HPS4	HPS4 biogenesis of lysosomal organelles complex 3 subunit 2 [Source:HGNC Symbol;Acc:HGNC:15844]	protein_coding	22	4.40951	4.03908	4.21862	3.9736	4.38427	4.15257	4.71782	4.27282	4.61222	4.82842	4.58457	4.77534
ENSG00000100100	PIK3IP1	phosphoinositide-3-kinase interacting protein 1 [Source:HGNC Symbol;Acc:HGNC:24942]	protein_coding	22	2.17891	1.90033	1.42531	2.93981	1.75115	1.71891	2.66804	3.3715	2.9424	2.84849	3.47664	3.71159
ENSG00000100104	SRRD	SRR1 domain containing [Source:HGNC Symbol;Acc:HGNC:33910]	protein_coding	22	4.29172	3.85671	4.02256	4.20423	4.21119	4.01001	5.14645	4.54582	4.9541	4.94774	4.63154	4.50682
ENSG00000100105	PATZ1	POZ/BTB and AT hook containing zinc finger 1 [Source:HGNC Symbol;Acc:HGNC:13071]	protein_coding	22	4.37469	4.84022	4.98492	4.76674	4.89472	4.91693	5.69083	5.26538	5.24939	5.39943	5.13763	5.35488
ENSG00000100106	TRIOBP	TRIO and F-actin binding protein [Source:HGNC Symbol;Acc:HGNC:17009]	protein_coding	22	8.875	8.7488	8.77325	8.60864	8.00515	7.8971	7.12864	8.52359	7.8677	8.2286	8.58192	8.25983
ENSG00000100109	TFIP11	tuftelin interacting protein 11 [Source:HGNC Symbol;Acc:HGNC:17165]	protein_coding	22	4.56921	5.16658	4.74283	4.90168	4.95466	5.0491	5.21358	4.54178	4.7135	4.57843	4.58812	5.05828
ENSG00000100116	GCAT	glycine C-acetyltransferase [Source:HGNC Symbol;Acc:HGNC:4188]	protein_coding	22	3.92712	4.47106	4.20902	4.38693	3.80658	4.13055	3.3759	2.80878	2.97388	3.59994	3.10103	2.68049
ENSG00000100124	ANKRD54	ankyrin repeat domain 54 [Source:HGNC Symbol;Acc:HGNC:25185]	protein_coding	22	4.39526	4.81911	4.74177	4.83628	4.51934	4.88658	4.8132	4.41945	4.24711	4.67316	4.7912	4.53826
ENSG00000100129	EIF3L	eukaryotic translation initiation factor 3 subunit L [Source:HGNC Symbol;Acc:HGNC:18138]	protein_coding	22	0.293552	-0.405753	-3.08058	-0.0559211	-0.0267327	-1.46338	0.668953	0.489302	1.97379	0.816759	0.152245	-2.01074
ENSG00000100138	SNU13	small nuclear ribonucleoprotein 13 [Source:HGNC Symbol;Acc:HGNC:7819]	protein_coding	22	7.9854	7.78154	7.63829	8.161	7.97281	8.13038	7.63173	7.59135	7.51231	7.4433	7.58361	7.47498
ENSG00000100139	MICALL1	MICAL like 1 [Source:HGNC Symbol;Acc:HGNC:29804]	protein_coding	22	6.14628	6.08635	6.15227	6.27051	5.82845	6.1109	6.40142	6.31175	6.26628	6.30996	6.06527	6.20006
ENSG00000100142	POLR2F	RNA polymerase II subunit F [Source:HGNC Symbol;Acc:HGNC:9193]	protein_coding	22	6.43934	6.5393	6.6208	6.98777	6.57216	6.34381	6.1457	6.90601	6.66451	6.81643	6.73315	6.52677
ENSG00000100147	CCDC134	coiled-coil domain containing 134 [Source:HGNC Symbol;Acc:HGNC:26185]	protein_coding	22	1.67034	2.48818	0.887581	-0.0559211	1.81614	0.936917	2.93733	2.92714	2.21095	2.49472	2.35616	2.5507
ENSG00000100150	DEPDC5	DEP domain containing 5 [Source:HGNC Symbol;Acc:HGNC:18423]	protein_coding	22	0.264683	0.182333	1.20394	2.28383	0.437232	1.51769	2.13304	2.81537	0.788206	2.32153	1.78287	2.14398
ENSG00000100151	PICK1	protein interacting with PRKCA 1 [Source:HGNC Symbol;Acc:HGNC:9394]	protein_coding	22	2.80253	3.8648	2.22069	2.9424	2.18997	2.01912	4.22457	3.83908	3.52695	3.89469	3.79157	4.19335
ENSG00000100154	TTC28	tetratricopeptide repeat domain 28 [Source:HGNC Symbol;Acc:HGNC:29179]	protein_coding	22	3.7169	3.79227	3.77368	4.06101	4.2843	3.88426	3.70298	3.62071	3.5539	3.49066	3.71027	2.9424
ENSG00000100162	CENPM	centromere protein M [Source:HGNC Symbol;Acc:HGNC:18352]	protein_coding	22	4.25505	5.11577	4.92733	4.43012	4.54634	4.90921	5.23272	6.12034	5.35488	5.60203	5.14085	5.30826
ENSG00000100196	KDELR3	KDEL endoplasmic reticulum protein retention receptor 3 [Source:HGNC Symbol;Acc:HGNC:6306]	protein_coding	22	7.55566	7.22488	7.23633	7.50758	6.95897	7.00159	4.71513	5.58936	5.56191	5.39899	5.16889	4.3647
ENSG00000100201	DDX17	DEAD-box helicase 17 [Source:HGNC Symbol;Acc:HGNC:2740]	protein_coding	22	8.06582	8.20304	8.16317	7.89356	8.57415	8.27802	8.23954	7.624	8.15702	7.91361	8.27575	8.34255
ENSG00000100206	DMC1	DNA meiotic recombinase 1 [Source:HGNC Symbol;Acc:HGNC:2927]	protein_coding	22	-0.0267327	-0.0559211	-0.43817	0.489302	1.18314	1.13927	1.97379	0.668953	0.34786	1.18314	-2.67595	-2.07478
ENSG00000100209	HSCB	HscB mitochondrial iron-sulfur cluster cochaperone [Source:HGNC Symbol;Acc:HGNC:28913]	protein_coding	22	1.81614	2.92714	2.74759	2.95423	1.94543	2.88272	3.54648	3.40446	3.28198	2.86883	3.09599	2.9424
ENSG00000100211	CBY1	chibby family member 1, beta catenin antagonist [Source:HGNC Symbol;Acc:HGNC:1307]	protein_coding	22	5.63582	5.34882	5.18444	5.47019	5.97158	5.62398	6.01616	5.84018	5.87159	5.71571	6.16126	5.89772
ENSG00000100216	TOMM22	translocase of outer mitochondrial membrane 22 [Source:HGNC Symbol;Acc:HGNC:18002]	protein_coding	22	6.69461	6.18628	6.71474	6.42852	6.52872	6.89083	6.07249	6.56576	6.52872	6.563	6.66254	6.50757
ENSG00000100219	XBP1	X-box binding protein 1 [Source:HGNC Symbol;Acc:HGNC:12801]	protein_coding	22	5.92663	6.02341	6.21559	5.79921	5.80513	5.67763	5.39102	5.12102	5.33134	5.34498	5.77422	4.9961
ENSG00000100220	RTCB	RNA 2',3'-cyclic phosphate and 5'-OH ligase [Source:HGNC Symbol;Acc:HGNC:26935]	protein_coding	22	6.21319	5.88957	5.92172	6.28922	5.98889	6.12266	5.67513	5.66661	5.80513	5.92172	5.99053	5.93707
ENSG00000100221	JOSD1	Josephin domain containing 1 [Source:HGNC Symbol;Acc:HGNC:28953]	protein_coding	22	5.58266	4.79073	5.44483	5.57054	5.38166	5.31726	6.00445	5.68988	5.83372	5.65879	5.87658	5.7546
ENSG00000100225	FBXO7	F-box protein 7 [Source:HGNC Symbol;Acc:HGNC:13586]	protein_coding	22	6.5178	6.42788	6.13681	6.42721	6.40004	6.45259	5.85664	6.14219	6.06473	5.99431	6.20669	6.18327
ENSG00000100226	GTPBP1	GTP binding protein 1 [Source:HGNC Symbol;Acc:HGNC:4669]	protein_coding	22	5.10291	5.41059	5.05235	4.73674	5.08227	4.71729	5.00839	4.98734	5.30877	5.0688	4.93947	4.69606
ENSG00000100227	POLDIP3	DNA polymerase delta interacting protein 3 [Source:HGNC Symbol;Acc:HGNC:23782]	protein_coding	22	5.54387	5.71231	5.47934	5.47742	6.05698	5.55943	5.93432	5.67713	6.02734	5.82949	5.73111	5.79615
ENSG00000100228	RAB36	RAB36, member RAS oncogene family [Source:HGNC Symbol;Acc:HGNC:9775]	protein_coding	22	2.29279	1.78287	1.86799	3.09072	2.8456	1.18314	3.88308	3.04681	3.40545	3.14848	3.6309	3.10103
ENSG00000100234	TIMP3	TIMP metallopeptidase inhibitor 3 [Source:HGNC Symbol;Acc:HGNC:11822]	protein_coding	22	10.0228	10.1945	10.176	9.45301	10.2325	10.0468	0.959443	1.38538	1.18314	1.162	0.238323	0.34786
ENSG00000100239	PPP6R2	protein phosphatase 6 regulatory subunit 2 [Source:HGNC Symbol;Acc:HGNC:19253]	protein_coding	22	4.54916	4.92632	4.98734	4.80107	4.70845	4.30888	4.45941	4.46292	4.28067	4.2822	4.46654	4.2235
ENSG00000100241	SBF1	SET binding factor 1 [Source:HGNC Symbol;Acc:HGNC:10542]	protein_coding	22	6.39447	6.41267	6.5216	6.25119	6.88788	6.6632	7.50056	6.81868	7.25435	6.75829	6.95975	6.92872
ENSG00000100242	SUN2	Sad1 and UNC84 domain containing 2 [Source:HGNC Symbol;Acc:HGNC:14210]	protein_coding	22	7.21831	7.44778	7.25837	6.51652	7.42435	7.47733	6.24881	6.6503	6.7675	7.04446	7.10433	6.88932
ENSG00000100243	CYB5R3	cytochrome b5 reductase 3 [Source:HGNC Symbol;Acc:HGNC:2873]	protein_coding	22	9.29604	9.40964	9.21969	9.44325	9.27871	8.96627	8.07735	8.92166	8.5051	8.569	8.52642	8.48387
ENSG00000100246	DNAL4	dynein axonemal light chain 4 [Source:HGNC Symbol;Acc:HGNC:2955]	protein_coding	22	4.49946	4.22987	4.19944	4.25398	4.57942	3.89954	4.13991	4.44718	4.93509	4.56815	5.34733	5.17742
ENSG00000100258	LMF2	lipase maturation factor 2 [Source:HGNC Symbol;Acc:HGNC:25096]	protein_coding	22	6.56827	6.55083	6.16409	6.03261	6.62359	6.73315	7.1649	6.64607	6.81569	6.37183	6.4183	6.88639
ENSG00000100263	RHBDD3	rhomboid domain containing 3 [Source:HGNC Symbol;Acc:HGNC:1308]	protein_coding	22	3.00944	2.37937	2.56657	2.74039	3.22421	2.8215	3.75875	3.82563	3.73211	3.20851	3.89469	3.87207
ENSG00000100266	PACSIN2	protein kinase C and casein kinase substrate in neurons 2 [Source:HGNC Symbol;Acc:HGNC:8571]	protein_coding	22	5.81832	6.24335	6.04802	6.26812	6.08988	5.68319	5.72386	6.25979	5.80672	6.19586	5.76028	5.88685
ENSG00000100271	TTLL1	tubulin tyrosine ligase like 1 [Source:HGNC Symbol;Acc:HGNC:1312]	protein_coding	22	3.15615	1.30181	1.61421	3.41539	2.13304	1.162	2.71364	3.96901	3.11272	2.32153	3.91468	2.77193
ENSG00000100280	AP1B1	adaptor related protein complex 1 subunit beta 1 [Source:HGNC Symbol;Acc:HGNC:554]	protein_coding	22	7.16772	7.29461	7.47844	7.25526	7.42769	7.68387	7.35422	7.36573	7.10061	7.23822	7.38809	7.52806
ENSG00000100281	HMGXB4	HMG-box containing 4 [Source:HGNC Symbol;Acc:HGNC:5003]	protein_coding	22	6.59405	6.52677	6.56232	6.64268	6.80133	7.01347	7.06275	6.66059	6.84774	6.5809	6.46494	6.78248
ENSG00000100284	TOM1	target of myb1 membrane trafficking protein [Source:HGNC Symbol;Acc:HGNC:11982]	protein_coding	22	4.57644	4.20157	4.1394	4.55333	4.41538	3.88724	4.16236	4.24608	4.55023	4.29816	3.72403	4.06807
ENSG00000100288	CHKB	choline kinase beta [Source:HGNC Symbol;Acc:HGNC:1938]	protein_coding	22	-0.0873549	0.376226	0.518703	1.18314	0.841433	0.0336037	2.50123	1.98844	2.83358	2.3024	1.51769	2.10957
ENSG00000100292	HMOX1	heme oxygenase 1 [Source:HGNC Symbol;Acc:HGNC:5013]	protein_coding	22	5.60647	4.85797	5.3204	5.64615	5.10056	4.76217	5.3648	5.08507	5.55144	4.74838	5.0491	4.75758
ENSG00000100294	MCAT	malonyl-CoA-acyl carrier protein transacylase [Source:HGNC Symbol;Acc:HGNC:29622]	protein_coding	22	3.59694	3.59465	3.57082	3.91115	3.8605	3.61849	4.62692	4.23266	3.7169	3.6512	4.11598	4.59855
ENSG00000100296	THOC5	THO complex 5 [Source:HGNC Symbol;Acc:HGNC:19074]	protein_coding	22	4.87188	5.05292	4.91598	5.16612	5.12864	5.36146	5.464	5.47645	5.3121	5.27372	5.13047	5.46352
ENSG00000100297	MCM5	minichromosome maintenance complex component 5 [Source:HGNC Symbol;Acc:HGNC:6948]	protein_coding	22	5.5043	6.06233	5.96154	5.80344	6.65236	6.66858	7.49827	6.47391	6.39258	6.79897	6.61203	6.12502
ENSG00000100299	ARSA	arylsulfatase A [Source:HGNC Symbol;Acc:HGNC:713]	protein_coding	22	1.76714	2.65431	2.72105	2.44731	2.89027	2.70953	3.43292	2.64072	3.36932	3.45794	2.42609	3.10772
ENSG00000100300	TSPO	translocator protein [Source:HGNC Symbol;Acc:HGNC:1158]	protein_coding	22	8.82014	8.59073	8.48147	9.04118	8.35175	8.30021	8.05282	8.86518	8.54766	8.59946	8.47912	8.44877
ENSG00000100302	RASD2	RASD family member 2 [Source:HGNC Symbol;Acc:HGNC:18229]	protein_coding	22	-1.46338	-1.51928	-1.83486	-1.89222	-1.72401	-1.89222	3.43488	3.69884	2.61677	2.89027	2.03377	2.5258
ENSG00000100304	TTLL12	tubulin tyrosine ligase like 12 [Source:HGNC Symbol;Acc:HGNC:28974]	protein_coding	22	4.63404	4.65641	4.48977	4.66198	4.88417	4.84524	5.30693	4.83573	4.64068	5.41671	5.16146	4.91455
ENSG00000100307	CBX7	chromobox 7 [Source:HGNC Symbol;Acc:HGNC:1557]	protein_coding	22	2.51403	3.47386	3.24443	3.06707	2.56657	2.53817	2.07346	2.00479	2.387	1.9305	2.48122	2.49472
ENSG00000100316	RPL3	ribosomal protein L3 [Source:HGNC Symbol;Acc:HGNC:10332]	protein_coding	22	9.1123	9.22382	8.90484	9.62025	8.71279	8.77634	8.90484	9.51318	9.36305	9.34486	9.19513	9.30919
ENSG00000100319	ZMAT5	zinc finger matrin-type 5 [Source:HGNC Symbol;Acc:HGNC:28046]	protein_coding	22	4.54226	4.07805	4.61072	4.28741	4.3864	4.80803	4.8689	4.57644	4.80214	4.5575	4.56921	4.58151
ENSG00000100320	RBFOX2	RNA binding fox-1 homolog 2 [Source:HGNC Symbol;Acc:HGNC:9906]	protein_coding	22	5.4271	5.36573	5.15774	4.88133	5.13092	5.56097	4.30888	5.07075	4.73777	5.40135	4.67671	5.0903
ENSG00000100321	SYNGR1	synaptogyrin 1 [Source:HGNC Symbol;Acc:HGNC:11498]	protein_coding	22	5.72962	5.89454	5.85127	6.388	5.62775	5.63429	4.02313	4.42703	4.73421	4.10883	3.98041	4.41742
ENSG00000100324	TAB1	TGF-beta activated kinase 1 (MAP3K7) binding protein 1 [Source:HGNC Symbol;Acc:HGNC:18157]	protein_coding	22	4.0265	4.6274	4.07093	4.17215	4.20317	4.33528	4.25453	4.67772	4.54079	4.26507	4.3238	3.97524
ENSG00000100325	ASCC2	activating signal cointegrator 1 complex subunit 2 [Source:HGNC Symbol;Acc:HGNC:24103]	protein_coding	22	5.65546	5.07406	5.63632	5.11676	5.51959	5.54821	4.1792	4.53035	4.28791	4.78572	5.13513	4.57644
ENSG00000100330	MTMR3	myotubularin related protein 3 [Source:HGNC Symbol;Acc:HGNC:7451]	protein_coding	22	3.5521	3.31761	3.49981	3.34167	3.087	3.6564	3.00119	3.57965	3.0263	2.93222	3.17624	2.99682
ENSG00000100335	MIEF1	mitochondrial elongation factor 1 [Source:HGNC Symbol;Acc:HGNC:25979]	protein_coding	22	6.40398	6.35617	6.46557	6.72006	6.50038	6.66451	6.75693	6.39258	6.48493	6.56765	6.48822	6.41127
ENSG00000100342	APOL1	apolipoprotein L1 [Source:HGNC Symbol;Acc:HGNC:618]	protein_coding	22	3.00944	3.75604	2.85757	2.72492	3.02834	3.31887	2.93222	2.06094	2.49472	1.86799	2.10957	2.31272
ENSG00000100344	PNPLA3	patatin like phospholipase domain containing 3 [Source:HGNC Symbol;Acc:HGNC:18590]	protein_coding	22	3.1402	2.3024	3.38327	2.59232	1.88415	3.04148	4.3232	3.90204	4.164	3.48629	4.21755	4.34248
ENSG00000100345	MYH9	myosin heavy chain 9 [Source:HGNC Symbol;Acc:HGNC:7579]	protein_coding	22	9.48275	9.95366	9.40964	9.36764	9.52349	9.44325	9.93155	10.2134	9.62025	10.4972	10.0468	9.83378
ENSG00000100347	SAMM50	SAMM50 sorting and assembly machinery component [Source:HGNC Symbol;Acc:HGNC:24276]	protein_coding	22	6.14875	6.02282	6.01502	6.22897	6.21026	6.02223	6.29891	6.08988	6.27192	6.23492	6.04519	5.98272
ENSG00000100348	TXN2	thioredoxin 2 [Source:HGNC Symbol;Acc:HGNC:17772]	protein_coding	22	7.15869	7.07596	6.72572	7.348	6.99425	6.9793	7.25624	7.07506	7.04185	6.8448	6.90813	7.07954
ENSG00000100350	FOXRED2	FAD dependent oxidoreductase domain containing 2 [Source:HGNC Symbol;Acc:HGNC:26264]	protein_coding	22	4.63559	4.8279	4.45193	3.96486	5.19569	4.48302	6.44944	5.66917	5.93265	5.64372	5.41717	6.20308
ENSG00000100353	EIF3D	eukaryotic translation initiation factor 3 subunit D [Source:HGNC Symbol;Acc:HGNC:3278]	protein_coding	22	8.13038	7.96208	8.1144	8.07155	8.20717	8.28454	8.56617	8.30021	8.4426	8.21591	8.30753	8.60242
ENSG00000100354	TNRC6B	trinucleotide repeat containing adaptor 6B [Source:HGNC Symbol;Acc:HGNC:29190]	protein_coding	22	6.97776	7.3127	7.13835	6.41003	7.2653	7.07954	7.21917	6.51907	6.9676	6.72293	7.11513	7.04358
ENSG00000100359	SGSM3	small G protein signaling modulator 3 [Source:HGNC Symbol;Acc:HGNC:25228]	protein_coding	22	1.04733	2.71364	1.73497	2.07346	1.86799	0.462533	1.91644	1.94543	1.71891	1.67034	1.40604	1.9606
ENSG00000100360	IFT27	intraflagellar transport 27 [Source:HGNC Symbol;Acc:HGNC:18626]	protein_coding	22	4.43279	4.41001	4.54634	4.77534	4.48302	4.55904	3.53275	4.38376	4.51987	4.35093	4.09617	4.68484
ENSG00000100364	KIAA0930	KIAA0930 [Source:HGNC Symbol;Acc:HGNC:1314]	protein_coding	22	6.09461	5.52434	6.14817	6.2793	6.3653	5.86997	5.71519	5.95423	5.32937	5.83537	5.64858	5.97266
ENSG00000100372	SLC25A17	solute carrier family 25 member 17 [Source:HGNC Symbol;Acc:HGNC:10987]	protein_coding	22	4.25714	3.90558	4.47838	3.82692	3.48095	3.95848	3.48453	3.40545	3.49624	3.89397	3.59308	3.90878
ENSG00000100376	FAM118A	family with sequence similarity 118 member A [Source:HGNC Symbol;Acc:HGNC:1313]	protein_coding	22	3.20562	2.87407	3.2142	3.58999	3.46095	3.76138	3.5984	3.06143	2.87987	3.64839	3.07756	3.2256
ENSG00000100379	KCTD17	potassium channel tetramerization domain containing 17 [Source:HGNC Symbol;Acc:HGNC:25705]	protein_coding	22	5.33179	5.30126	5.31953	5.15631	5.37278	5.27187	6.27437	5.88135	6.07477	5.67864	5.69183	6.02223
ENSG00000100380	ST13	ST13 Hsp70 interacting protein [Source:HGNC Symbol;Acc:HGNC:11343]	protein_coding	22	9.06699	8.83929	8.77634	9.21145	8.95586	8.81381	9.30919	9.10847	9.29169	8.86192	8.81065	9.15905
ENSG00000100387	RBX1	ring-box 1 [Source:HGNC Symbol;Acc:HGNC:9928]	protein_coding	22	7.3186	6.73315	7.01263	7.17793	7.2045	7.10764	7.03047	7.32151	7.09886	7.13918	7.33377	7.18154
ENSG00000100393	EP300	E1A binding protein p300 [Source:HGNC Symbol;Acc:HGNC:3373]	protein_coding	22	6.2977	6.59341	6.26812	5.86211	6.28359	6.37309	6.42017	5.78511	6.12502	5.94922	6.04578	6.15227
ENSG00000100395	L3MBTL2	L3MBTL histone methyl-lysine binding protein 2 [Source:HGNC Symbol;Acc:HGNC:18594]	protein_coding	22	5.47355	5.55836	5.34685	5.6495	5.35961	5.28721	5.86582	5.71879	5.2564	5.67119	5.19858	5.25279
ENSG00000100401	RANGAP1	Ran GTPase activating protein 1 [Source:HGNC Symbol;Acc:HGNC:9854]	protein_coding	22	8.61704	8.48652	8.71874	8.18019	8.59946	8.7337	8.70983	8.59649	8.53443	8.51289	8.161	8.59946
ENSG00000100403	ZC3H7B	zinc finger CCCH-type containing 7B [Source:HGNC Symbol;Acc:HGNC:30869]	protein_coding	22	5.73455	6.06117	6.0923	6.36471	5.58936	5.84819	4.66348	5.21126	4.68795	5.24196	5.10428	4.92879
ENSG00000100410	PHF5A	PHD finger protein 5A [Source:HGNC Symbol;Acc:HGNC:18000]	protein_coding	22	5.52106	5.28397	5.33225	5.73211	5.34256	5.26443	5.05922	5.27465	5.3863	5.51864	5.59076	4.9631
ENSG00000100412	ACO2	aconitase 2 [Source:HGNC Symbol;Acc:HGNC:118]	protein_coding	22	6.57418	6.31369	6.55592	6.32931	6.40074	6.40459	5.72237	6.15479	5.90116	5.96041	6.10029	6.3025
ENSG00000100413	POLR3H	RNA polymerase III subunit H [Source:HGNC Symbol;Acc:HGNC:30349]	protein_coding	22	5.93761	5.59572	5.4506	6.46247	5.51439	5.66864	4.62939	5.24519	5.10245	6.01782	5.43279	5.31863
ENSG00000100416	TRMU	tRNA 5-methylaminomethyl-2-thiouridylate methyltransferase [Source:HGNC Symbol;Acc:HGNC:25481]	protein_coding	22	4.73727	5.21693	4.89013	4.05919	4.77485	4.88804	4.53726	4.77017	5.0653	5.01087	4.67521	5.00597
ENSG00000100417	PMM1	phosphomannomutase 1 [Source:HGNC Symbol;Acc:HGNC:9114]	protein_coding	22	6.46247	6.53283	6.43871	6.6087	6.30015	6.35429	6.28181	6.30877	6.11618	6.18811	5.80886	5.98779
ENSG00000100418	DESI1	desumoylating isopeptidase 1 [Source:HGNC Symbol;Acc:HGNC:24577]	protein_coding	22	4.91644	5.07261	5.39757	5.39015	5.18822	4.80214	5.44205	4.92228	4.81714	5.21544	5.08507	5.23226
ENSG00000100422	CERK	ceramide kinase [Source:HGNC Symbol;Acc:HGNC:19256]	protein_coding	22	5.54677	5.67513	5.80886	5.87607	5.49146	5.50951	5.44672	5.90824	5.76967	5.98056	5.94982	5.21744
ENSG00000100425	BRD1	bromodomain containing 1 [Source:HGNC Symbol;Acc:HGNC:1102]	protein_coding	22	4.08029	3.83973	3.94896	3.90138	4.63968	4.03173	4.04798	3.6277	4.07358	3.79082	3.8648	3.62223
ENSG00000100426	ZBED4	zinc finger BED-type containing 4 [Source:HGNC Symbol;Acc:HGNC:20721]	protein_coding	22	4.71879	4.61327	4.67571	4.75556	4.63669	4.81811	5.42757	5.10962	5.03249	5.38399	5.26729	4.99125
ENSG00000100429	HDAC10	histone deacetylase 10 [Source:HGNC Symbol;Acc:HGNC:18128]	protein_coding	22	2.60244	3.03971	2.22069	2.07346	2.58201	3.04867	3.15808	2.00479	2.61677	2.46069	2.4107	3.27963
ENSG00000100439	ABHD4	abhydrolase domain containing 4 [Source:HGNC Symbol;Acc:HGNC:20154]	protein_coding	14	4.14919	3.38128	2.59736	3.74527	3.49624	2.5449	3.57082	4.19115	3.76074	3.4455	3.83603	4.1547
ENSG00000100441	KHNYN	KH and NYN domain containing [Source:HGNC Symbol;Acc:HGNC:20166]	protein_coding	14	5.17648	5.21035	4.99858	5.10917	5.12199	5.01711	5.21405	5.32129	4.87482	5.31815	5.29192	5.15057
ENSG00000100442	FKBP3	FKBP prolyl isomerase 3 [Source:HGNC Symbol;Acc:HGNC:3719]	protein_coding	14	7.92563	7.72204	7.85928	7.92396	7.54833	7.59534	7.68529	8.35175	8.12848	8.12646	7.85745	7.96033
ENSG00000100445	SDR39U1	short chain dehydrogenase/reductase family 39U member 1 [Source:HGNC Symbol;Acc:HGNC:20275]	protein_coding	14	4.39906	4.12258	4.361	4.49788	4.60823	4.87992	4.45623	4.49176	4.83524	4.70539	4.70893	4.95169
ENSG00000100461	RBM23	RNA binding motif protein 23 [Source:HGNC Symbol;Acc:HGNC:20155]	protein_coding	14	4.9248	5.18722	5.09399	5.28858	5.11435	4.98686	5.95536	5.46643	5.69899	5.50763	5.31908	5.30782
ENSG00000100462	PRMT5	protein arginine methyltransferase 5 [Source:HGNC Symbol;Acc:HGNC:10894]	protein_coding	14	5.59913	5.61334	5.72031	5.66661	5.69749	5.78258	6.28239	5.76711	5.70251	5.89351	5.91884	5.90225
ENSG00000100478	AP4S1	adaptor related protein complex 4 subunit sigma 1 [Source:HGNC Symbol;Acc:HGNC:575]	protein_coding	14	3.11467	2.3306	1.59492	3.29316	2.74759	2.17891	3.47664	2.17891	3.09241	2.58201	2.81537	2.77193
ENSG00000100479	POLE2	DNA polymerase epsilon 2, accessory subunit [Source:HGNC Symbol;Acc:HGNC:9178]	protein_coding	14	3.14537	2.35616	2.03377	2.00479	0.569552	2.73666	2.98636	2.67221	2.64072	3.11819	2.47508	2.22069
ENSG00000100483	VCPKMT	valosin containing protein lysine methyltransferase [Source:HGNC Symbol;Acc:HGNC:20352]	protein_coding	14	0.959443	1.11549	0.34786	2.2714	0.936917	0.936917	2.42609	2.4107	2.3306	2.3024	2.2304	2.31272
ENSG00000100485	SOS2	SOS Ras/Rho guanine nucleotide exchange factor 2 [Source:HGNC Symbol;Acc:HGNC:11188]	protein_coding	14	4.9541	4.93899	4.58763	4.8911	5.01135	4.92133	5.19569	5.65879	5.43374	5.20983	5.38724	5.34931
ENSG00000100490	CDKL1	cyclin dependent kinase like 1 [Source:HGNC Symbol;Acc:HGNC:1781]	protein_coding	14	0.264683	1.46262	0.210689	0.0618493	1.32243	0.293552	2.50123	2.14398	1.71891	2.51403	1.9305	2.22069
ENSG00000100503	NIN	ninein [Source:HGNC Symbol;Acc:HGNC:14906]	protein_coding	14	7.11851	7.23354	7.42978	6.92313	7.28401	7.51604	7.4187	6.88788	7.07596	6.99187	7.116	7.18969
ENSG00000100504	PYGL	glycogen phosphorylase L [Source:HGNC Symbol;Acc:HGNC:9725]	protein_coding	14	4.17534	4.27124	4.39906	4.8679	4.2668	3.77152	5.69492	5.39527	5.61774	5.41623	5.19054	5.48705
ENSG00000100519	PSMC6	proteasome 26S subunit, ATPase 6 [Source:HGNC Symbol;Acc:HGNC:9553]	protein_coding	14	5.44343	5.40135	5.53578	5.56673	5.35115	5.65597	5.29002	5.34256	5.2489	5.65247	5.68476	5.32129
ENSG00000100522	GNPNAT1	glucosamine-phosphate N-acetyltransferase 1 [Source:HGNC Symbol;Acc:HGNC:19980]	protein_coding	14	5.87159	5.47742	5.79665	5.83537	6.02003	5.94477	6.0492	5.68732	5.88685	5.95313	6.22353	5.51491
ENSG00000100523	DDHD1	DDHD domain containing 1 [Source:HGNC Symbol;Acc:HGNC:19714]	protein_coding	14	4.25294	3.6269	4.04071	4.22664	3.97701	3.87326	4.16623	3.72946	3.6512	3.69749	3.66613	3.10772
ENSG00000100526	CDKN3	cyclin dependent kinase inhibitor 3 [Source:HGNC Symbol;Acc:HGNC:1791]	protein_coding	14	6.01032	6.66451	6.36873	5.85607	5.80182	6.14628	6.08353	6.94266	6.83807	6.93888	6.29831	6.41955
ENSG00000100528	CNIH1	cornichon family AMPA receptor auxiliary protein 1 [Source:HGNC Symbol;Acc:HGNC:19431]	protein_coding	14	6.4443	6.4064	6.18751	6.16698	6.14163	6.11618	5.10009	6.05941	5.98945	6.18925	5.85875	5.74735
ENSG00000100532	CGRRF1	cell growth regulator with ring finger domain 1 [Source:HGNC Symbol;Acc:HGNC:15528]	protein_coding	14	2.44731	2.7511	2.58201	1.26244	2.57181	1.48149	1.11549	2.5258	2.35616	2.60244	2.46069	2.5449
ENSG00000100554	ATP6V1D	ATPase H+ transporting V1 subunit D [Source:HGNC Symbol;Acc:HGNC:13527]	protein_coding	14	7.51839	7.39671	7.3848	7.82226	7.1455	7.16136	6.9847	7.9552	7.20983	7.29079	7.02962	7.40212
ENSG00000100564	PIGH	phosphatidylinositol glycan anchor biosynthesis class H [Source:HGNC Symbol;Acc:HGNC:8964]	protein_coding	14	1.94543	0.437232	1.86799	2.70137	1.32243	1.90033	2.18997	1.08996	0.910331	2.3024	2.03377	1.38538
ENSG00000100567	PSMA3	proteasome subunit alpha 3 [Source:HGNC Symbol;Acc:HGNC:9532]	protein_coding	14	6.09689	5.83969	6.53478	6.6175	5.85023	5.84719	5.08462	6.41516	5.64663	6.51459	6.16755	5.83425
ENSG00000100568	VTI1B	vesicle transport through interaction with t-SNAREs 1B [Source:HGNC Symbol;Acc:HGNC:17793]	protein_coding	14	7.05864	7.13918	7.15608	7.26637	7.06193	7.14986	7.09466	7.08462	7.05353	6.67403	6.89381	7.16772
ENSG00000100575	TIMM9	translocase of inner mitochondrial membrane 9 [Source:HGNC Symbol;Acc:HGNC:11819]	protein_coding	14	4.58151	4.68021	4.56643	4.93461	4.24123	4.46243	4.35093	4.42807	4.33788	4.50985	4.18026	4.28846
ENSG00000100577	GSTZ1	glutathione S-transferase zeta 1 [Source:HGNC Symbol;Acc:HGNC:4643]	protein_coding	14	3.42535	0.936917	2.5449	2.90769	2.5507	3.51117	4.441	3.82563	4.04518	3.22292	4.23917	3.98648
ENSG00000100578	KIAA0586	KIAA0586 [Source:HGNC Symbol;Acc:HGNC:19960]	protein_coding	14	5.23731	5.95985	5.45724	5.28114	5.59076	5.5691	5.83053	5.27739	5.62348	5.52151	5.23182	5.6731
ENSG00000100580	TMED8	transmembrane p24 trafficking protein family member 8 [Source:HGNC Symbol;Acc:HGNC:18633]	protein_coding	14	4.29485	4.38376	4.45891	4.11209	4.85797	4.92632	6.59217	5.64663	5.71423	5.46304	5.85333	5.8653
ENSG00000100583	SAMD15	sterile alpha motif domain containing 15 [Source:HGNC Symbol;Acc:HGNC:18631]	protein_coding	14	0.0618493	-0.125285	-0.613863	-0.301651	-0.168848	0.643149	2.70574	1.91644	2.60244	2.51403	2.74397	2.24115
ENSG00000100591	AHSA1	activator of HSP90 ATPase activity 1 [Source:HGNC Symbol;Acc:HGNC:1189]	protein_coding	14	6.87521	6.68292	6.83597	6.41127	7.01037	6.93191	7.15256	6.87973	6.92706	6.4443	7.08886	7.1446
ENSG00000100592	DAAM1	dishevelled associated activator of morphogenesis 1 [Source:HGNC Symbol;Acc:HGNC:18142]	protein_coding	14	4.94586	4.81961	4.56592	4.60422	5.01665	4.66049	7.15608	7.12271	7.30773	7.12356	7.18877	7.27507
ENSG00000100596	SPTLC2	serine palmitoyltransferase long chain base subunit 2 [Source:HGNC Symbol;Acc:HGNC:11278]	protein_coding	14	6.7318	6.8507	6.93816	6.33171	6.995	7.07687	6.2904	6.17911	6.3623	5.90931	6.47519	6.6256
ENSG00000100599	RIN3	Ras and Rab interactor 3 [Source:HGNC Symbol;Acc:HGNC:18751]	protein_coding	14	3.67185	4.36419	3.46831	4.2624	3.84234	3.47843	3.0359	2.90257	2.80253	3.43292	2.62174	2.59736
ENSG00000100600	LGMN	legumain [Source:HGNC Symbol;Acc:HGNC:9472]	protein_coding	14	3.57482	4.21976	4.00088	2.99908	3.10433	3.43013	1.30181	1.83326	1.57577	2.34718	1.75115	2.24115
ENSG00000100601	ALKBH1	alkB homolog 1, histone H2A dioxygenase [Source:HGNC Symbol;Acc:HGNC:17911]	protein_coding	14	0.86618	0.910331	0.887581	0.910331	0.668953	0.264683	0.34786	1.9606	1.49881	2.10957	1.76714	1.91644
ENSG00000100603	SNW1	SNW domain containing 1 [Source:HGNC Symbol;Acc:HGNC:16696]	protein_coding	14	7.06769	6.84853	7.09297	6.9676	7.08292	7.16314	6.85799	6.73947	6.88639	7.06112	6.81154	6.92239
ENSG00000100612	DHRS7	dehydrogenase/reductase 7 [Source:HGNC Symbol;Acc:HGNC:21524]	protein_coding	14	5.46495	5.58266	5.48134	5.29521	5.3507	5.57882	4.9631	4.65897	4.85058	4.64614	4.23041	4.97862
ENSG00000100614	PPM1A	protein phosphatase, Mg2+/Mn2+ dependent 1A [Source:HGNC Symbol;Acc:HGNC:9275]	protein_coding	14	5.38678	5.32843	5.26864	5.40927	5.48328	5.04676	5.53954	5.2239	5.20754	5.1835	5.29101	5.13716
ENSG00000100625	SIX4	SIX homeobox 4 [Source:HGNC Symbol;Acc:HGNC:10890]	protein_coding	14	3.5804	4.24388	3.39024	2.97388	4.13446	3.42045	3.66457	3.77885	4.04128	3.77368	5.09727	4.75811
ENSG00000100626	GALNT16	polypeptide N-acetylgalactosaminyltransferase 16 [Source:HGNC Symbol;Acc:HGNC:23233]	protein_coding	14	-0.759306	-0.647915	-0.613863	-2.13907	-0.965248	-0.269553	4.5204	4.18134	5.02101	4.30778	4.7321	4.20157
ENSG00000100629	CEP128	centrosomal protein 128 [Source:HGNC Symbol;Acc:HGNC:20359]	protein_coding	14	3.86965	4.41998	4.45673	3.53537	4.35201	4.45413	5.06116	4.86291	4.90426	4.76917	4.27438	4.64855
ENSG00000100632	ERH	ERH mRNA splicing and mitosis factor [Source:HGNC Symbol;Acc:HGNC:3447]	protein_coding	14	8.08748	8.11242	8.09306	8.23297	7.9817	8.18817	8.30981	8.64024	8.54225	8.44564	8.4584	8.31887
ENSG00000100644	HIF1A	hypoxia inducible factor 1 subunit alpha [Source:HGNC Symbol;Acc:HGNC:4910]	protein_coding	14	8.39049	8.19648	8.06958	8.39275	8.38534	7.88042	8.4918	8.66889	8.47134	8.61416	8.28013	8.42721
ENSG00000100647	SUSD6	sushi domain containing 6 [Source:HGNC Symbol;Acc:HGNC:19956]	protein_coding	14	4.11262	4.05255	4.12041	3.54065	3.91231	3.71295	3.19282	3.60376	3.07584	3.35348	3.31421	3.77495
ENSG00000100650	SRSF5	serine and arginine rich splicing factor 5 [Source:HGNC Symbol;Acc:HGNC:10787]	protein_coding	14	7.95332	7.70913	7.74396	7.9429	7.74549	7.67966	7.97281	7.95168	8.08119	7.80496	7.74241	8.00882
ENSG00000100664	EIF5	eukaryotic translation initiation factor 5 [Source:HGNC Symbol;Acc:HGNC:3299]	protein_coding	14	7.90684	7.97096	8.1654	8.17152	7.95168	8.06766	8.52905	8.07925	7.97096	8.33748	8.10853	7.94651
ENSG00000100697	DICER1	dicer 1, ribonuclease III [Source:HGNC Symbol;Acc:HGNC:17098]	protein_coding	14	6.08177	6.16876	6.21931	6.2319	6.19645	6.31304	6.41641	6.00731	6.04059	6.25716	6.27253	5.89076
ENSG00000100711	ZFYVE21	zinc finger FYVE-type containing 21 [Source:HGNC Symbol;Acc:HGNC:20760]	protein_coding	14	6.49722	5.99829	6.28181	6.07597	6.14108	6.23251	4.48353	5.6505	5.21081	5.6124	5.905	5.96544
ENSG00000100714	MTHFD1	methylenetetrahydrofolate dehydrogenase, cyclohydrolase and formyltetrahydrofolate synthetase 1 [Source:HGNC Symbol;Acc:HGNC:7432]	protein_coding	14	5.68476	5.86095	5.86367	5.81361	5.71981	6.12324	6.13269	6.26992	5.74069	6.33304	6.25842	6.15479
ENSG00000100722	ZC3H14	zinc finger CCCH-type containing 14 [Source:HGNC Symbol;Acc:HGNC:20509]	protein_coding	14	6.05197	6.21438	6.34928	6.35052	6.09291	6.1577	5.97047	6.27373	6.34	6.24514	5.99664	5.78872
ENSG00000100726	TELO2	telomere maintenance 2 [Source:HGNC Symbol;Acc:HGNC:29099]	protein_coding	16	2.57677	1.48149	3.25968	0.738121	1.85275	2.8366	2.70574	2.98636	2.67221	3.13225	2.76489	2.86025
ENSG00000100731	PCNX1	pecanex 1 [Source:HGNC Symbol;Acc:HGNC:19740]	protein_coding	14	5.35212	5.42665	5.35917	4.88804	5.30126	5.33319	5.30178	4.91455	5.03826	4.97816	5.07356	5.18116
ENSG00000100739	BDKRB1	bradykinin receptor B1 [Source:HGNC Symbol;Acc:HGNC:1029]	protein_coding	14	1.3663	1.75115	0.936917	1.49881	2.68496	0.841433	0.34786	0.887581	0.692046	1.08996	0.264683	0.0618493
ENSG00000100744	GSKIP	GSK3B interacting protein [Source:HGNC Symbol;Acc:HGNC:20343]	protein_coding	14	4.65641	3.98824	4.49176	4.43482	4.14597	4.06983	3.58269	4.19497	3.27541	3.87878	4.06382	3.77948
ENSG00000100749	VRK1	VRK serine/threonine kinase 1 [Source:HGNC Symbol;Acc:HGNC:12718]	protein_coding	14	5.37882	5.3863	5.2555	5.33742	5.4257	5.53198	6.06233	5.89826	6.02565	6.16185	5.6731	5.58118
ENSG00000100764	PSMC1	proteasome 26S subunit, ATPase 1 [Source:HGNC Symbol;Acc:HGNC:9547]	protein_coding	14	8.57415	8.57415	8.68631	8.67758	9.09704	9.04118	9.82048	9.0122	9.27871	8.99792	9.00505	9.18703
ENSG00000100784	RPS6KA5	ribosomal protein S6 kinase A5 [Source:HGNC Symbol;Acc:HGNC:10434]	protein_coding	14	-0.0873549	1.00233	0.210689	0.98051	0.841433	0.788206	2.80878	2.40349	1.97379	2.68049	2.2714	2.28383
ENSG00000100796	PPP4R3A	protein phosphatase 4 regulatory subunit 3A [Source:HGNC Symbol;Acc:HGNC:20219]	protein_coding	14	5.91205	5.98563	6.11207	6.11267	6.08868	6.34316	6.11672	6.10603	6.12149	6.11031	6.20247	6.22172
ENSG00000100802	C14orf93	chromosome 14 open reading frame 93 [Source:HGNC Symbol;Acc:HGNC:20162]	protein_coding	14	1.85275	-0.0267327	1.00233	2.49472	2.44037	1.48149	3.56201	3.07584	3.51557	2.2714	2.76142	3.27832
ENSG00000100804	PSMB5	proteasome subunit beta 5 [Source:HGNC Symbol;Acc:HGNC:9542]	protein_coding	14	8.07735	7.93559	7.86443	8.18618	8.00882	7.87407	7.83683	8.16317	7.92226	8.00515	7.83683	8.08932
ENSG00000100811	YY1	YY1 transcription factor [Source:HGNC Symbol;Acc:HGNC:12856]	protein_coding	14	7.87727	7.83839	7.85574	8.11629	8.03036	7.96208	7.95866	7.96926	7.99607	8.26654	8.02385	7.92396
ENSG00000100813	ACIN1	apoptotic chromatin condensation inducer 1 [Source:HGNC Symbol;Acc:HGNC:17066]	protein_coding	14	6.42397	6.89459	6.8507	6.53862	7.14986	7.13673	7.58483	6.40459	6.95363	6.62018	7.06769	6.86551
ENSG00000100814	CCNB1IP1	cyclin B1 interacting protein 1 [Source:HGNC Symbol;Acc:HGNC:19437]	protein_coding	14	3.97926	3.97019	3.88724	4.45306	3.46738	3.95731	3.79922	4.30142	4.52675	4.43376	3.75074	3.71159
ENSG00000100815	TRIP11	thyroid hormone receptor interactor 11 [Source:HGNC Symbol;Acc:HGNC:12305]	protein_coding	14	7.23725	7.7267	7.54833	7.11016	7.624	7.61487	7.18789	6.74549	7.07345	6.89226	7.48656	7.26036
ENSG00000100823	APEX1	apurinic/apyrimidinic endodeoxyribonuclease 1 [Source:HGNC Symbol;Acc:HGNC:587]	protein_coding	14	6.21379	5.93265	6.19411	5.83857	6.53478	6.71736	6.6256	5.72684	6.17429	6.17971	6.20546	6.07477
ENSG00000100836	PABPN1	poly(A) binding protein nuclear 1 [Source:HGNC Symbol;Acc:HGNC:8565]	protein_coding	14	4.69353	4.68338	4.80508	4.63404	5.0454	4.73266	4.4312	4.57594	5.00306	5.11726	5.19997	4.86087
ENSG00000100842	EFS	embryonal Fyn-associated substrate [Source:HGNC Symbol;Acc:HGNC:16898]	protein_coding	14	3.54729	4.32116	4.2822	3.51733	3.55637	3.18528	-0.301651	-1.0835	-0.168848	-0.581033	-0.613863	-0.548684
ENSG00000100852	ARHGAP5	Rho GTPase activating protein 5 [Source:HGNC Symbol;Acc:HGNC:675]	protein_coding	14	6.66385	6.50167	6.37669	6.77741	6.35925	6.28673	6.57754	6.78986	6.61401	6.60401	6.61001	6.52417
ENSG00000100865	CINP	cyclin dependent kinase 2 interacting protein [Source:HGNC Symbol;Acc:HGNC:23789]	protein_coding	14	5.27512	5.43042	5.42665	5.84972	5.3526	5.34363	5.57152	5.37837	5.30782	5.4365	4.93996	5.2555
ENSG00000100883	SRP54	signal recognition particle 54 [Source:HGNC Symbol;Acc:HGNC:11301]	protein_coding	14	5.64466	5.8705	5.88346	6.07477	5.7331	5.64372	5.65149	5.72136	6.05367	5.73261	5.46255	5.73552
ENSG00000100888	CHD8	chromodomain helicase DNA binding protein 8 [Source:HGNC Symbol;Acc:HGNC:20153]	protein_coding	14	6.63227	6.71338	6.70168	6.48432	6.86109	6.96997	7.13394	6.65236	6.79197	6.42458	6.82947	6.9458
ENSG00000100890	KIAA0391	KIAA0391 [Source:HGNC Symbol;Acc:HGNC:19958]	protein_coding	14	1.08996	1.67034	1.44486	1.44486	1.06985	1.91644	3.48539	3.11099	2.49472	2.7579	3.15808	2.62174
ENSG00000100897	DCAF11	DDB1 and CUL4 associated factor 11 [Source:HGNC Symbol;Acc:HGNC:20258]	protein_coding	14	-1.0835	-1.83486	-0.0267327	-0.797804	-1.00393	-0.0873549	0.816759	-1.32426	1.6866	0.692046	0.293552	0.437232
ENSG00000100902	PSMA6	proteasome subunit alpha 6 [Source:HGNC Symbol;Acc:HGNC:9535]	protein_coding	14	-0.405753	-0.516651	-0.232922	-0.339099	0.0618493	0.841433	2.00479	0.887581	0.34786	0.762236	1.76714	0.887581
ENSG00000100906	NFKBIA	NFKB inhibitor alpha [Source:HGNC Symbol;Acc:HGNC:7797]	protein_coding	14	6.57948	6.76109	6.69182	6.21087	6.59405	6.51273	5.69594	6.70101	6.45665	6.73519	7.0368	6.58016
ENSG00000100908	EMC9	ER membrane protein complex subunit 9 [Source:HGNC Symbol;Acc:HGNC:20273]	protein_coding	14	-0.339099	0.12554	-0.405753	-0.202286	0.152245	-0.202286	0.816759	0.887581	0.542417	0.668953	1.70276	1.04733
ENSG00000100911	PSME2	proteasome activator subunit 2 [Source:HGNC Symbol;Acc:HGNC:9569]	protein_coding	14	4.01923	3.34484	3.65344	4.10444	3.12612	3.39445	2.09781	3.30258	2.63096	3.11819	3.72268	3.06537
ENSG00000100916	BRMS1L	BRMS1 like transcriptional repressor [Source:HGNC Symbol;Acc:HGNC:20512]	protein_coding	14	3.90815	3.8959	3.7052	4.20696	3.54479	3.81872	4.16508	4.31009	3.69749	4.11544	4.19668	4.20696
ENSG00000100934	SEC23A	Sec23 homolog A, coat complex II component [Source:HGNC Symbol;Acc:HGNC:10701]	protein_coding	14	6.44064	6.50558	6.55525	6.5928	5.97266	6.00851	5.14827	6.09349	5.31632	5.83372	5.46595	5.48084
ENSG00000100938	GMPR2	guanosine monophosphate reductase 2 [Source:HGNC Symbol;Acc:HGNC:4377]	protein_coding	14	-0.339099	-0.613863	-1.12621	-0.125285	-1.46338	-0.168848	1.46262	1.44486	-3.63068	1.08996	1.42531	1.162
ENSG00000100941	PNN	pinin, desmosome associated protein [Source:HGNC Symbol;Acc:HGNC:9162]	protein_coding	14	6.95586	7.57865	7.46944	6.56438	7.61487	7.74983	8.22005	7.00159	7.6071	7.5966	7.53622	7.79701
ENSG00000100949	RABGGTA	Rab geranylgeranyltransferase subunit alpha [Source:HGNC Symbol;Acc:HGNC:9795]	protein_coding	14	3.363	2.09781	0.98051	1.18314	0.542417	1.32243	0.714217	2.7511	1.42531	1.71891	1.83326	1.51769
ENSG00000100968	NFATC4	nuclear factor of activated T cells 4 [Source:HGNC Symbol;Acc:HGNC:7778]	protein_coding	14	0.910331	1.02594	0.98051	0.322988	2.22069	0.910331	2.44731	3.9346	2.2714	0.936917	1.73497	2.07346
ENSG00000100979	PLTP	phospholipid transfer protein [Source:HGNC Symbol;Acc:HGNC:9093]	protein_coding	20	-0.721049	0.569552	-1.16784	-0.0267327	-0.0559211	0.437232	5.09399	3.44075	5.08645	3.9449	4.73777	4.85943
ENSG00000100982	PCIF1	PDX1 C-terminal inhibiting factor 1 [Source:HGNC Symbol;Acc:HGNC:16200]	protein_coding	20	1.59492	2.48818	0.34786	2.74397	1.06985	1.02594	2.91253	2.00479	2.6362	3.03785	2.82782	2.06094
ENSG00000100983	GSS	glutathione synthetase [Source:HGNC Symbol;Acc:HGNC:4624]	protein_coding	20	5.46109	5.38399	5.29476	5.31863	5.39341	5.75565	5.63329	5.0639	5.39015	4.8262	5.27834	5.24609
ENSG00000100991	TRPC4AP	transient receptor potential cation channel subfamily C member 4 associated protein [Source:HGNC Symbol;Acc:HGNC:16181]	protein_coding	20	5.74069	5.50858	5.65833	5.65441	5.63276	5.40631	4.52625	5.03722	5.42852	4.92332	5.69083	5.4683
ENSG00000100994	PYGB	glycogen phosphorylase B [Source:HGNC Symbol;Acc:HGNC:9723]	protein_coding	20	6.02109	5.53578	5.9559	5.87866	5.84555	5.88029	6.87666	6.45003	6.6619	6.7085	6.74759	6.46748
ENSG00000100997	ABHD12	abhydrolase domain containing 12 [Source:HGNC Symbol;Acc:HGNC:15868]	protein_coding	20	5.82307	5.99939	5.69696	5.73011	5.76288	5.82949	5.98111	6.04117	5.81939	5.66605	5.2564	6.18811
ENSG00000101000	PROCR	protein C receptor [Source:HGNC Symbol;Acc:HGNC:9452]	protein_coding	20	3.33133	3.48095	3.59617	2.85757	2.29279	2.44731	2.7511	3.17178	3.28922	2.6362	3.03785	3.25467
ENSG00000101003	GINS1	GINS complex subunit 1 [Source:HGNC Symbol;Acc:HGNC:28980]	protein_coding	20	4.07307	3.93222	3.99184	3.73499	4.34091	3.73838	5.16002	5.41338	4.82325	5.16935	4.50781	4.46292
ENSG00000101004	NINL	ninein like [Source:HGNC Symbol;Acc:HGNC:29163]	protein_coding	20	2.4107	1.78287	1.9606	1.73497	1.18314	2.5258	2.85489	2.49472	2.5258	2.3024	2.3024	2.49472
ENSG00000101017	CD40	CD40 molecule [Source:HGNC Symbol;Acc:HGNC:11919]	protein_coding	20	0.738121	-0.125285	0.210689	0.410144	0.816759	-0.232922	-0.474758	-1.77848	-0.474758	-0.916491	-0.835796	-0.916491
ENSG00000101019	UQCC1	ubiquinol-cytochrome c reductase complex assembly factor 1 [Source:HGNC Symbol;Acc:HGNC:15891]	protein_coding	20	4.32849	4.88854	4.52352	4.74636	4.76917	4.53306	5.19287	5.4257	5.35772	4.50781	5.01365	5.53014
ENSG00000101040	ZMYND8	zinc finger MYND-type containing 8 [Source:HGNC Symbol;Acc:HGNC:9397]	protein_coding	20	5.6383	6.45194	6.18868	5.67811	6.0492	5.97047	5.91043	6.22296	6.51211	6.01502	6.30443	6.70101
ENSG00000101052	IFT52	intraflagellar transport 52 [Source:HGNC Symbol;Acc:HGNC:15901]	protein_coding	20	4.2696	3.66388	3.45129	4.11817	3.54648	2.86306	3.30146	3.68039	3.06885	3.66826	3.48182	3.2979
ENSG00000101057	MYBL2	MYB proto-oncogene like 2 [Source:HGNC Symbol;Acc:HGNC:7548]	protein_coding	20	5.3587	4.89364	5.21837	4.30356	5.68074	5.45966	7.13579	7.14095	6.25656	6.38057	6.32011	6.36933
ENSG00000101079	NDRG3	NDRG family member 3 [Source:HGNC Symbol;Acc:HGNC:14462]	protein_coding	20	5.38538	5.04862	5.07695	5.74785	5.26641	5.41338	5.04071	4.66887	4.5225	4.98543	5.28536	5.00691
ENSG00000101084	RAB5IF	RAB5 interacting factor [Source:HGNC Symbol;Acc:HGNC:15870]	protein_coding	20	5.26397	5.49048	5.57356	5.84921	5.19665	4.92925	5.08321	5.94639	5.76711	5.92284	5.51044	5.49245
ENSG00000101096	NFATC2	nuclear factor of activated T cells 2 [Source:HGNC Symbol;Acc:HGNC:7776]	protein_coding	20	0.182333	-0.269553	0.210689	0.489302	-0.872734	-0.232922	2.50123	1.3663	2.08552	1.9305	2.04641	1.24275
ENSG00000101104	PABPC1L	poly(A) binding protein cytoplasmic 1 like [Source:HGNC Symbol;Acc:HGNC:15797]	protein_coding	20	3.12612	2.99046	2.34718	1.70276	2.77889	3.61473	3.1703	1.65066	2.40349	2.2714	2.69346	2.31272
ENSG00000101109	STK4	serine/threonine kinase 4 [Source:HGNC Symbol;Acc:HGNC:11408]	protein_coding	20	6.85728	6.78836	6.83235	6.70989	6.89226	7.02079	7.14274	6.71139	6.72006	6.48223	6.84106	6.79829
ENSG00000101126	ADNP	activity dependent neuroprotector homeobox [Source:HGNC Symbol;Acc:HGNC:15766]	protein_coding	20	6.18751	5.69541	5.88243	5.94865	5.89129	6.29951	6.27801	6.09575	6.2386	6.29099	6.28239	6.12149
ENSG00000101132	PFDN4	prefoldin subunit 4 [Source:HGNC Symbol;Acc:HGNC:8868]	protein_coding	20	6.55397	6.4809	6.6256	6.9067	6.71274	6.77741	6.79829	6.95815	7.14817	6.70371	6.86928	6.69532
ENSG00000101138	CSTF1	cleavage stimulation factor subunit 1 [Source:HGNC Symbol;Acc:HGNC:2483]	protein_coding	20	4.53035	4.3827	3.97079	3.88913	4.15257	4.38099	4.15082	4.361	4.14315	4.1503	4.27914	4.2624
ENSG00000101146	RAE1	ribonucleic acid export 1 [Source:HGNC Symbol;Acc:HGNC:9828]	protein_coding	20	5.64419	5.59523	5.81207	5.60948	5.87918	6.34253	6.12266	5.52481	6.07779	5.78768	6.03564	5.88791
ENSG00000101150	TPD52L2	TPD52 like 2 [Source:HGNC Symbol;Acc:HGNC:12007]	protein_coding	20	8.4426	8.33302	8.4078	8.26654	8.52105	8.4918	7.94481	8.04928	7.9942	7.95332	8.21591	8.26199
ENSG00000101152	DNAJC5	DnaJ heat shock protein family (Hsp40) member C5 [Source:HGNC Symbol;Acc:HGNC:16235]	protein_coding	20	7.11513	7.07687	7.07095	6.94738	7.21831	7.36159	7.18525	6.94187	6.7264	6.68834	6.65848	7.02573
ENSG00000101158	NELFCD	negative elongation factor complex member C/D [Source:HGNC Symbol;Acc:HGNC:15934]	protein_coding	20	4.98591	5.41529	5.24519	5.15865	4.99029	4.92276	4.7321	5.40415	5.25685	5.41575	5.46544	5.38538
ENSG00000101160	CTSZ	cathepsin Z [Source:HGNC Symbol;Acc:HGNC:2547]	protein_coding	20	6.6208	7.01347	6.68227	7.45121	7.74241	6.21686	3.7308	3.5556	3.25968	5.73804	2.43376	3.61473
ENSG00000101161	PRPF6	pre-mRNA processing factor 6 [Source:HGNC Symbol;Acc:HGNC:15860]	protein_coding	20	7.65872	7.92734	7.99786	7.82858	8.17348	8.19648	8.47134	7.8462	8.10079	7.92563	7.7986	8.01246
ENSG00000101166	PRELID3B	PRELI domain containing 3B [Source:HGNC Symbol;Acc:HGNC:15892]	protein_coding	20	4.30511	4.62594	4.41432	4.24337	4.08148	4.07972	4.31645	4.36898	4.30142	4.26788	4.12998	4.45517
ENSG00000101181	MTG2	mitochondrial ribosome associated GTPase 2 [Source:HGNC Symbol;Acc:HGNC:16239]	protein_coding	20	4.34624	4.65693	4.8036	4.53517	4.2959	4.57541	4.99762	4.58303	3.95309	4.47003	4.8337	4.32958
ENSG00000101182	PSMA7	proteasome subunit alpha 7 [Source:HGNC Symbol;Acc:HGNC:9536]	protein_coding	20	9.51832	9.74371	9.80733	9.71314	9.52867	9.60912	9.70712	9.76243	9.60912	9.85404	9.56024	9.50296
ENSG00000101187	SLCO4A1	solute carrier organic anion transporter family member 4A1 [Source:HGNC Symbol;Acc:HGNC:10953]	protein_coding	20	-0.68177	0.593134	1.11549	-0.301651	0.152245	2.73666	2.58704	1.06985	2.00479	2.20019	2.4107	1.55649
ENSG00000101189	MRGBP	MRG domain binding protein [Source:HGNC Symbol;Acc:HGNC:15866]	protein_coding	20	5.21217	5.12864	5.36241	5.52151	5.2415	5.32511	5.19333	5.00597	4.82842	4.98638	4.52144	4.48458
ENSG00000101190	TCFL5	transcription factor like 5 [Source:HGNC Symbol;Acc:HGNC:11646]	protein_coding	20	4.28533	4.03392	4.38376	4.17969	4.32958	4.26788	3.81872	4.12732	3.64606	3.652	3.61701	3.56462
ENSG00000101191	DIDO1	death inducer-obliterator 1 [Source:HGNC Symbol;Acc:HGNC:2680]	protein_coding	20	5.37371	5.0454	5.43695	4.89013	5.28907	5.33695	5.59367	4.7912	5.04166	4.8634	4.93557	4.98877
ENSG00000101193	GID8	GID complex subunit 8 homolog [Source:HGNC Symbol;Acc:HGNC:15857]	protein_coding	20	6.1529	5.86315	6.13449	5.88453	6.01616	5.94696	5.88631	5.72487	5.69847	5.67763	6.14628	5.74528
ENSG00000101194	SLC17A9	solute carrier family 17 member 9 [Source:HGNC Symbol;Acc:HGNC:16192]	protein_coding	20	5.43604	6.13562	5.86736	5.61976	5.429	5.68629	0.0618493	-0.370719	0.264683	-0.0267327	-0.168848	-0.0559211
ENSG00000101199	ARFGAP1	ADP ribosylation factor GTPase activating protein 1 [Source:HGNC Symbol;Acc:HGNC:15852]	protein_coding	20	5.4683	5.50903	5.14175	5.91829	5.41575	5.40368	5.77996	5.59763	5.66661	5.78149	5.33037	5.42474
ENSG00000101210	EEF1A2	eukaryotic translation elongation factor 1 alpha 2 [Source:HGNC Symbol;Acc:HGNC:3192]	protein_coding	20	1.90033	2.06094	2.3306	0.816759	2.08552	2.31272	0.12554	1.06985	0.182333	0.542417	-0.232922	0.264683
ENSG00000101216	GMEB2	glucocorticoid modulatory element binding protein 2 [Source:HGNC Symbol;Acc:HGNC:4371]	protein_coding	20	4.465	4.47054	4.72289	4.2214	4.5866	5.00989	3.68108	4.37728	3.92654	4.57435	4.52576	4.22562
ENSG00000101220	C20orf27	chromosome 20 open reading frame 27 [Source:HGNC Symbol;Acc:HGNC:15873]	protein_coding	20	5.69346	5.42426	5.75928	5.62934	5.11528	5.84555	5.47453	4.7264	4.79264	4.43012	4.6027	4.41159
ENSG00000101224	CDC25B	cell division cycle 25B [Source:HGNC Symbol;Acc:HGNC:1726]	protein_coding	20	7.51722	8.01798	7.53042	7.03358	7.56858	7.36876	7.53875	7.64511	7.96208	7.20159	7.17228	7.69486
ENSG00000101236	RNF24	ring finger protein 24 [Source:HGNC Symbol;Acc:HGNC:13779]	protein_coding	20	5.52245	5.09872	5.50523	4.8279	5.45396	5.61823	5.44483	4.74177	5.60303	4.54694	5.09635	5.16381
ENSG00000101246	ARFRP1	ADP ribosylation factor related protein 1 [Source:HGNC Symbol;Acc:HGNC:662]	protein_coding	20	5.04025	4.84262	4.66348	5.1115	5.16935	5.39433	5.87866	5.61922	5.57356	5.19569	5.33602	5.11479
ENSG00000101247	NDUFAF5	NADH:ubiquinone oxidoreductase complex assembly factor 5 [Source:HGNC Symbol;Acc:HGNC:15899]	protein_coding	20	2.95209	2.51996	2.56145	3.24577	1.11549	3.03971	2.42609	2.68931	2.95648	2.51403	2.3306	2.4192
ENSG00000101255	TRIB3	tribbles pseudokinase 3 [Source:HGNC Symbol;Acc:HGNC:16228]	protein_coding	20	3.90878	2.91785	3.65274	4.44669	3.15615	3.53634	3.52601	3.45502	2.80566	3.19282	3.41539	3.16446
ENSG00000101265	RASSF2	Ras association domain family member 2 [Source:HGNC Symbol;Acc:HGNC:9883]	protein_coding	20	3.15467	2.89027	1.73497	2.6362	2.12088	1.18314	-1.25582	0.569552	-0.43817	-0.797804	-0.835796	1.162
ENSG00000101266	CSNK2A1	casein kinase 2 alpha 1 [Source:HGNC Symbol;Acc:HGNC:2457]	protein_coding	20	7.09466	6.88487	7.07424	7.01037	7.07424	6.99106	7.09133	7.02079	6.90741	6.99425	7.23914	7.05195
ENSG00000101278	RPS10P5	ribosomal protein S10 pseudogene 5 [Source:HGNC Symbol;Acc:HGNC:15795]	processed_pseudogene	20	-0.0559211	-1.37097	-3.08058	-0.202286	-0.548684	-0.965248	0.437232	-0.301651	0.264683	0.762236	0.98051	1.38538
ENSG00000101290	CDS2	CDP-diacylglycerol synthase 2 [Source:HGNC Symbol;Acc:HGNC:1801]	protein_coding	20	4.15862	3.97079	4.53775	3.89397	4.04911	4.23969	3.18379	3.90558	4.02706	3.82178	4.23266	4.2696
ENSG00000101294	HM13	histocompatibility minor 13 [Source:HGNC Symbol;Acc:HGNC:16435]	protein_coding	20	7.13918	7.02655	7.33167	6.79556	7.35944	7.54955	7.16136	6.21145	6.75759	6.38737	6.88341	6.84926
ENSG00000101298	SNPH	syntaphilin [Source:HGNC Symbol;Acc:HGNC:15931]	protein_coding	20	4.71055	4.21171	4.28963	4.11868	4.45517	4.3695	4.75453	4.59225	4.5575	3.57965	4.39526	4.53413
ENSG00000101306	MYLK2	myosin light chain kinase 2 [Source:HGNC Symbol;Acc:HGNC:16243]	protein_coding	20	-1.37097	-1.51928	-1.77848	-1.83486	-1.617	-1.72401	1.91644	2.17891	2.61677	2.32153	2.91531	2.8245
ENSG00000101307	SIRPB1	signal regulatory protein beta 1 [Source:HGNC Symbol;Acc:HGNC:15928]	protein_coding	20	-4.01435	-2.866	-3.32908	-3.63068	-3.63068	-3.63068	1.44486	1.40604	1.44486	-2.426	-0.0267327	1.67034
ENSG00000101310	SEC23B	Sec23 homolog B, coat complex II component [Source:HGNC Symbol;Acc:HGNC:10702]	protein_coding	20	4.73976	4.79657	4.80001	4.61172	4.69507	4.93461	4.75234	4.63507	4.57339	4.87381	4.95973	4.87781
ENSG00000101311	FERMT1	fermitin family member 1 [Source:HGNC Symbol;Acc:HGNC:15889]	protein_coding	20	3.85431	1.3663	2.72105	3.48539	3.47664	3.96652	3.35988	1.86799	3.38228	2.508	3.98102	3.64606
ENSG00000101333	PLCB4	phospholipase C beta 4 [Source:HGNC Symbol;Acc:HGNC:9059]	protein_coding	20	5.64514	5.56815	5.49097	5.96938	5.36668	5.29932	6.14331	6.32191	5.87918	6.48691	5.43042	5.97999
ENSG00000101335	MYL9	myosin light chain 9 [Source:HGNC Symbol;Acc:HGNC:15754]	protein_coding	20	10.1669	10.0468	9.82048	10.367	10.176	9.84725	9.95366	10.5492	9.66581	10.1669	9.53388	9.64282
ENSG00000101337	TM9SF4	transmembrane 9 superfamily member 4 [Source:HGNC Symbol;Acc:HGNC:30797]	protein_coding	20	5.09076	5.18771	5.21594	4.85157	4.70638	4.58763	4.56971	4.23374	4.30616	4.01171	4.59425	4.36313
ENSG00000101343	CRNKL1	crooked neck pre-mRNA splicing factor 1 [Source:HGNC Symbol;Acc:HGNC:15762]	protein_coding	20	5.47262	5.76186	5.57649	5.74119	5.91489	5.75512	5.49245	5.2788	5.5043	5.3055	5.52677	5.56051
ENSG00000101346	POFUT1	protein O-fucosyltransferase 1 [Source:HGNC Symbol;Acc:HGNC:14988]	protein_coding	20	4.82112	5.21496	5.12528	4.83172	5.29706	5.3648	4.6787	4.67419	4.73061	4.92529	4.97908	4.77581
ENSG00000101347	SAMHD1	SAM and HD domain containing deoxynucleoside triphosphate triphosphohydrolase 1 [Source:HGNC Symbol;Acc:HGNC:15925]	protein_coding	20	5.02056	4.98877	4.88274	5.05486	4.40746	4.69763	5.3046	5.42242	5.17493	5.27646	5.11865	5.24563
ENSG00000101350	KIF3B	kinesin family member 3B [Source:HGNC Symbol;Acc:HGNC:6320]	protein_coding	20	6.55722	6.78248	6.70101	6.81011	6.87973	7.05864	7.12609	6.79197	6.77319	6.92239	6.8433	6.84033
ENSG00000101361	NOP56	NOP56 ribonucleoprotein [Source:HGNC Symbol;Acc:HGNC:15911]	protein_coding	20	7.52346	7.87249	8.10853	7.73506	7.98344	8.34946	8.47646	7.6921	7.95332	8.25983	8.19879	7.681
ENSG00000101363	MANBAL	mannosidase beta like [Source:HGNC Symbol;Acc:HGNC:15799]	protein_coding	20	5.78096	5.34117	5.31815	5.67073	5.82414	6.08752	6.48757	6.25781	6.10029	6.2307	6.08177	6.15595
ENSG00000101365	IDH3B	isocitrate dehydrogenase 3 (NAD(+)) beta [Source:HGNC Symbol;Acc:HGNC:5385]	protein_coding	20	5.48705	5.52677	5.45345	5.52774	5.63429	5.68785	6.2313	5.82675	5.94754	5.88243	5.67264	5.9638
ENSG00000101367	MAPRE1	microtubule associated protein RP/EB family member 1 [Source:HGNC Symbol;Acc:HGNC:6890]	protein_coding	20	5.68629	5.86421	5.83107	5.64996	5.57696	5.64996	5.03432	5.65347	5.02527	5.65149	5.27139	5.31491
ENSG00000101384	JAG1	jagged canonical Notch ligand 1 [Source:HGNC Symbol;Acc:HGNC:6188]	protein_coding	20	1.65066	1.6866	2.16717	0.322988	1.51769	1.76714	4.12785	2.90769	3.94602	3.8758	4.57893	4.39267
ENSG00000101391	CDK5RAP1	CDK5 regulatory subunit associated protein 1 [Source:HGNC Symbol;Acc:HGNC:15880]	protein_coding	20	3.33686	3.77948	3.80862	3.53113	3.83668	4.16345	4.35308	3.33027	3.96709	4.05973	3.44948	3.89647
ENSG00000101400	SNTA1	syntrophin alpha 1 [Source:HGNC Symbol;Acc:HGNC:11167]	protein_coding	20	5.04446	4.43533	4.21427	4.41538	4.95922	4.42858	4.77485	4.89159	3.95671	4.09448	4.14597	4.80556
ENSG00000101407	TTI1	TELO2 interacting protein 1 [Source:HGNC Symbol;Acc:HGNC:29029]	protein_coding	20	3.82951	3.97133	3.97187	3.98227	4.60422	4.62889	4.61635	3.90936	4.08087	4.35524	4.84262	4.61999
ENSG00000101412	E2F1	E2F transcription factor 1 [Source:HGNC Symbol;Acc:HGNC:3113]	protein_coding	20	3.75144	4.80898	4.51672	4.03565	4.94248	5.33461	6.02165	5.2555	4.89677	5.82565	5.16794	5.30178
ENSG00000101413	RPRD1B	regulation of nuclear pre-mRNA domain containing 1B [Source:HGNC Symbol;Acc:HGNC:16209]	protein_coding	20	4.36205	3.93949	4.09502	4.25608	4.00889	3.93766	4.35524	3.72403	4.20265	4.30356	3.7967	4.19668
ENSG00000101417	PXMP4	peroxisomal membrane protein 4 [Source:HGNC Symbol;Acc:HGNC:15920]	protein_coding	20	3.58354	4.25505	3.59074	3.46919	3.42437	3.24707	4.0559	3.9407	3.89469	4.00149	3.10603	3.91468
ENSG00000101421	CHMP4B	charged multivesicular body protein 4B [Source:HGNC Symbol;Acc:HGNC:16171]	protein_coding	20	8.10652	7.4603	7.892	7.66993	8.01246	7.68808	8.27575	8.27339	8.52642	8.28237	8.26892	8.09884
ENSG00000101439	CST3	cystatin C [Source:HGNC Symbol;Acc:HGNC:2475]	protein_coding	20	7.10061	7.31079	6.7085	6.7167	7.00238	6.63365	7.21166	7.10683	7.22386	6.39447	7.09133	6.96284
ENSG00000101442	ACTR5	actin related protein 5 [Source:HGNC Symbol;Acc:HGNC:14671]	protein_coding	20	0.376226	0.841433	0.376226	0.668953	0.936917	1.162	1.61421	1.08996	1.86799	1.79991	2.1561	1.55649
ENSG00000101444	AHCY	adenosylhomocysteinase [Source:HGNC Symbol;Acc:HGNC:343]	protein_coding	20	5.98217	6.10715	6.24637	6.44883	5.75038	5.957	4.8279	6.09972	5.76862	6.49216	5.76967	5.39575
ENSG00000101447	FAM83D	family with sequence similarity 83 member D [Source:HGNC Symbol;Acc:HGNC:16122]	protein_coding	20	4.96678	5.22438	5.13227	3.56279	4.77161	4.63559	3.36197	5.01711	4.55854	4.64068	5.09825	5.33649
ENSG00000101452	DHX35	DEAH-box helicase 35 [Source:HGNC Symbol;Acc:HGNC:15861]	protein_coding	20	1.67034	1.71891	1.06985	2.40349	1.94543	2.13304	2.4107	1.81614	2.03377	2.78529	2.26159	2.32153
ENSG00000101457	DNTTIP1	deoxynucleotidyltransferase terminal interacting protein 1 [Source:HGNC Symbol;Acc:HGNC:16160]	protein_coding	20	5.18822	5.36007	4.80556	5.28582	5.33742	5.42007	5.65546	5.85127	5.81207	5.53811	5.7433	5.88578
ENSG00000101460	MAP1LC3A	microtubule associated protein 1 light chain 3 alpha [Source:HGNC Symbol;Acc:HGNC:6838]	protein_coding	20	4.25345	3.38525	3.29188	3.85303	3.90632	3.19282	2.10957	1.24275	1.83326	1.63298	-0.548684	2.2714
ENSG00000101464	PIGU	phosphatidylinositol glycan anchor biosynthesis class U [Source:HGNC Symbol;Acc:HGNC:15791]	protein_coding	20	3.29188	3.13869	3.42727	2.50123	3.00331	3.25347	3.52858	2.86025	2.84278	3.04681	2.48122	2.84849
ENSG00000101473	ACOT8	acyl-CoA thioesterase 8 [Source:HGNC Symbol;Acc:HGNC:15919]	protein_coding	20	4.90872	4.64516	4.71153	4.89972	4.95363	4.91261	4.83878	4.35524	4.92228	4.40441	4.88658	4.21171
ENSG00000101474	APMAP	adipocyte plasma membrane associated protein [Source:HGNC Symbol;Acc:HGNC:13238]	protein_coding	20	7.10252	6.97303	7.10522	6.94966	7.05522	6.92239	6.49281	7.09466	7.07266	7.06687	7.08969	7.3848
ENSG00000101493	ZNF516	zinc finger protein 516 [Source:HGNC Symbol;Acc:HGNC:28990]	protein_coding	18	3.62376	3.31421	3.6609	3.66457	4.20317	4.08628	1.63298	2.03377	2.10957	2.32153	1.85275	1.73497
ENSG00000101544	ADNP2	ADNP homeobox 2 [Source:HGNC Symbol;Acc:HGNC:23803]	protein_coding	18	5.22623	4.92733	5.03153	4.68176	4.64662	4.63043	4.31811	4.90019	4.8262	5.33742	5.35441	4.82842
ENSG00000101546	RBFA	ribosome binding factor A [Source:HGNC Symbol;Acc:HGNC:26120]	protein_coding	18	4.31595	3.93766	3.88658	3.98162	3.87703	4.26137	4.26397	4.53084	4.18794	4.35682	4.82465	4.43376
ENSG00000101557	USP14	ubiquitin specific peptidase 14 [Source:HGNC Symbol;Acc:HGNC:12612]	protein_coding	18	7.18064	7.09466	7.17971	7.08886	7.2035	7.11851	7.66415	7.14903	6.94499	7.11344	7.09466	7.03279
ENSG00000101558	VAPA	VAMP associated protein A [Source:HGNC Symbol;Acc:HGNC:12648]	protein_coding	18	7.32248	7.1437	7.13309	7.60581	7.116	7.17325	6.6706	7.05522	6.76109	7.09133	7.09051	6.85286
ENSG00000101574	METTL4	methyltransferase like 4 [Source:HGNC Symbol;Acc:HGNC:24726]	protein_coding	18	1.24275	1.26244	2.51996	1.73497	2.29279	2.93222	3.16292	2.24115	2.3306	2.39443	2.32153	2.67221
ENSG00000101577	LPIN2	lipin 2 [Source:HGNC Symbol;Acc:HGNC:14450]	protein_coding	18	5.76082	5.59076	5.44205	5.60796	5.77369	5.6383	5.97609	5.85607	6.1109	5.41387	6.01502	5.70514
ENSG00000101596	SMCHD1	structural maintenance of chromosomes flexible hinge domain containing 1 [Source:HGNC Symbol;Acc:HGNC:29090]	protein_coding	18	6.28733	6.38122	6.33236	6.07188	6.52223	6.69688	6.962	6.36411	6.39634	6.57882	6.65096	6.56642
ENSG00000101605	MYOM1	myomesin 1 [Source:HGNC Symbol;Acc:HGNC:7613]	protein_coding	18	0.152245	-0.405753	-0.0873549	0.152245	0.437232	0.518703	0.182333	0.542417	1.30181	1.40604	-1.89222	1.06985
ENSG00000101608	MYL12A	myosin light chain 12A [Source:HGNC Symbol;Acc:HGNC:16701]	protein_coding	18	8.73069	8.65152	8.57935	8.66889	8.62258	8.29808	7.10844	8.34255	7.62257	8.06405	8.2577	7.97096
ENSG00000101624	CEP76	centrosomal protein 76 [Source:HGNC Symbol;Acc:HGNC:25727]	protein_coding	18	2.90257	1.22327	1.79991	2.00479	1.94543	2.51996	3.03971	2.5507	2.25099	2.06094	1.86799	2.5258
ENSG00000101638	ST8SIA5	ST8 alpha-N-acetyl-neuraminide alpha-2,8-sialyltransferase 5 [Source:HGNC Symbol;Acc:HGNC:17827]	protein_coding	18	-2.3494	-2.3494	-2.67595	-2.20655	-2.426	-2.58857	2.14398	1.32243	2.13304	-0.965248	1.40604	0.34786
ENSG00000101639	CEP192	centrosomal protein 192 [Source:HGNC Symbol;Acc:HGNC:25515]	protein_coding	18	4.34091	4.26452	4.33788	4.03115	4.24073	3.97984	4.49946	4.46041	4.59638	4.14434	4.22511	4.48769
ENSG00000101654	RNMT	RNA guanine-7 methyltransferase [Source:HGNC Symbol;Acc:HGNC:10075]	protein_coding	18	5.66767	5.70928	5.57505	5.91151	5.70928	5.80886	5.49392	5.5884	5.44435	5.6272	5.37184	5.33365
ENSG00000101665	SMAD7	SMAD family member 7 [Source:HGNC Symbol;Acc:HGNC:6773]	protein_coding	18	3.95848	4.07413	3.80191	4.2005	4.01285	3.48629	4.74691	5.2019	4.99962	5.19715	5.23091	4.87992
ENSG00000101680	LAMA1	laminin subunit alpha 1 [Source:HGNC Symbol;Acc:HGNC:6481]	protein_coding	18	3.63847	3.67681	3.29665	2.91006	3.30847	3.72191	-3.32908	-1.77848	-2.50543	-1.617	-2.58857	-1.89222
ENSG00000101745	ANKRD12	ankyrin repeat domain 12 [Source:HGNC Symbol;Acc:HGNC:29135]	protein_coding	18	7.29461	7.91361	7.65187	7.42769	7.46824	7.40652	6.22656	6.80491	6.80942	6.99265	6.87149	6.90459
ENSG00000101751	POLI	DNA polymerase iota [Source:HGNC Symbol;Acc:HGNC:9182]	protein_coding	18	2.18997	2.34718	2.22069	3.47757	2.1561	1.20394	2.32153	3.1402	2.43376	2.34718	2.47508	2.31272
ENSG00000101752	MIB1	mindbomb E3 ubiquitin protein ligase 1 [Source:HGNC Symbol;Acc:HGNC:21086]	protein_coding	18	6.56576	6.39323	6.45726	6.45259	6.56576	6.388	6.18751	6.25293	6.12206	6.19709	6.33052	6.38366
ENSG00000101773	RBBP8	RB binding protein 8, endonuclease [Source:HGNC Symbol;Acc:HGNC:9891]	protein_coding	18	5.7546	5.68074	6.02109	6.07077	6.04463	6.36351	7.14641	7.38696	6.74479	7.4603	7.01347	6.81715
ENSG00000101782	RIOK3	RIO kinase 3 [Source:HGNC Symbol;Acc:HGNC:11451]	protein_coding	18	5.71031	5.71423	5.6383	5.94696	5.77836	5.72962	5.90552	6.08353	6.02341	5.74839	5.68177	5.88514
ENSG00000101811	CSTF2	cleavage stimulation factor subunit 2 [Source:HGNC Symbol;Acc:HGNC:2484]	protein_coding	X	4.18352	3.9764	4.73111	4.48353	4.53621	4.87235	5.34019	4.69203	4.19944	4.7892	4.93654	4.83271
ENSG00000101825	MXRA5	matrix remodeling associated 5 [Source:HGNC Symbol;Acc:HGNC:7539]	protein_coding	X	7.37704	6.85799	6.79485	6.75315	7.12947	6.96834	-1.67202	-3.08058	-1.67202	-2.50543	-2.866	-2.13907
ENSG00000101843	PSMD10	proteasome 26S subunit, non-ATPase 10 [Source:HGNC Symbol;Acc:HGNC:9555]	protein_coding	X	4.98105	5.08645	4.79954	5.1887	4.84621	4.5037	4.88707	5.29795	5.0688	4.84816	4.87891	5.10962
ENSG00000101844	ATG4A	autophagy related 4A cysteine peptidase [Source:HGNC Symbol;Acc:HGNC:16489]	protein_coding	X	3.72471	4.0559	3.75144	3.93001	3.27832	3.62296	3.63237	3.71159	3.43777	2.93463	3.00733	4.0265
ENSG00000101846	STS	steroid sulfatase [Source:HGNC Symbol;Acc:HGNC:11425]	protein_coding	X	4.57694	4.1547	4.47994	4.33418	3.94432	4.25398	3.75471	4.59324	3.91768	3.89469	3.43106	3.75941
ENSG00000101849	TBL1X	transducin beta like 1 X-linked [Source:HGNC Symbol;Acc:HGNC:11585]	protein_coding	X	7.37495	7.2035	7.30239	7.55074	7.39898	7.48656	6.68762	6.09861	6.45601	6.3499	6.6939	6.19884
ENSG00000101850	GPR143	G protein-coupled receptor 143 [Source:HGNC Symbol;Acc:HGNC:20145]	protein_coding	X	-2.50543	-1.16784	-0.916491	-2.27706	-2.426	-2.76827	4.53306	3.66159	4.34624	3.95011	4.36898	4.43638
ENSG00000101856	PGRMC1	progesterone receptor membrane component 1 [Source:HGNC Symbol;Acc:HGNC:16090]	protein_coding	X	6.28614	6.34129	6.11851	6.27869	6.21559	5.92609	5.35635	5.11913	5.51537	5.60647	5.22065	5.17882
ENSG00000101868	POLA1	DNA polymerase alpha 1, catalytic subunit [Source:HGNC Symbol;Acc:HGNC:9173]	protein_coding	X	4.37674	5.00742	5.53149	4.77216	5.72187	6.04633	6.45726	5.25084	5.43042	5.6505	5.91151	5.72136
ENSG00000101871	MID1	midline 1 [Source:HGNC Symbol;Acc:HGNC:7095]	protein_coding	X	5.60848	5.56673	5.53434	5.44483	5.30782	5.15291	5.88346	6.40274	6.17369	6.1362	5.62444	6.06716
ENSG00000101882	NKAP	NFKB activating protein [Source:HGNC Symbol;Acc:HGNC:29873]	protein_coding	X	5.7458	5.98889	5.80237	6.1767	5.79466	5.96154	5.52871	5.91378	5.80569	5.91378	5.62039	5.67864
ENSG00000101888	NXT2	nuclear transport factor 2 like export factor 2 [Source:HGNC Symbol;Acc:HGNC:18151]	protein_coding	X	2.09781	2.37937	2.4107	2.34718	3.42143	3.00119	3.41242	3.00733	3.00539	3.51466	3.40149	2.87139
ENSG00000101901	ALG13	ALG13 UDP-N-acetylglucosaminyltransferase subunit [Source:HGNC Symbol;Acc:HGNC:30881]	protein_coding	X	3.44948	3.39024	3.41242	3.80123	3.38327	3.05402	3.11099	3.5804	3.23905	3.68676	3.68607	3.2142
ENSG00000101911	PRPS2	phosphoribosyl pyrophosphate synthetase 2 [Source:HGNC Symbol;Acc:HGNC:9465]	protein_coding	X	4.17323	4.34571	4.57594	4.57694	4.43638	4.42703	3.70089	4.91111	3.88979	4.82166	4.12678	3.91885
ENSG00000101928	MOSPD1	motile sperm domain containing 1 [Source:HGNC Symbol;Acc:HGNC:25235]	protein_coding	X	5.04862	5.21791	5.11008	5.17216	4.88038	5.27372	4.59581	5.06736	4.51565	4.01449	4.33528	5.02247
ENSG00000101935	AMMECR1	Alport syndrome, mental retardation, midface hypoplasia and elliptocytosis chromosomal region gene 1 [Source:HGNC Symbol;Acc:HGNC:467]	protein_coding	X	5.37931	5.23091	5.64027	5.1849	4.97003	5.46544	4.93509	4.65476	4.74283	5.25595	5.01319	5.16567
ENSG00000101938	CHRDL1	chordin like 1 [Source:HGNC Symbol;Acc:HGNC:29861]	protein_coding	X	-0.232922	0.34786	-0.0267327	0.643149	1.13927	0.238323	7.66279	7.11261	7.5424	7.17708	7.45236	7.57617
ENSG00000101940	WDR13	WD repeat domain 13 [Source:HGNC Symbol;Acc:HGNC:14352]	protein_coding	X	5.57255	5.48328	5.29429	5.58169	5.86684	5.70149	6.07539	6.17971	6.09805	5.84174	5.78462	5.69696
ENSG00000101945	SUV39H1	suppressor of variegation 3-9 homolog 1 [Source:HGNC Symbol;Acc:HGNC:11479]	protein_coding	X	3.11819	3.62454	3.14848	3.12612	3.76481	2.5449	3.77566	3.93222	3.52695	3.39952	3.50155	4.28067
ENSG00000101955	SRPX	sushi repeat containing protein X-linked [Source:HGNC Symbol;Acc:HGNC:11309]	protein_coding	X	4.12145	3.80054	3.74942	3.5521	3.96078	3.22136	3.63919	5.06023	5.17357	4.76322	5.4982	4.9626
ENSG00000101966	XIAP	X-linked inhibitor of apoptosis [Source:HGNC Symbol;Acc:HGNC:592]	protein_coding	X	6.44126	6.40698	6.4158	6.11563	6.3499	6.44064	6.37553	5.98331	6.29338	6.17183	6.17429	6.07597
ENSG00000101972	STAG2	stromal antigen 2 [Source:HGNC Symbol;Acc:HGNC:11355]	protein_coding	X	7.4603	7.65321	7.55966	7.49005	7.32439	7.42206	6.97852	7.55695	7.34697	7.51111	7.46713	7.50523
ENSG00000101974	ATP11C	ATPase phospholipid transporting 11C [Source:HGNC Symbol;Acc:HGNC:13554]	protein_coding	X	6.28798	6.50038	6.66789	5.98725	6.39323	6.49468	6.44759	5.99161	6.61674	6.32553	6.27869	6.24575
ENSG00000101986	ABCD1	ATP binding cassette subfamily D member 1 [Source:HGNC Symbol;Acc:HGNC:61]	protein_coding	X	1.162	0.437232	0.936917	2.49472	0.293552	0.518703	0.816759	2.70574	2.34718	2.49472	2.3306	2.25099
ENSG00000101997	CCDC22	coiled-coil domain containing 22 [Source:HGNC Symbol;Acc:HGNC:28909]	protein_coding	X	2.60719	3.14848	3.19427	2.99254	3.58674	3.08515	3.89277	2.93733	3.20122	3.3061	3.2979	3.4233
[truncated: 11,649 more rows]
